# Supplementary material for: Crystal structures of two nickel compounds comprising neutral NiII hydrazone complexes and di­carb­oxy­lic acids
Source: Acta Crystallogr E Crystallogr Commun. 2017 Jan 6;73(Pt 2):103–6. doi: 10.1107/S2056989016020326 (PMC5290543; doi:10.1107/S2056989016020326)
Supplement: Supplementary file 2 [file e-73-00103-1-Clsup2.hkl]

#
# h,k,l, Fc-squared, Fo-squared, sigma(Fo-squared), status flag
#
data_1-Cl
_shelx_title ' fr1315'
_shelx_refln_list_code          4
_shelx_F_calc_maximum      249.57
_exptl_crystal_F_000       792.00
_reflns_d_resolution_high  0.7699

loop_
 _space_group_symop_operation_xyz
 'x, y, z'
 '-x, -y, -z'

_cell_length_a     7.9596
_cell_length_b     8.7600
_cell_length_c    24.1209
_cell_angle_alpha  76.139
_cell_angle_beta   81.803
_cell_angle_gamma  87.253

_shelx_F_squared_multiplier     1.000

loop_
 _refln_index_h
 _refln_index_k
 _refln_index_l
 _refln_F_squared_calc
 _refln_F_squared_meas
 _refln_F_squared_sigma
 _refln_observed_status
   2   0   0        399.65        398.60         5.35 o
   3   0   0         45.00         59.13         2.97 o
   4   0   0        930.98        933.94        10.08 o
   5   0   0        441.52        407.55         9.66 o
   6   0   0        246.61        267.69        14.08 o
   7   0   0         21.41         19.92         3.43 o
   8   0   0       1234.53       1346.22        30.26 o
   9   0   0        155.32        161.84        22.79 o
  10   0   0         13.68         17.03         7.33 o
 -10   1   0         20.51         24.95        11.64 o
  -9   1   0         19.02          8.53         5.94 o
  -8   1   0        264.71        278.33        19.42 o
  -7   1   0          6.46         10.21         3.48 o
  -6   1   0        163.07        191.96        11.62 o
  -5   1   0        345.23        323.12         7.73 o
  -4   1   0         45.44         61.36         2.94 o
  -3   1   0       3791.13       3552.10        24.43 o
  -2   1   0        332.02        315.17         4.46 o
  -1   1   0        790.97        737.67         6.36 o
   1   1   0       1792.14       1876.67        11.51 o
   2   1   0       3831.17       3948.53        34.03 o
   3   1   0       1554.72       1405.65        13.75 o
   4   1   0       2203.14       2313.93        22.83 o
   5   1   0         59.24         56.49         3.92 o
   6   1   0        256.29        282.42        14.42 o
   7   1   0        820.08        848.13        26.10 o
   8   1   0        125.02        116.12        11.60 o
   9   1   0          9.32          5.96         4.48 o
  10   1   0          0.48         15.66         8.73 o
 -10   2   0         32.15         23.64         7.58 o
  -9   2   0         58.38         83.13        14.70 o
  -8   2   0        131.60         97.11        23.51 o
  -7   2   0          1.81          9.26         4.28 o
  -6   2   0       1884.42       1932.42        32.08 o
  -5   2   0       3507.63       3759.66        33.45 o
  -4   2   0          2.38         11.02         1.67 o
  -3   2   0       1127.97       1110.28         9.75 o
  -2   2   0        235.47        201.84         3.73 o
  -1   2   0       7574.37       7314.04        97.67 o
   0   2   0        170.83        144.20         3.29 o
   2   2   0       1484.35       1535.08        15.02 o
   3   2   0         32.58         34.17         2.71 o
   4   2   0         48.57         44.43         1.97 o
   5   2   0        445.77        479.84        16.55 o
   6   2   0         36.45         28.51         4.51 o
   7   2   0        517.80        552.28        23.76 o
   8   2   0        217.92        210.03        18.84 o
   9   2   0        600.77        595.34        37.11 o
  10   2   0        239.43        181.20        64.20 o
  -9   3   0         40.93         32.90         9.14 o
  -8   3   0         44.33         47.73         6.65 o
  -7   3   0         99.30         94.49        12.69 o
  -6   3   0         77.58         90.28         8.44 o
  -5   3   0       3137.76       3239.32        51.14 o
  -4   3   0       1019.73        987.88        12.77 o
  -3   3   0          4.81          6.23         2.15 o
  -2   3   0       8368.48       8141.49        58.30 o
  -1   3   0      15382.31      12829.77       886.01 o
   0   3   0        896.07        817.21         9.93 o
   1   3   0         29.59         16.64         3.67 o
   2   3   0       1240.68       1448.61        13.00 o
   3   3   0        290.21        346.05         4.89 o
   4   3   0         17.31         15.59         2.54 o
   5   3   0        224.67        227.37        10.84 o
   6   3   0       1393.80       1515.53        30.52 o
   7   3   0        311.82        324.85        28.14 o
   8   3   0          2.12          9.00         7.63 o
   9   3   0        222.82        239.86        31.80 o
  -9   4   0         12.75         10.28        13.50 o
  -8   4   0          0.97         12.19         6.01 o
  -7   4   0        118.93        174.36        17.78 o
  -6   4   0        227.21        262.21        25.88 o
  -5   4   0       1373.54       1409.76        43.49 o
  -4   4   0        347.71        323.50        13.48 o
  -3   4   0         35.15         34.72         3.53 o
  -2   4   0      11793.65      12536.39        98.07 o
  -1   4   0        811.95        776.87        20.52 o
   0   4   0       1973.99       1992.50        10.57 o
   1   4   0       1001.26       1003.24        18.24 o
   2   4   0        298.87        273.13         6.95 o
   3   4   0          0.23          7.23         1.14 o
   4   4   0        587.58        534.23        11.15 o
   5   4   0       1044.69       1037.37        19.81 o
   6   4   0       1933.35       1986.52        90.40 o
   7   4   0        495.45        486.05        24.00 o
   8   4   0        609.45        727.16        27.63 o
   9   4   0          8.22          6.25         4.55 o
  -9   5   0          0.63          5.40         8.19 o
  -8   5   0        220.62        212.72        27.01 o
  -7   5   0        129.36        115.45        15.95 o
  -6   5   0         25.34         19.46         4.13 o
  -5   5   0        145.92        136.39        14.74 o
  -4   5   0         20.88         25.62         4.09 o
  -3   5   0       6168.00       6205.25       123.91 o
  -2   5   0        189.58        190.74         6.59 o
  -1   5   0       1501.63       1462.80        14.84 o
   0   5   0        623.97        598.95         9.45 o
   1   5   0        124.04        106.94         5.00 o
   2   5   0       1827.33       2036.36        16.18 o
   3   5   0         22.97         24.75         3.35 o
   4   5   0          2.79         10.46         3.29 o
   5   5   0        228.50        248.34        13.48 o
   6   5   0        544.19        580.59        17.50 o
   7   5   0        708.07        804.06        29.95 o
   8   5   0        209.30        170.91        51.53 o
   9   5   0         22.47         26.45         9.30 o
  -8   6   0         57.82         59.06         9.47 o
  -7   6   0        231.37        233.53        28.42 o
  -6   6   0       1629.61       1762.98        49.09 o
  -5   6   0         67.49         64.61         9.09 o
  -4   6   0       2581.95       2607.09        54.07 o
  -3   6   0       1768.79       1806.59        37.05 o
  -2   6   0          9.94         17.14         4.34 o
  -1   6   0        332.84        327.49        14.20 o
   0   6   0         45.76         32.50         3.79 o
   1   6   0         38.17         37.93         3.64 o
   2   6   0       2191.66       2312.76        19.88 o
   3   6   0       1634.28       1724.18        28.02 o
   4   6   0         96.94         78.92         9.01 o
   5   6   0       1600.63       1722.95        47.87 o
   6   6   0        181.01        179.09        15.25 o
   7   6   0          6.70         12.93         3.56 o
   8   6   0          3.53         12.16         6.37 o
  -7   7   0        458.81        481.02        60.32 o
  -6   7   0       1209.12       1277.70        33.53 o
  -5   7   0         41.04         47.69         9.11 o
  -4   7   0          1.17          3.35         4.15 o
  -3   7   0       2119.66       2239.55        63.09 o
  -2   7   0        915.65        896.06        36.71 o
  -1   7   0         95.97        105.47        15.10 o
   0   7   0        171.47        164.30        10.91 o
   1   7   0        772.06        767.54        17.87 o
   2   7   0        805.96        775.26        16.74 o
   3   7   0        878.59        855.97        27.06 o
   4   7   0       1233.69       1266.01        45.57 o
   5   7   0          1.10          6.41         3.72 o
   6   7   0        726.38        807.03        83.08 o
   7   7   0        198.39        143.14        28.13 o
   8   7   0         10.31          4.33         4.42 o
  -6   8   0          2.31          3.65         5.33 o
  -5   8   0       1174.75       1251.08        32.57 o
  -4   8   0         33.71         37.83         5.79 o
  -3   8   0       1786.80       1925.65        55.97 o
  -2   8   0        152.83        151.82        12.40 o
  -1   8   0          0.38         12.08         3.02 o
   0   8   0        535.74        503.01        20.97 o
   1   8   0        364.03        339.14        27.76 o
   2   8   0        104.13         73.05         9.47 o
   3   8   0         71.31         66.54        10.98 o
   4   8   0         40.64         32.35        15.44 o
   5   8   0        291.60        285.36        35.63 o
   6   8   0        843.05        876.45        50.74 o
   7   8   0        231.37         84.25        39.76 o
  -5   9   0        261.10        244.40        31.72 o
  -4   9   0         61.38         54.00         8.82 o
  -3   9   0          6.75         21.30         5.20 o
  -2   9   0          3.86         11.91         2.90 o
  -1   9   0        156.64        148.09        17.88 o
   0   9   0        141.07        135.62        16.66 o
   1   9   0        707.23        774.80        24.85 o
   2   9   0        155.94        118.77        23.24 o
   3   9   0        436.39        485.78        39.19 o
   4   9   0        314.08        296.39        43.49 o
   5   9   0         23.60         15.41         6.57 o
   6   9   0          1.58         12.74         6.27 o
  -4  10   0        453.41        410.82        35.77 o
  -3  10   0          5.75         11.46         8.75 o
  -2  10   0         65.07         62.30        12.25 o
  -1  10   0         85.09         96.76        13.45 o
   0  10   0        434.57        457.04        27.23 o
   1  10   0        485.96        492.41        67.14 o
   2  10   0        139.00        102.73        29.07 o
   3  10   0        474.75        524.14        46.77 o
   0  11   0          5.74          2.10         4.79 o
   1  11   0        398.22        372.10        55.00 o
  -4 -10   1        127.88        107.98        26.77 o
  -3 -10   1         84.49         53.13        14.97 o
  -2 -10   1        142.46        107.70        28.65 o
  -1 -10   1          3.69         13.35         5.49 o
   0 -10   1         74.35         50.54        10.49 o
   1 -10   1         35.80         45.22         8.53 o
   2 -10   1        131.59        109.42        16.29 o
   3 -10   1          6.59         13.45         5.91 o
   4 -10   1        146.33        117.48        24.65 o
  -5  -9   1        340.11        332.82        69.15 o
  -4  -9   1        336.14        382.59        27.76 o
  -3  -9   1         62.74         52.16         9.08 o
  -2  -9   1         56.50         69.67        12.88 o
  -1  -9   1          0.46         10.28         2.78 o
   0  -9   1         17.02         10.54         3.45 o
   1  -9   1        118.08        129.09        14.27 o
   2  -9   1          7.51         10.28         4.26 o
   3  -9   1        342.36        338.86        31.51 o
   4  -9   1       1604.87       1599.37        63.54 o
   5  -9   1        226.65        268.79        33.22 o
  -7  -8   1        381.91        308.93        31.25 o
  -6  -8   1          1.75          3.14         2.99 o
  -5  -8   1         11.80         10.01         3.26 o
  -4  -8   1         48.92         32.56         7.82 o
  -3  -8   1         19.61         16.09         3.35 o
  -2  -8   1         35.89         19.66         2.65 o
  -1  -8   1        338.31        321.54        22.15 o
   0  -8   1       1278.56       1273.96        35.67 o
   1  -8   1       1355.53       1501.99        29.68 o
   2  -8   1        433.46        442.38        19.57 o
   3  -8   1        789.79        827.16        25.61 o
   4  -8   1       1068.81       1088.26        49.33 o
   5  -8   1         47.17         59.18         6.48 o
   6  -8   1         19.31         20.01         5.44 o
  -7  -7   1         82.66         45.43        11.59 o
  -6  -7   1        192.20        165.20        21.18 o
  -5  -7   1        210.27        218.21        31.85 o
  -4  -7   1         65.37         60.53         6.95 o
  -3  -7   1        164.92        156.14        15.30 o
  -2  -7   1        144.99        139.41        10.02 o
  -1  -7   1        236.61        203.43        11.91 o
   0  -7   1       1260.50       1319.14        24.75 o
   1  -7   1        530.46        532.14        24.72 o
   2  -7   1        883.61        964.68        48.30 o
   3  -7   1        139.63        166.97        17.21 o
   4  -7   1        528.39        548.13        21.08 o
   5  -7   1       1049.76       1112.85        26.28 o
   6  -7   1         33.08         35.83         5.51 o
   7  -7   1        216.06        170.10        30.00 o
  -8  -6   1         63.19         41.25         9.02 o
  -7  -6   1        118.47        139.91        43.94 o
  -6  -6   1        239.24        222.65        18.01 o
  -5  -6   1         22.90         12.90         1.66 o
  -4  -6   1         74.60         57.31         6.35 o
  -3  -6   1         53.90         49.98         6.64 o
  -2  -6   1        708.16        656.12        17.96 o
  -1  -6   1       3152.08       3307.83        42.85 o
   0  -6   1         21.99         34.37         4.40 o
   1  -6   1          1.48          4.53         3.33 o
   2  -6   1       4057.52       4271.79       106.90 o
   3  -6   1       6722.35       5190.57       139.51 o
   4  -6   1       1124.81       1147.78        37.78 o
   5  -6   1        430.09        415.86        17.64 o
   6  -6   1        425.54        406.32        21.36 o
   7  -6   1         39.66         35.69         5.58 o
   8  -6   1        248.35        232.80        41.98 o
  -9  -5   1        561.10        558.55        65.40 o
  -8  -5   1         14.37         12.51         5.04 o
  -7  -5   1          5.63          4.92         2.44 o
  -6  -5   1         84.93         62.34        10.88 o
  -5  -5   1        427.86        437.16        15.46 o
  -4  -5   1        465.90        506.46        15.07 o
  -3  -5   1        567.86        507.57        12.30 o
  -2  -5   1        130.68        120.72         5.14 o
  -1  -5   1       5452.47       5728.48        48.51 o
   0  -5   1         18.01         14.26         1.54 o
   1  -5   1         80.75         89.96         5.72 o
   2  -5   1       5400.60       5630.04        60.30 o
   3  -5   1        718.44        723.61        22.46 o
   4  -5   1        971.85        900.78        38.02 o
   5  -5   1        301.42        286.10        20.54 o
   6  -5   1         30.51         33.02         9.24 o
   7  -5   1        332.65        323.69        21.17 o
   8  -5   1         33.70         21.24         5.79 o
   9  -5   1        102.14         85.73        19.76 o
  -9  -4   1        111.29         89.23        17.92 o
  -8  -4   1        197.57        150.85        21.74 o
  -7  -4   1          2.51          7.63         5.12 o
  -6  -4   1          2.09          4.47         3.03 o
  -5  -4   1        124.35        131.12         7.86 o
  -4  -4   1         74.97         77.76         5.40 o
  -3  -4   1       1246.55       1145.80        18.86 o
  -2  -4   1         59.66         79.74         4.29 o
  -1  -4   1       4807.56       5236.91        24.87 o
   0  -4   1       5796.77       6065.62        37.41 o
   1  -4   1       3169.94       3101.32        27.93 o
   2  -4   1        861.03        863.05        18.21 o
   3  -4   1       1031.66        926.57        11.90 o
   4  -4   1        352.54        349.94        12.84 o
   5  -4   1        878.77        860.49        26.71 o
   6  -4   1         33.25         41.95         7.79 o
   7  -4   1         53.14         51.65         7.96 o
   8  -4   1          3.75         16.49         5.21 o
   9  -4   1          2.16         19.78         6.91 o
  -9  -3   1         34.94         22.26         6.70 o
  -8  -3   1        513.11        564.76        50.75 o
  -7  -3   1          8.33         16.94        11.67 o
  -6  -3   1          8.60         10.16         2.58 o
  -5  -3   1        181.32        168.15         7.87 o
  -4  -3   1        100.56        122.24         6.61 o
  -3  -3   1       1249.70       1299.27        12.55 o
  -2  -3   1       4751.23       4646.61        57.77 o
  -1  -3   1        638.27        562.27         5.70 o
   0  -3   1       2629.28       2293.62        13.36 o
   1  -3   1       8841.88       9473.57        70.45 o
   2  -3   1         55.79         71.97         5.14 o
   3  -3   1        952.55       1009.58        17.48 o
   4  -3   1       1148.69       1139.52        16.27 o
   5  -3   1        604.48        663.69        14.76 o
   6  -3   1        500.34        471.34        19.57 o
   7  -3   1         35.09         41.12         6.44 o
   8  -3   1        154.74        133.56        14.15 o
   9  -3   1        663.72        788.58        33.76 o
 -10  -2   1          7.96          8.61         2.92 o
  -9  -2   1         24.58         20.88         4.85 o
  -8  -2   1         10.10         11.18         3.43 o
  -7  -2   1       1209.26       1293.51        30.71 o
  -6  -2   1         35.01         35.92         8.95 o
  -5  -2   1       1324.83       1310.07        27.73 o
  -4  -2   1        325.07        342.54         6.15 o
  -3  -2   1       4099.80       4069.15        28.84 o
  -2  -2   1          5.55          6.36         1.03 o
  -1  -2   1       2780.63       2728.58        15.19 o
   0  -2   1         12.20         11.18         1.76 o
   1  -2   1      30967.83      14846.97       963.31 o
   2  -2   1       4315.77       4151.01        27.48 o
   3  -2   1        205.74        171.57         4.99 o
   4  -2   1       2016.46       1975.63        18.42 o
   5  -2   1       1069.78       1108.05        17.55 o
   6  -2   1        470.74        468.96        23.03 o
   7  -2   1         32.64         28.71         4.24 o
   8  -2   1        449.56        470.92        20.65 o
   9  -2   1        630.07        675.81        35.03 o
  10  -2   1        177.82        207.33        42.19 o
 -10  -1   1          2.61          5.70         9.08 o
  -9  -1   1         66.73         76.93        14.31 o
  -8  -1   1       1102.07       1232.70        29.51 o
  -7  -1   1          3.64          4.52         3.33 o
  -6  -1   1        675.01        670.86        14.07 o
  -5  -1   1         16.11         13.49         1.94 o
  -4  -1   1       1422.84       1447.59        13.41 o
  -3  -1   1       3444.60       3989.02        45.76 o
  -2  -1   1       1530.13       1386.50        11.69 o
  -1  -1   1       4162.27       4054.90        30.52 o
   1  -1   1       8257.13       5150.92       166.50 o
   2  -1   1        562.10        553.05         6.39 o
   3  -1   1        408.57        382.49         5.41 o
   4  -1   1        171.66        195.57         7.61 o
   5  -1   1        964.47       1027.12        13.34 o
   6  -1   1        466.32        461.77        15.73 o
   7  -1   1        573.25        555.18        20.34 o
   8  -1   1        149.47        143.40        16.07 o
   9  -1   1        483.74        530.11        51.04 o
  10  -1   1        107.97         89.13        20.91 o
 -10   0   1          3.52         11.50         7.20 o
  -9   0   1          0.09         13.24         4.74 o
  -8   0   1          9.77         10.89         4.13 o
  -7   0   1        314.35        324.53        20.58 o
  -6   0   1        154.78        168.20        13.33 o
  -5   0   1       1305.05       1361.47        16.22 o
  -4   0   1       5469.72       5524.45        25.17 o
  -3   0   1         14.68         16.04         2.00 o
  -2   0   1       8350.91       7538.34        90.98 o
   2   0   1       4350.80       4236.90        22.31 o
   3   0   1          0.25          5.03         2.13 o
   4   0   1        364.60        285.33         7.38 o
   5   0   1        293.50        247.54        10.39 o
   6   0   1        632.28        625.91        13.73 o
   7   0   1         38.97         39.92         4.80 o
   8   0   1        519.47        559.28        40.42 o
   9   0   1         28.44         32.17         9.34 o
  10   0   1         93.93         86.83        18.87 o
 -10   1   1          2.70          9.76         5.55 o
  -9   1   1          9.76         19.48         5.97 o
  -8   1   1         59.79         50.71        10.53 o
  -7   1   1        544.74        563.58        23.67 o
  -6   1   1          2.44          7.41         1.99 o
  -5   1   1         81.44         65.95         3.26 o
  -4   1   1       3837.83       3964.61        27.33 o
  -3   1   1       1738.74       1737.57        18.38 o
  -2   1   1       1518.67       1477.42        12.52 o
  -1   1   1        182.64        193.75         3.07 o
   1   1   1       1659.04       1514.38        13.68 o
   2   1   1      10679.56       8827.82       452.37 o
   3   1   1       3621.25       3655.50        31.96 o
   4   1   1       3052.43       3197.03        43.34 o
   5   1   1       1485.19       1543.27       117.80 o
   6   1   1          0.14          7.05         2.72 o
   7   1   1       1451.41       1536.81        32.22 o
   8   1   1        151.15        132.55        13.48 o
   9   1   1        134.62        134.41        25.54 o
  10   1   1          4.96         28.25         7.75 o
  -9   2   1        360.21        380.91        37.34 o
  -8   2   1        479.27        518.39        31.11 o
  -7   2   1       1241.62       1228.42        82.18 o
  -6   2   1        717.35        709.77        15.30 o
  -5   2   1        695.89        741.19        13.76 o
  -4   2   1       1253.36       1375.24        11.55 o
  -3   2   1       3029.41       2874.86        13.04 o
  -2   2   1       4174.25       4159.90        19.79 o
  -1   2   1      32879.65      14083.00       625.47 o
   0   2   1         51.73         42.24         2.06 o
   1   2   1        482.08        371.07         5.10 o
   2   2   1        557.54        512.93         9.56 o
   3   2   1        265.16        242.11         6.07 o
   4   2   1         75.75         61.33         4.12 o
   5   2   1       2653.47       2580.67        25.77 o
   6   2   1        193.38        216.17        15.61 o
   7   2   1       1207.88       1302.04        31.30 o
   8   2   1        859.69        960.35        28.63 o
   9   2   1         68.36         47.36        14.23 o
  10   2   1        126.11         73.55        25.08 o
  -9   3   1         32.64         41.80        11.04 o
  -8   3   1         94.24        106.54        16.25 o
  -7   3   1         36.28         36.15        13.16 o
  -6   3   1       2490.36       2468.67        54.57 o
  -5   3   1         63.70         61.34         5.71 o
  -4   3   1       1502.55       1498.91        15.20 o
  -3   3   1        295.29        286.77         4.85 o
  -2   3   1       2407.14       2567.36        11.95 o
  -1   3   1        831.42        839.34        14.61 o
   0   3   1        984.71        914.33         9.29 o
   1   3   1        492.05        552.62         6.15 o
   2   3   1         45.90         27.45         2.37 o
   3   3   1       2552.96       2566.29        21.86 o
   4   3   1         21.48         16.24         2.11 o
   5   3   1        759.90        794.26        16.34 o
   6   3   1         34.32         39.24         4.50 o
   7   3   1        325.19        337.57        27.58 o
   8   3   1         25.26         45.47         9.61 o
   9   3   1         46.69         29.08        10.76 o
  -9   4   1          3.91          5.79         8.86 o
  -8   4   1         80.97         87.31        12.66 o
  -7   4   1         64.40         84.40        15.51 o
  -6   4   1        697.31        686.66        42.14 o
  -5   4   1        585.95        574.36        24.06 o
  -4   4   1        575.82        533.66        14.35 o
  -3   4   1         11.16         14.23         1.61 o
  -2   4   1      11251.13      11551.66        59.40 o
  -1   4   1        252.66        257.87         7.60 o
   0   4   1       4560.85       4350.85        46.71 o
   1   4   1       6640.10       7338.32        56.60 o
   2   4   1       2211.79       2181.93        49.95 o
   3   4   1        286.13        280.47         6.45 o
   4   4   1        865.78        864.85        10.72 o
   5   4   1        107.37         98.29        10.27 o
   6   4   1       5743.07       5568.81       219.55 o
   7   4   1         99.33         83.65        14.56 o
   8   4   1         56.81         36.15         7.41 o
   9   4   1         53.54         54.80        16.79 o
  -9   5   1          7.19         16.91        10.43 o
  -8   5   1         15.28         20.91         6.36 o
  -7   5   1        274.15        264.04        26.48 o
  -6   5   1        751.37        767.14        25.75 o
  -5   5   1        623.26        636.57        29.10 o
  -4   5   1        416.66        415.03        19.32 o
  -3   5   1       1040.39        993.64        22.53 o
  -2   5   1       2570.38       2781.73        27.57 o
  -1   5   1          4.34          8.40         2.93 o
   0   5   1         67.21         74.39         4.68 o
   1   5   1       2405.13       2503.76        20.02 o
   2   5   1        899.61        981.29        14.36 o
   3   5   1       5488.45       6025.88        49.00 o
   4   5   1       2737.22       2825.85        27.36 o
   5   5   1        122.51        102.39        10.93 o
   6   5   1        128.53        116.53        10.56 o
   7   5   1         31.34         24.41         6.16 o
   8   5   1         12.82          6.80         5.74 o
   9   5   1          1.09          1.89         4.37 o
  -8   6   1        260.51        254.49        35.36 o
  -7   6   1        467.53        444.89        33.42 o
  -6   6   1         73.46         84.00        13.05 o
  -5   6   1         71.18         75.16         9.55 o
  -4   6   1       1754.46       1762.03        37.39 o
  -3   6   1         22.37         14.05         3.92 o
  -2   6   1         19.12         22.58         5.44 o
  -1   6   1        264.05        226.47        12.72 o
   0   6   1        988.21        986.24        18.34 o
   1   6   1       1106.05       1062.37        16.22 o
   2   6   1        116.42        118.92         6.32 o
   3   6   1        873.18        881.16        25.09 o
   4   6   1        491.10        505.07        18.34 o
   5   6   1         37.31         36.57         5.30 o
   6   6   1         35.21         37.73         5.72 o
   7   6   1        400.97        386.04        29.93 o
   8   6   1        180.60        213.86        46.48 o
  -7   7   1        153.62        144.70        34.54 o
  -6   7   1        192.42        178.00        23.94 o
  -5   7   1          2.64          7.05         3.31 o
  -4   7   1        640.79        617.71        41.22 o
  -3   7   1        129.75        157.79        21.19 o
  -2   7   1       4539.33       4402.92       173.77 o
  -1   7   1        442.32        438.33        23.20 o
   0   7   1         18.58         13.23         2.10 o
   1   7   1        637.64        599.74        28.05 o
   2   7   1        263.39        246.56        14.94 o
   3   7   1         42.52         35.59         4.54 o
   4   7   1        990.87        981.33        63.37 o
   5   7   1       2174.74       2512.04        51.02 o
   6   7   1         25.12         36.92        11.66 o
   7   7   1          8.33         16.63         7.05 o
   8   7   1        257.77        285.70        30.29 o
  -6   8   1          7.94         12.96         7.12 o
  -5   8   1        131.16        148.52        46.70 o
  -4   8   1        881.29        933.32        47.03 o
  -3   8   1         15.59         19.18         5.32 o
  -2   8   1        548.86        591.35        27.80 o
  -1   8   1        469.32        456.26        26.67 o
   0   8   1        324.55        319.79        25.51 o
   1   8   1       1173.56       1172.37        54.01 o
   2   8   1       1827.40       1906.36        53.10 o
   3   8   1         15.38          7.93         5.29 o
   4   8   1        146.80        144.78        22.31 o
   5   8   1         35.16         22.89         4.52 o
   6   8   1         19.51         10.69         6.16 o
   7   8   1         18.89          5.53         5.85 o
  -5   9   1          6.14         11.89         4.57 o
  -4   9   1        109.86         96.54        14.15 o
  -3   9   1        159.59        159.25        15.69 o
  -2   9   1        360.52        376.93        32.04 o
  -1   9   1       1018.49       1075.07        24.69 o
   0   9   1        150.82        121.11        14.31 o
   1   9   1         64.94         43.89        13.74 o
   2   9   1        549.04        528.20        56.17 o
   3   9   1        297.31        303.87        31.40 o
   4   9   1        166.96        138.08        38.65 o
   5   9   1         20.11         13.54        20.48 o
   6   9   1         19.54          8.86         5.62 o
  -4  10   1        326.00        356.24        28.72 o
  -3  10   1          4.70         16.45         8.43 o
  -2  10   1         11.93         25.30         6.09 o
  -1  10   1         50.47         40.99         7.04 o
   0  10   1       1189.94       1178.83        86.89 o
   1  10   1        594.21        649.51        40.59 o
   2  10   1        174.03        150.15        33.94 o
   3  10   1        187.93        267.49        49.37 o
   4  10   1         62.10         37.96        14.35 o
  -1  11   1        144.07        115.07        26.27 o
   0  11   1        680.69        716.82        51.37 o
   1  11   1         81.78         68.11        33.94 o
  -3 -10   2        162.03        123.63        36.78 o
  -2 -10   2        150.15        119.93        28.49 o
  -1 -10   2         90.94         78.55        15.54 o
   0 -10   2          2.49          3.71         4.03 o
   1 -10   2        155.04        115.31        18.21 o
   2 -10   2        424.90        459.33        28.59 o
   3 -10   2        289.24        259.26        46.28 o
  -5  -9   2         76.51         42.42        12.64 o
  -4  -9   2         45.36         27.83        19.47 o
  -3  -9   2        578.08        580.57        56.51 o
  -2  -9   2          1.78          8.14         8.48 o
  -1  -9   2        355.19        390.76        70.51 o
   0  -9   2        730.87        777.67        25.25 o
   1  -9   2        331.34        337.69        30.64 o
   2  -9   2       1458.81       1574.45        33.40 o
   3  -9   2        132.03        135.46        17.07 o
   4  -9   2        102.57         84.41        22.10 o
   5  -9   2        214.86        188.98        31.52 o
  -6  -8   2          4.68          6.10         2.67 o
  -5  -8   2          6.04         17.32         6.42 o
  -4  -8   2        371.86        348.53        35.81 o
  -3  -8   2         21.34         15.00         3.33 o
  -2  -8   2         70.94         66.07         7.07 o
  -1  -8   2       1865.06       1995.95        51.43 o
   0  -8   2        567.57        615.00        17.19 o
   1  -8   2          2.65         11.07         4.02 o
   2  -8   2         82.05         93.07         9.60 o
   3  -8   2        686.26        701.20        22.55 o
   4  -8   2       1164.34       1165.04        27.18 o
   5  -8   2         21.44         18.37         7.23 o
   6  -8   2         58.64         58.73        11.22 o
  -7  -7   2         97.51         39.17        17.86 o
  -6  -7   2          6.30          0.91         4.36 o
  -5  -7   2        978.42       1162.42        83.96 o
  -4  -7   2        596.02        608.58        15.34 o
  -3  -7   2        201.11        239.17        18.49 o
  -2  -7   2         19.63         14.07         4.23 o
  -1  -7   2        428.95        428.53        14.96 o
   0  -7   2        432.68        403.20        16.42 o
   1  -7   2         15.10         23.22         5.12 o
   2  -7   2       1202.72       1252.34        45.26 o
   3  -7   2       5613.80       5293.21       162.78 o
   4  -7   2        567.10        549.12        17.58 o
   5  -7   2         56.86         61.61         9.12 o
   6  -7   2         83.79         76.17         9.69 o
   7  -7   2         42.89         34.81         9.38 o
  -8  -6   2          3.32         13.95         6.88 o
  -7  -6   2         38.74         41.75         9.01 o
  -6  -6   2        452.24        511.22        19.94 o
  -5  -6   2        181.47        165.20        14.01 o
  -4  -6   2        290.18        297.08        18.49 o
  -3  -6   2       1280.71       1291.80        26.43 o
  -2  -6   2       2064.81       2105.11        20.87 o
  -1  -6   2         79.72         78.50         6.29 o
   0  -6   2       1270.88       1302.40        22.74 o
   1  -6   2        571.55        561.10        14.95 o
   2  -6   2          0.53         11.65         4.74 o
   3  -6   2          1.74          8.51         2.82 o
   4  -6   2        524.34        550.40        22.49 o
   5  -6   2         11.12          7.37         3.33 o
   6  -6   2        324.84        324.94        24.58 o
   7  -6   2        216.08        227.98        27.85 o
   8  -6   2        363.73        352.72        44.28 o
  -8  -5   2          5.98         10.60         3.63 o
  -7  -5   2        295.82        274.10        25.21 o
  -6  -5   2          5.14          5.97         1.18 o
  -5  -5   2        197.15        167.97        12.50 o
  -4  -5   2         97.75         92.29         7.86 o
  -3  -5   2       4000.81       4269.05        56.85 o
  -2  -5   2        888.98        894.24        12.86 o
  -1  -5   2        220.15        253.11         7.32 o
   0  -5   2          2.43          6.55         1.18 o
   1  -5   2       1079.81       1022.04        14.18 o
   2  -5   2       3410.80       3476.25        71.15 o
   3  -5   2        229.52        208.99        14.98 o
   4  -5   2        268.37        264.39        19.28 o
   5  -5   2         99.81         94.21         7.97 o
   6  -5   2         46.07         59.01         9.16 o
   7  -5   2        579.35        579.80        24.97 o
   8  -5   2         98.11         82.27        12.88 o
   9  -5   2          3.91         15.74        40.41 o
  -9  -4   2          1.68          2.08        13.33 o
  -8  -4   2        133.32        134.53        16.72 o
  -7  -4   2         75.17         70.67        12.83 o
  -6  -4   2         78.52         66.39         6.89 o
  -5  -4   2         96.07         77.76         5.87 o
  -4  -4   2        653.93        725.47        11.76 o
  -3  -4   2        218.98        203.73         5.32 o
  -2  -4   2       8117.73       8566.82        89.73 o
  -1  -4   2       3895.28       4062.80        20.57 o
   0  -4   2         51.44         64.83         2.52 o
   1  -4   2       5740.67       5907.77        33.65 o
   2  -4   2       3809.49       4139.89        24.00 o
   3  -4   2       1418.50       1495.08        14.10 o
   4  -4   2         22.54         32.31         3.76 o
   5  -4   2        206.32        206.21        15.00 o
   6  -4   2        430.71        449.26        30.54 o
   7  -4   2        440.69        469.95        24.05 o
   8  -4   2        497.05        483.55        27.72 o
   9  -4   2        201.46        188.71        33.26 o
  -9  -3   2         68.22         61.23        11.79 o
  -8  -3   2          9.95          1.95         3.87 o
  -7  -3   2        754.53        834.15        30.38 o
  -6  -3   2         38.99         29.40         4.66 o
  -5  -3   2       1125.42       1164.82        17.89 o
  -4  -3   2       4435.12       4433.34        35.99 o
  -3  -3   2       2099.87       2174.93        20.15 o
  -2  -3   2        248.35        207.13         6.22 o
  -1  -3   2        560.02        558.91         6.04 o
   0  -3   2        121.31        112.40         5.02 o
   1  -3   2        958.03        979.75         9.16 o
   2  -3   2       5736.72       6066.14        36.71 o
   3  -3   2        379.23        356.67         7.22 o
   4  -3   2       3083.52       3002.90        28.44 o
   5  -3   2        453.52        452.59        24.98 o
   6  -3   2         71.15         58.01         4.94 o
   7  -3   2         91.39         77.61         9.20 o
   8  -3   2         27.24         26.92         4.55 o
   9  -3   2         11.42         20.89         7.31 o
  -9  -2   2          2.18          5.76         3.15 o
  -8  -2   2          4.30          6.10         2.54 o
  -7  -2   2        126.11        122.84        15.06 o
  -6  -2   2          5.88          7.76         2.26 o
  -5  -2   2         38.89         22.92         2.31 o
  -4  -2   2        544.49        473.24        10.18 o
  -3  -2   2       2783.88       2790.03        27.82 o
  -2  -2   2        266.45        265.27         4.25 o
  -1  -2   2         31.40         34.17         1.60 o
   0  -2   2        588.33        584.95         7.29 o
   1  -2   2      15011.66       9180.43       656.11 o
   2  -2   2        811.35        715.48         9.51 o
   3  -2   2        154.75        167.65         4.91 o
   4  -2   2       4399.11       4441.47        52.16 o
   5  -2   2       2943.92       3014.31        53.24 o
   6  -2   2        145.16        158.67         9.58 o
   7  -2   2          6.76         15.58         5.05 o
   8  -2   2        896.13        948.78        23.52 o
   9  -2   2        983.05       1163.06        46.24 o
  10  -2   2        236.92        171.22        75.99 o
 -10  -1   2          2.34          7.34         2.61 o
  -9  -1   2        753.19        844.57        31.23 o
  -8  -1   2        204.29        194.33        18.97 o
  -7  -1   2         50.92         30.05        10.99 o
  -6  -1   2        349.27        370.87        11.97 o
  -5  -1   2        376.86        373.23         9.90 o
  -4  -1   2        179.98        183.53         7.79 o
  -3  -1   2      12330.87      12736.37        64.82 o
  -2  -1   2          6.07          8.40         1.79 o
  -1  -1   2        587.95        535.81         7.71 o
   0  -1   2      10684.01       6832.90       128.16 o
   1  -1   2        119.16        154.40         3.45 o
   2  -1   2        619.18        592.69         9.84 o
   3  -1   2        599.66        646.68         8.08 o
   4  -1   2        637.62        631.45         7.64 o
   5  -1   2       4761.83       4665.52        54.21 o
   6  -1   2       2338.28       2426.57        31.63 o
   7  -1   2          4.81          6.14         4.34 o
   8  -1   2       2182.04       2329.79        58.96 o
   9  -1   2        264.93        283.73        58.43 o
  10  -1   2         41.03         25.88        15.76 o
 -10   0   2         23.78         19.24         5.39 o
  -9   0   2         12.09         10.57         4.13 o
  -8   0   2        475.29        528.37        23.25 o
  -7   0   2         14.53         10.66         2.88 o
  -6   0   2       1370.98       1437.05        22.05 o
  -5   0   2        513.12        532.70        10.62 o
  -4   0   2         61.11         76.11         3.28 o
  -3   0   2        580.37        538.55         7.71 o
  -2   0   2       1169.57       1113.66        14.81 o
  -1   0   2      11179.28       6429.22        82.83 o
   2   0   2        547.02        527.66         5.61 o
   3   0   2       1423.30       1230.19        15.36 o
   4   0   2       2646.08       2725.92        26.07 o
   5   0   2       1562.58       1530.83        10.92 o
   6   0   2        417.33        415.52        17.15 o
   7   0   2         24.75         22.03         2.85 o
   8   0   2          4.15          8.61         5.69 o
   9   0   2        291.85        281.14        32.67 o
  10   0   2        188.04        181.53        41.22 o
 -10   1   2        103.08         44.98        15.81 o
  -9   1   2        436.75        503.80        33.16 o
  -8   1   2          7.21         19.57         4.76 o
  -7   1   2        211.24        206.06        20.34 o
  -6   1   2         17.27         23.71         3.18 o
  -5   1   2        633.37        656.14        10.00 o
  -4   1   2       1681.65       1486.34        12.20 o
  -3   1   2          8.36          9.76         1.69 o
  -2   1   2        843.94        713.65         6.41 o
  -1   1   2        402.44        368.33         4.93 o
   1   1   2         11.62         25.38         1.68 o
   2   1   2       1606.24       1679.74        19.83 o
   3   1   2      21522.71      19738.81       809.08 o
   4   1   2      10801.11      11381.42        83.35 o
   5   1   2        702.79        774.29        11.70 o
   6   1   2        180.10        207.36        15.50 o
   7   1   2       1410.51       1505.57        26.84 o
   8   1   2        267.90        264.36        29.59 o
   9   1   2          1.31          4.57         7.93 o
  10   1   2          3.53          9.12         5.09 o
  -9   2   2          1.40          9.57         5.67 o
  -8   2   2        201.66        215.08        19.91 o
  -7   2   2        416.19        441.86        18.35 o
  -6   2   2        445.09        479.34        15.52 o
  -5   2   2       2823.61       2786.91        26.52 o
  -4   2   2        689.46        649.42         9.18 o
  -3   2   2       2525.11       2531.31        19.41 o
  -2   2   2       9364.28       9281.50        72.40 o
  -1   2   2      27651.55      12360.61       479.40 o
   0   2   2       1335.46       1476.15        14.25 o
   1   2   2       2350.08       2215.66        15.91 o
   2   2   2         19.87         25.89         2.03 o
   3   2   2       5508.65       5649.17        41.30 o
   4   2   2       5644.21       5569.34        30.90 o
   5   2   2        274.86        297.18        10.51 o
   6   2   2        208.95        241.05        16.68 o
   7   2   2       1603.25       1662.14        36.50 o
   8   2   2         23.25         20.89         7.92 o
   9   2   2          1.08          3.01         4.34 o
  10   2   2        142.65         95.37        20.11 o
  -9   3   2        171.26        157.45        36.65 o
  -8   3   2        214.24        233.76        29.36 o
  -7   3   2          9.21         12.56         2.97 o
  -6   3   2         21.34         23.43         3.28 o
  -5   3   2        239.90        240.88         9.72 o
  -4   3   2        425.51        399.42         8.89 o
  -3   3   2       2554.62       2586.93        20.31 o
  -2   3   2       5702.92       6042.77        31.98 o
  -1   3   2       6838.95       7229.82        69.75 o
   0   3   2        497.79        433.13         6.83 o
   1   3   2        167.21        149.57         5.42 o
   2   3   2        355.40        272.52         7.08 o
   3   3   2        561.65        552.42         8.07 o
   4   3   2       1222.86       1224.54        15.59 o
   5   3   2        958.29        960.17        16.33 o
   6   3   2         17.97         11.01         3.35 o
   7   3   2        294.07        269.52        24.64 o
   8   3   2         47.29         56.17         8.80 o
   9   3   2          5.31          9.16         3.92 o
  10   3   2          1.23          5.79         3.24 o
  -9   4   2         22.66         20.05         7.30 o
  -8   4   2          7.39         11.19         7.52 o
  -7   4   2        223.84        242.72        21.33 o
  -6   4   2        332.25        338.48        20.13 o
  -5   4   2        125.36        139.58         9.07 o
  -4   4   2        460.14        448.82        11.01 o
  -3   4   2         39.41         56.47         3.05 o
  -2   4   2       6079.36       6066.99        29.57 o
  -1   4   2       1791.82       1813.97        22.11 o
   0   4   2       1882.62       1970.12        35.66 o
   1   4   2         96.95         95.88         6.78 o
   2   4   2       3203.26       3221.15        50.47 o
   3   4   2        965.21        914.53        10.99 o
   4   4   2        312.52        271.32         7.50 o
   5   4   2        555.86        596.09        15.97 o
   6   4   2          3.89         12.66         8.31 o
   7   4   2        349.89        390.07        17.16 o
   8   4   2          8.61          6.92         3.80 o
   9   4   2         16.82         14.85         4.79 o
  -9   5   2        278.74        258.82        75.86 o
  -8   5   2         37.79         23.92        11.56 o
  -7   5   2        117.48        114.53        15.97 o
  -6   5   2        145.94        145.44        18.55 o
  -5   5   2          8.14         10.05         3.15 o
  -4   5   2         41.80         45.98         4.76 o
  -3   5   2          5.10          6.31         1.54 o
  -2   5   2         36.44         49.55         3.10 o
  -1   5   2       4074.84       4133.90        39.90 o
   0   5   2       1838.76       1765.90        16.41 o
   1   5   2       1184.41       1113.84        19.46 o
   2   5   2       7443.04       7656.84        79.45 o
   3   5   2        614.96        638.31        10.71 o
   4   5   2         62.07         61.72         3.51 o
   5   5   2         43.55         35.06         3.50 o
   6   5   2          7.64          6.19         4.27 o
   7   5   2          2.95          7.70         2.81 o
   8   5   2         21.27          9.05         4.35 o
   9   5   2         11.14         12.37        10.82 o
  -8   6   2         57.65         58.62        11.93 o
  -7   6   2         28.97         27.05         6.28 o
  -6   6   2         29.44         31.61         6.42 o
  -5   6   2        671.26        753.08        40.60 o
  -4   6   2        929.18        948.96        29.26 o
  -3   6   2       2322.27       2371.57        38.36 o
  -2   6   2        356.92        352.88        15.01 o
  -1   6   2       2058.46       2114.52        32.09 o
   0   6   2        385.43        368.46         9.39 o
   1   6   2        509.46        428.98        15.21 o
   2   6   2        247.23        236.32         9.88 o
   3   6   2       2498.92       2475.15        56.07 o
   4   6   2        368.18        395.47        19.14 o
   5   6   2       2974.76       3355.15        62.51 o
   6   6   2        100.15         77.74        16.41 o
   7   6   2         39.13         27.71         5.71 o
   8   6   2          1.10          4.36         6.01 o
  -7   7   2        205.45        206.41        36.20 o
  -6   7   2        862.67        938.43        30.10 o
  -5   7   2        367.36        397.95        29.62 o
  -4   7   2        436.13        472.65        24.23 o
  -3   7   2       2514.75       2608.62        54.49 o
  -2   7   2         27.88         47.32         6.81 o
  -1   7   2        619.10        622.39        31.28 o
   0   7   2       1039.49       1132.46        37.13 o
   1   7   2        328.49        277.98        22.93 o
   2   7   2         35.52         36.67         4.16 o
   3   7   2        319.67        309.18        20.38 o
   4   7   2          3.75          2.25         3.91 o
   5   7   2        244.63        246.90        22.94 o
   6   7   2        172.99        149.16        20.22 o
   7   7   2        136.72         74.96        22.17 o
   8   7   2         14.79         24.67         9.76 o
  -6   8   2         71.35         61.92        14.24 o
  -5   8   2         37.37         18.12         9.02 o
  -4   8   2         90.30         93.38        14.63 o
  -3   8   2        856.54        904.20        31.75 o
  -2   8   2        705.38        687.48        22.85 o
  -1   8   2        449.26        444.14        26.01 o
   0   8   2       2101.96       2191.46       126.56 o
   1   8   2       1174.10       1266.14        24.43 o
   2   8   2        309.70        305.10        24.45 o
   3   8   2        374.87        419.47        20.17 o
   4   8   2          6.19         12.23         3.80 o
   5   8   2        102.09         91.52        12.81 o
   6   8   2        453.13        499.48        50.78 o
   7   8   2         33.14         15.57         6.61 o
  -5   9   2        238.61        233.24        35.93 o
  -4   9   2         75.70         72.16        10.52 o
  -3   9   2        511.08        563.88        39.06 o
  -2   9   2        505.69        477.79        25.63 o
  -1   9   2        239.94        227.89        23.45 o
   0   9   2        717.32        787.94        24.30 o
   1   9   2        636.31        672.67        22.94 o
   2   9   2       1095.49       1049.51        54.35 o
   3   9   2        638.83        720.89        52.16 o
   4   9   2        235.82        243.75        48.49 o
   5   9   2         67.57         48.36        10.40 o
   6   9   2          5.11         10.46         3.91 o
  -4  10   2        354.21        326.46        23.70 o
  -3  10   2        359.44        441.25        35.08 o
  -2  10   2        100.93         86.30        13.22 o
  -1  10   2        270.76        260.55        40.59 o
   0  10   2        195.69        170.78        30.03 o
   1  10   2        296.08        251.32        33.13 o
   2  10   2          0.44         10.38         8.10 o
   3  10   2         82.69         83.41        25.84 o
   4  10   2         19.78         28.76         7.45 o
  -1  11   2          3.27         14.86         4.42 o
   0  11   2         22.07         13.09         7.28 o
   1  11   2         33.44         26.13         6.44 o
   2  11   2          1.24         11.18         5.08 o
  -3 -10   3          1.54         -2.44         4.84 o
  -2 -10   3        136.88         96.65        18.93 o
  -1 -10   3         50.05         48.62        14.13 o
   0 -10   3        128.30        130.46        27.20 o
   1 -10   3       1137.04       1246.64        47.57 o
   2 -10   3         18.42         10.34         6.19 o
   3 -10   3         76.27         94.18        10.90 o
  -5  -9   3         68.84         64.17        18.63 o
  -4  -9   3        310.38        299.20        38.95 o
  -3  -9   3        154.90        163.17        35.79 o
  -2  -9   3       2259.18       2507.73        94.82 o
  -1  -9   3        177.09        159.34        14.37 o
   0  -9   3        101.97         78.80        14.52 o
   1  -9   3         67.78         56.20         7.85 o
   2  -9   3         29.52         27.06         5.21 o
   3  -9   3         32.43         44.48         8.19 o
   4  -9   3        143.07        112.10        22.55 o
   5  -9   3        247.06        269.96        48.20 o
  -6  -8   3         91.64         66.76        19.02 o
  -5  -8   3        742.97        781.11        93.37 o
  -4  -8   3         22.29         11.56         3.49 o
  -3  -8   3         59.29         47.13        19.78 o
  -2  -8   3         97.31        120.79         9.74 o
  -1  -8   3        189.01        185.30        15.85 o
   0  -8   3        528.86        487.92        34.19 o
   1  -8   3        315.18        347.42        19.30 o
   2  -8   3         27.95         31.01         5.80 o
   3  -8   3        306.00        260.28        26.85 o
   4  -8   3          5.07          9.07         4.38 o
   5  -8   3          7.93         16.42         6.29 o
   6  -8   3        101.99         77.11        14.27 o
  -7  -7   3        201.12        227.38        39.27 o
  -6  -7   3        174.36        170.87        28.46 o
  -5  -7   3        643.69        625.67        90.27 o
  -4  -7   3          9.12          5.31         2.52 o
  -3  -7   3        470.42        501.33        18.27 o
  -2  -7   3          1.67          3.91         2.92 o
  -1  -7   3       1237.75       1217.26        29.61 o
   0  -7   3         11.63         23.42         4.09 o
   1  -7   3        998.30       1023.51        27.38 o
   2  -7   3          2.18         10.74         3.72 o
   3  -7   3        348.31        367.23        27.62 o
   4  -7   3        136.31        140.71        14.61 o
   5  -7   3        387.27        369.66        23.11 o
   6  -7   3          7.99          8.43         4.41 o
   7  -7   3        642.23        713.09        38.59 o
  -8  -6   3          5.32         13.91         7.61 o
  -7  -6   3        182.04        135.04        26.61 o
  -6  -6   3         51.92         38.53         6.94 o
  -5  -6   3        167.03        154.41        12.32 o
  -4  -6   3       1581.33       1652.39        56.00 o
  -3  -6   3         13.43         11.97         1.81 o
  -2  -6   3         14.58         12.35         2.20 o
  -1  -6   3        483.56        458.82        13.16 o
   0  -6   3        623.98        606.42        12.12 o
   1  -6   3        967.82        963.64        17.00 o
   2  -6   3         15.06         29.16         5.60 o
   3  -6   3         56.83         58.00         7.14 o
   4  -6   3       2418.26       2492.22        41.92 o
   5  -6   3       1203.52       1226.14        28.09 o
   6  -6   3          0.50          7.75         4.18 o
   7  -6   3        614.69        640.35        43.32 o
   8  -6   3        231.33        205.47        31.20 o
  -8  -5   3          0.68          8.85         6.34 o
  -7  -5   3        141.53        144.56        23.39 o
  -6  -5   3        285.24        310.90        16.70 o
  -5  -5   3        562.53        555.83        16.60 o
  -4  -5   3        539.62        583.83        18.75 o
  -3  -5   3        419.71        422.33        17.68 o
  -2  -5   3        715.80        666.76        12.21 o
  -1  -5   3        704.83        742.85         9.82 o
   0  -5   3        220.56        208.18         7.44 o
   1  -5   3        630.79        644.25         8.09 o
   2  -5   3       2095.91       2050.89        32.42 o
   3  -5   3        242.94        219.27         9.12 o
   4  -5   3          0.32          5.96         3.10 o
   5  -5   3        336.46        318.01        18.30 o
   6  -5   3       3543.62       3703.51        83.63 o
   7  -5   3          1.90          8.54         4.99 o
   8  -5   3        237.83        234.78        29.67 o
   9  -5   3         24.23         24.43         6.77 o
  -9  -4   3         68.59         50.18        17.08 o
  -8  -4   3         23.16         17.75         7.03 o
  -7  -4   3        113.66         91.47        19.41 o
  -6  -4   3        196.65        199.24        16.29 o
  -5  -4   3       1001.96        999.14        20.62 o
  -4  -4   3          1.49          8.44         2.22 o
  -3  -4   3        358.91        317.36         9.56 o
  -2  -4   3       1393.61       1411.44        24.60 o
  -1  -4   3       3108.35       3284.26        29.76 o
   0  -4   3        128.99        162.74         6.05 o
   1  -4   3       1175.87       1274.36        16.11 o
   2  -4   3        787.66        808.64         9.64 o
   3  -4   3       1492.27       1457.23        21.25 o
   4  -4   3          0.24          8.07         1.69 o
   5  -4   3       2341.49       2347.35        34.57 o
   6  -4   3        855.08        850.67        25.64 o
   7  -4   3        117.35        114.52        11.27 o
   8  -4   3         22.60         32.98         6.13 o
   9  -4   3        132.85        110.76        14.48 o
  -9  -3   3        147.47        152.95        37.32 o
  -8  -3   3        743.80        784.83        30.00 o
  -7  -3   3         86.74         93.98        12.48 o
  -6  -3   3         97.33        104.00        10.47 o
  -5  -3   3       1434.73       1468.73        22.75 o
  -4  -3   3       1690.07       1777.65        14.99 o
  -3  -3   3        793.82        880.96        11.18 o
  -2  -3   3        612.41        624.24         8.43 o
  -1  -3   3        235.23        243.61         6.26 o
   0  -3   3        288.22        287.35         4.60 o
   1  -3   3      22950.64      16504.33      1251.62 o
   2  -3   3       1641.22       1488.03        17.17 o
   3  -3   3       2467.39       2378.69        20.33 o
   4  -3   3        242.45        241.94         6.92 o
   5  -3   3        635.73        652.59        13.30 o
   6  -3   3        209.83        219.32        14.61 o
   7  -3   3        386.28        409.79        16.91 o
   8  -3   3         45.16         48.18         6.81 o
   9  -3   3        650.26        692.13        34.90 o
  -9  -2   3        260.59        318.63        35.48 o
  -8  -2   3       1212.58       1322.95        32.05 o
  -7  -2   3        177.61        157.55        30.35 o
  -6  -2   3         21.35         13.32         3.44 o
  -5  -2   3          5.76         11.69         2.15 o
  -4  -2   3       2692.33       2953.33        21.15 o
  -3  -2   3        730.69        814.22         8.10 o
  -2  -2   3       1005.65        916.40        10.88 o
  -1  -2   3        874.18        826.37         8.15 o
   0  -2   3       4005.09       4181.34        34.91 o
   1  -2   3       3986.56       4071.36        24.10 o
   2  -2   3       2130.98       2127.02        13.82 o
   3  -2   3        153.58        145.19         6.16 o
   4  -2   3       3474.92       3227.58        25.05 o
   5  -2   3         86.58         73.52         9.25 o
   6  -2   3       1956.78       2055.38        28.58 o
   7  -2   3       1577.44       1676.24        55.08 o
   8  -2   3         10.74         15.17         3.72 o
   9  -2   3         66.39         80.15        14.74 o
  10  -2   3         19.93         19.69         5.89 o
  -9  -1   3         31.48         26.38         8.25 o
  -8  -1   3         24.46         11.15        10.46 o
  -7  -1   3        486.97        496.44        26.68 o
  -6  -1   3          0.23          3.68         4.19 o
  -5  -1   3       1903.11       1964.53        25.02 o
  -4  -1   3         91.82        117.88         4.23 o
  -3  -1   3        250.43        225.33         8.77 o
  -2  -1   3        395.14        374.43         5.49 o
  -1  -1   3       1341.27       1323.09        21.37 o
   0  -1   3       3741.64       3674.80        28.46 o
   1  -1   3       2593.02       2449.37        21.14 o
   2  -1   3       1246.84       1165.18        12.69 o
   3  -1   3       2991.63       2861.49        23.53 o
   4  -1   3       1881.18       1789.01        15.37 o
   5  -1   3        297.91        294.06         7.71 o
   6  -1   3         81.80         89.28         6.39 o
   7  -1   3         65.67         72.86         8.39 o
   8  -1   3        673.59        690.19        53.16 o
   9  -1   3        312.76        335.63        52.35 o
  10  -1   3         77.13         68.56        18.15 o
 -10   0   3        203.25        177.50        70.05 o
  -9   0   3        278.85        170.63        36.93 o
  -8   0   3         31.67         28.67         5.90 o
  -7   0   3          2.95          7.87         2.00 o
  -6   0   3        195.26        193.49         9.84 o
  -5   0   3        180.79        187.32         8.55 o
  -4   0   3       1416.43       1453.82        12.69 o
  -3   0   3        151.04        156.13         5.38 o
  -2   0   3       3342.11       3137.18        30.79 o
  -1   0   3       7570.90       5912.32        76.60 o
   1   0   3      13622.13       6818.71       133.40 o
   2   0   3       3736.19       3497.56        20.78 o
   3   0   3        972.43       1085.49        14.51 o
   4   0   3       1731.96       1853.56        15.94 o
   5   0   3        139.36        147.01         6.03 o
   6   0   3        283.46        263.31        11.44 o
   7   0   3        212.40        203.38        21.66 o
   8   0   3       1361.90       1453.44        54.75 o
   9   0   3        556.51        491.19        41.35 o
  10   0   3         34.50         32.93         9.62 o
 -10   1   3        399.12        257.72        55.65 o
  -9   1   3        153.09        158.15        22.20 o
  -8   1   3          8.93          4.22         2.16 o
  -7   1   3         20.33         22.20         6.46 o
  -6   1   3         23.91         22.98         5.41 o
  -5   1   3        399.58        448.15        11.83 o
  -4   1   3       3776.35       3979.17        23.62 o
  -3   1   3       1849.27       1840.63        15.24 o
  -2   1   3       6525.16       6316.49        40.89 o
  -1   1   3      10487.76       6626.05       108.33 o
   0   1   3       1436.37       1468.59        14.55 o
   1   1   3       4982.08       4980.79        43.29 o
   2   1   3      48779.95      18845.14       925.91 o
   3   1   3         88.90        104.29         3.48 o
   4   1   3       1264.81       1336.04        12.93 o
   5   1   3       1000.37        959.37        13.73 o
   6   1   3         40.48         39.42         5.66 o
   7   1   3        231.58        257.75        24.36 o
   8   1   3        351.64        359.79        23.97 o
   9   1   3          1.65         19.42         7.05 o
  10   1   3          1.71          7.46         7.88 o
  -9   2   3        501.62        546.51        24.47 o
  -8   2   3        220.13        215.14        20.86 o
  -7   2   3        185.90        182.00        12.93 o
  -6   2   3         81.28         83.58         6.76 o
  -5   2   3        131.92        126.70         6.14 o
  -4   2   3        527.62        475.26         6.64 o
  -3   2   3       1875.08       1942.86        14.10 o
  -2   2   3         16.84         17.74         1.91 o
  -1   2   3        521.98        462.02         7.43 o
   0   2   3       3026.72       3028.07        32.92 o
   1   2   3       2350.94       2317.60        24.39 o
   2   2   3       2897.23       2666.18        29.11 o
   3   2   3         63.12         94.90         3.81 o
   4   2   3         31.41         42.08         3.78 o
   5   2   3       1170.12       1194.45        20.31 o
   6   2   3         10.61         14.33         3.18 o
   7   2   3        319.87        465.97        32.59 o
   8   2   3        439.51        455.57        44.27 o
   9   2   3         52.42         56.28        10.25 o
  10   2   3        253.44        251.97        50.79 o
  -9   3   3         27.94         17.10         6.01 o
  -8   3   3        287.05        313.26        28.33 o
  -7   3   3         20.37         25.92         4.30 o
  -6   3   3         15.73         15.51         2.47 o
  -5   3   3        837.50        826.11        18.84 o
  -4   3   3       1950.22       1893.81        13.96 o
  -3   3   3       8155.70       8567.42        47.88 o
  -2   3   3        111.24        133.65         5.46 o
  -1   3   3       7052.16       7016.01        41.10 o
   0   3   3        606.62        581.05        10.23 o
   1   3   3       2063.87       2008.48        22.60 o
   2   3   3         24.67         33.00         2.73 o
   3   3   3       6571.54       7023.64        66.66 o
   4   3   3       2533.84       2618.01        23.52 o
   5   3   3          2.27          4.17         1.65 o
   6   3   3       2475.26       2676.48        43.54 o
   7   3   3        436.50        485.24        36.26 o
   8   3   3        245.77        225.14        42.15 o
   9   3   3          1.22          6.48         3.68 o
  10   3   3         40.72         32.67         9.45 o
  -9   4   3         34.78         18.34         7.13 o
  -8   4   3        466.01        490.70        48.47 o
  -7   4   3         10.62          7.62         2.63 o
  -6   4   3       1172.80       1119.82        44.18 o
  -5   4   3        922.10        979.20        20.65 o
  -4   4   3       1918.36       1831.22        24.78 o
  -3   4   3        192.73        213.77         5.16 o
  -2   4   3       4290.24       4443.50        38.21 o
  -1   4   3        970.34       1063.71        14.24 o
   0   4   3       3510.30       3582.42        28.20 o
   1   4   3       7406.54       7874.33        63.21 o
   2   4   3       2019.13       1891.57        40.11 o
   3   4   3        966.95        980.00        14.47 o
   4   4   3          9.76         10.98         1.21 o
   5   4   3          1.79          5.49         4.36 o
   6   4   3         99.53        106.75        11.51 o
   7   4   3         66.57         34.44        28.23 o
   8   4   3        165.77        112.10        40.15 o
   9   4   3         39.31         38.38        15.60 o
  -8   5   3         12.62         19.18         6.20 o
  -7   5   3         12.88         24.81         7.18 o
  -6   5   3         13.08         23.93         4.52 o
  -5   5   3        626.68        609.39        20.93 o
  -4   5   3         94.88         82.51         5.82 o
  -3   5   3        404.41        408.40        10.85 o
  -2   5   3       3792.07       3837.19        37.20 o
  -1   5   3        714.18        716.77        10.61 o
   0   5   3        667.18        639.44         7.62 o
   1   5   3        101.24        143.53         7.21 o
   2   5   3        139.31        140.33         7.42 o
   3   5   3        219.12        203.19         6.10 o
   4   5   3          7.45          6.47         1.71 o
   5   5   3        301.29        333.09        17.72 o
   6   5   3        818.17        829.66        54.28 o
   7   5   3        126.00        113.57        17.27 o
   8   5   3        119.53         94.16        31.52 o
   9   5   3         74.32         47.65        15.43 o
  -8   6   3         84.52        102.25        20.40 o
  -7   6   3        171.87        176.27        18.34 o
  -6   6   3          2.07          8.01         4.83 o
  -5   6   3         47.05         62.36         9.13 o
  -4   6   3        179.93        212.98        15.45 o
  -3   6   3        103.19        104.55        12.17 o
  -2   6   3        366.07        399.24        17.74 o
  -1   6   3       1978.55       1950.11        38.72 o
   0   6   3         48.82         43.74         4.30 o
   1   6   3       1318.73       1285.24        32.86 o
   2   6   3       1023.04       1061.29        17.79 o
   3   6   3        346.66        303.90        13.03 o
   4   6   3        750.73        811.91        18.70 o
   5   6   3        141.12        126.94        13.78 o
   6   6   3        953.76       1042.07        27.35 o
   7   6   3        336.04        341.08        37.32 o
   8   6   3        120.14        126.13        19.96 o
  -7   7   3        515.57        544.26        24.68 o
  -6   7   3        122.47        134.98        23.79 o
  -5   7   3        429.53        432.96        32.42 o
  -4   7   3        631.88        644.31        18.75 o
  -3   7   3        262.81        252.85        20.71 o
  -2   7   3        322.92        344.71        18.90 o
  -1   7   3         10.96         21.26         5.51 o
   0   7   3          6.48          9.16         2.72 o
   1   7   3        296.32        275.94        13.42 o
   2   7   3          5.51          5.79         2.63 o
   3   7   3        576.00        586.02        20.07 o
   4   7   3        951.37        955.09        78.58 o
   5   7   3        466.84        443.56        33.24 o
   6   7   3          5.68          2.84         2.80 o
   7   7   3        858.79        964.83        69.19 o
   8   7   3         70.87         40.47         7.98 o
  -6   8   3         87.50        106.15        21.73 o
  -5   8   3         56.84         47.61         7.40 o
  -4   8   3       1502.94       1545.88        48.64 o
  -3   8   3         58.36         50.18        12.21 o
  -2   8   3         71.67         68.80        11.92 o
  -1   8   3        117.98        100.33        15.89 o
   0   8   3        355.27        366.17        33.21 o
   1   8   3        177.20        169.48        17.05 o
   2   8   3        451.53        436.07        26.62 o
   3   8   3        407.84        452.12        21.47 o
   4   8   3        727.12        773.93        31.80 o
   5   8   3        292.19        269.05        29.82 o
   6   8   3        328.11        293.37        62.16 o
   7   8   3          6.60          4.42         3.98 o
  -5   9   3         49.63         24.68         8.05 o
  -4   9   3         77.09         58.79        14.03 o
  -3   9   3        687.71        744.17        70.18 o
  -2   9   3         50.31         54.89        10.45 o
  -1   9   3        347.88        375.42        27.23 o
   0   9   3         92.78         80.03        13.95 o
   1   9   3        317.26        308.57        22.55 o
   2   9   3       1037.81       1082.27        29.96 o
   3   9   3         22.22         16.44         8.93 o
   4   9   3         87.34         78.83        29.07 o
   5   9   3        678.52        724.69        42.25 o
   6   9   3        146.14         93.31        29.10 o
  -4  10   3         20.79         30.82         8.26 o
  -3  10   3        695.08        839.81        35.66 o
  -2  10   3          3.57          7.59         4.78 o
  -1  10   3         99.30         68.16        11.23 o
   0  10   3          4.15          1.37         2.93 o
   1  10   3         75.98         53.98        18.42 o
   2  10   3        100.17         75.77        19.75 o
   3  10   3        483.42        579.43        35.39 o
   4  10   3         25.98         14.44        16.24 o
  -1  11   3         40.22         11.15         4.08 o
   0  11   3          1.77         17.04         9.17 o
   1  11   3         59.71         29.06         7.03 o
  -2 -10   4        275.94        214.52        59.80 o
  -1 -10   4        324.97        332.09        70.13 o
   0 -10   4         90.01         75.29        25.04 o
   1 -10   4         37.34         39.64         9.42 o
   2 -10   4         54.68         32.73         6.68 o
   3 -10   4         44.73         36.01         6.53 o
  -5  -9   4          7.85          3.83         3.95 o
  -4  -9   4         61.39         47.36         7.78 o
  -3  -9   4        107.69         94.44        18.72 o
  -2  -9   4         35.27         36.57         6.14 o
  -1  -9   4        123.13        127.76        29.36 o
   0  -9   4          1.03          6.23         2.84 o
   1  -9   4         33.41         33.80         5.73 o
   2  -9   4         25.02         17.06         7.25 o
   3  -9   4         85.21         87.49        12.76 o
   4  -9   4        152.92        171.24        22.90 o
   5  -9   4         50.30         53.24         7.47 o
  -6  -8   4        230.99        201.05        37.59 o
  -5  -8   4        143.17         94.29        25.41 o
  -4  -8   4         17.81         19.96        10.98 o
  -3  -8   4         68.56         60.94        11.31 o
  -2  -8   4        196.11        176.99        15.44 o
  -1  -8   4          6.62          5.04         2.97 o
   0  -8   4        996.14       1051.47        28.79 o
   1  -8   4        126.17        144.88        21.13 o
   2  -8   4        182.80        212.67        17.80 o
   3  -8   4        578.97        571.78        22.34 o
   4  -8   4        103.04        114.77        20.14 o
   5  -8   4         98.43        104.31        11.57 o
   6  -8   4        407.65        428.29        33.74 o
  -7  -7   4          0.06          7.70         5.54 o
  -6  -7   4        346.58        360.47        39.30 o
  -5  -7   4        525.15        580.56        27.22 o
  -4  -7   4        190.88        188.03        16.25 o
  -3  -7   4        533.00        525.69        45.16 o
  -2  -7   4        149.75        116.52        10.97 o
  -1  -7   4          2.09          5.01         1.94 o
   0  -7   4        166.58        129.28        10.31 o
   1  -7   4        192.43        207.64        15.04 o
   2  -7   4        711.17        712.44        29.57 o
   3  -7   4       1060.39       1111.30        23.82 o
   4  -7   4        125.03        159.91        15.12 o
   5  -7   4        325.24        326.51        33.18 o
   6  -7   4        733.92        754.26        26.15 o
   7  -7   4          2.45         10.75         4.82 o
  -8  -6   4        319.90        343.38        88.27 o
  -7  -6   4        102.31         63.85        27.55 o
  -6  -6   4         28.00         25.24        13.21 o
  -5  -6   4         17.15          9.07         4.56 o
  -4  -6   4          6.09          7.68         2.62 o
  -3  -6   4        633.30        642.69        25.50 o
  -2  -6   4        425.28        392.90        12.69 o
  -1  -6   4        336.17        334.23        12.02 o
   0  -6   4        100.52        105.17         6.82 o
   1  -6   4         44.26         38.03         3.28 o
   2  -6   4        459.07        432.86        17.71 o
   3  -6   4         22.95         30.99         5.28 o
   4  -6   4          2.02          5.55         3.73 o
   5  -6   4         43.21         41.59         5.23 o
   6  -6   4        621.81        618.48        24.65 o
   7  -6   4       1370.14       1405.13        46.14 o
   8  -6   4          9.06         14.49         4.67 o
  -8  -5   4        281.70        282.68        41.22 o
  -7  -5   4        129.46        120.60        16.27 o
  -6  -5   4        324.31        348.97        18.44 o
  -5  -5   4          2.68          4.73         1.26 o
  -4  -5   4        108.51         83.71        13.05 o
  -3  -5   4        757.18        775.79        16.39 o
  -2  -5   4        873.84        850.00        12.86 o
  -1  -5   4         42.81         28.73         1.77 o
   0  -5   4       4438.01       4620.92        56.22 o
   1  -5   4       1072.48       1066.02        13.51 o
   2  -5   4       2860.83       2843.68        35.07 o
   3  -5   4        121.48        113.57         8.82 o
   4  -5   4       1210.22       1148.52        23.68 o
   5  -5   4       1237.90       1199.50        31.30 o
   6  -5   4       1794.14       1863.41        31.31 o
   7  -5   4        695.72        720.34        21.37 o
   8  -5   4          1.33         15.32         7.58 o
  -9  -4   4         44.96         41.67        17.94 o
  -8  -4   4        182.77        188.56        31.69 o
  -7  -4   4       1235.22       1376.94        33.47 o
  -6  -4   4        265.82        283.98        16.52 o
  -5  -4   4        164.74        190.39        11.93 o
  -4  -4   4        318.89        346.64        12.99 o
  -3  -4   4         96.40         80.00         4.86 o
  -2  -4   4          7.02          8.97         1.13 o
  -1  -4   4          1.80          9.90         2.11 o
   0  -4   4       2068.33       2355.98        19.83 o
   1  -4   4       8237.77       8410.05        47.12 o
   2  -4   4        677.71        653.42         8.69 o
   3  -4   4         52.48         43.02         2.39 o
   4  -4   4        698.44        700.57        12.92 o
   5  -4   4        100.35         87.30        10.44 o
   6  -4   4        337.12        326.69        25.05 o
   7  -4   4         70.18         67.90         9.33 o
   8  -4   4         43.10         45.99         7.41 o
   9  -4   4         10.70         13.73         4.26 o
  -9  -3   4          0.39          7.01         5.51 o
  -8  -3   4         33.37         23.23         7.99 o
  -7  -3   4        205.06        169.11        24.20 o
  -6  -3   4        730.17        716.57        21.16 o
  -5  -3   4          4.90          4.27         4.00 o
  -4  -3   4        172.20        179.82         6.01 o
  -3  -3   4        468.66        475.24        11.58 o
  -2  -3   4        144.79        132.90         7.98 o
  -1  -3   4        845.97        705.50         6.32 o
   0  -3   4         62.01         60.74         3.39 o
   1  -3   4       9695.68      10312.16        74.80 o
   2  -3   4        362.04        332.94         8.59 o
   3  -3   4       1624.90       1618.15        13.19 o
   4  -3   4        461.09        484.31        13.03 o
   5  -3   4       1784.42       1765.41        30.31 o
   6  -3   4        154.65        150.57        11.07 o
   7  -3   4        290.09        307.78        12.24 o
   8  -3   4         68.95         71.45        10.94 o
   9  -3   4        162.46        158.81        26.30 o
  -9  -2   4        179.68        199.39        26.51 o
  -8  -2   4        164.35        172.94        15.15 o
  -7  -2   4        137.43        124.27        19.99 o
  -6  -2   4        265.32        279.88        14.86 o
  -5  -2   4         65.60         53.69         3.99 o
  -4  -2   4       1336.05       1320.37        16.66 o
  -3  -2   4       1328.58       1459.63        11.93 o
  -2  -2   4        381.53        343.92         8.65 o
  -1  -2   4       1293.48       1274.60        15.98 o
   0  -2   4       3133.81       2853.56        25.81 o
   1  -2   4       1954.64       2154.75        15.28 o
   2  -2   4       4459.44       4311.66        35.90 o
   3  -2   4       1912.70       1939.39        21.32 o
   4  -2   4          3.85          6.19         1.89 o
   5  -2   4       2891.33       2847.60        43.01 o
   6  -2   4        337.78        350.42        18.24 o
   7  -2   4          2.69          7.09         3.39 o
   8  -2   4         44.03         60.10         8.81 o
   9  -2   4        214.37        206.02        30.98 o
  10  -2   4        374.46        377.22        57.83 o
  -9  -1   4         39.94         41.57         7.92 o
  -8  -1   4         15.76         21.41         5.19 o
  -7  -1   4        317.33        300.43        17.78 o
  -6  -1   4        700.55        777.79        15.24 o
  -5  -1   4        256.34        282.60        14.59 o
  -4  -1   4         12.19          2.73         1.26 o
  -3  -1   4        919.89        957.61         8.43 o
  -2  -1   4          3.00          8.12         1.86 o
   0  -1   4       4429.24       4251.76        31.21 o
   1  -1   4        680.74        589.24         6.87 o
   2  -1   4        378.94        438.51         7.59 o
   3  -1   4        440.08        495.38         7.36 o
   4  -1   4          2.54         10.30         1.62 o
   5  -1   4         66.14         82.35         4.81 o
   6  -1   4        133.50        122.40         8.11 o
   7  -1   4       1315.65       1383.07        49.59 o
   8  -1   4       1001.45       1100.55        55.17 o
   9  -1   4        627.58        647.18        41.87 o
  10  -1   4         15.01         28.83         8.78 o
  -9   0   4        160.28        128.36        18.19 o
  -8   0   4          1.76          5.88         5.67 o
  -7   0   4         68.85         69.15         7.23 o
  -6   0   4         42.79         38.67         3.65 o
  -5   0   4        233.29        196.49         6.15 o
  -4   0   4        985.15        998.73        10.92 o
  -3   0   4       2025.49       1899.92        15.06 o
  -2   0   4          3.33          7.78         2.30 o
  -1   0   4       8890.43       8097.51       104.61 o
   0   0   4       1924.52       1855.47        15.84 o
   1   0   4        907.89        861.41         7.35 o
   3   0   4        584.30        499.73        11.93 o
   4   0   4       1326.26       1373.96        17.36 o
   5   0   4        677.71        633.83         8.42 o
   6   0   4          2.31          5.87         2.85 o
   7   0   4         26.78         35.40        10.23 o
   8   0   4        113.79        150.99        29.66 o
   9   0   4        685.69        783.29        41.35 o
  10   0   4         58.99         52.60        15.05 o
  -9   1   4          0.89         12.09         4.67 o
  -8   1   4         87.92         62.65         8.20 o
  -7   1   4         60.31         55.56         6.54 o
  -6   1   4       1770.23       1845.12        23.15 o
  -5   1   4         17.18         10.54         3.18 o
  -4   1   4        106.89        137.17         4.92 o
  -3   1   4         29.96         51.21         2.26 o
  -2   1   4       2412.46       2287.83        22.05 o
  -1   1   4      16648.20       8906.28       586.99 o
   0   1   4        664.16        677.96         9.27 o
   1   1   4       2762.97       2603.66        45.10 o
   2   1   4      62286.88      22904.93      1551.72 o
   3   1   4       1908.52       2002.05        23.44 o
   4   1   4       1905.23       2014.46        20.41 o
   5   1   4        194.87        207.77         7.27 o
   6   1   4          6.86         12.67         7.15 o
   7   1   4        759.60        793.47        49.55 o
   8   1   4        226.77        258.05        25.13 o
   9   1   4        455.84        525.82        36.63 o
  10   1   4         50.47         30.30        10.85 o
  -9   2   4        143.86        127.10        17.75 o
  -8   2   4         28.27         27.99         6.73 o
  -7   2   4         19.40         18.36         4.37 o
  -6   2   4         72.83         74.01         6.75 o
  -5   2   4       2328.85       2328.99        20.17 o
  -4   2   4        812.86        779.19         9.54 o
  -3   2   4        113.67         83.40         3.15 o
  -2   2   4       2094.94       1903.67        14.02 o
  -1   2   4        333.54        334.94         4.97 o
   0   2   4       1038.84       1006.93         9.85 o
   1   2   4       1722.26       1758.94        15.34 o
   2   2   4       1947.35       1842.70         9.79 o
   3   2   4       6712.43       7355.40        44.80 o
   4   2   4       4857.71       5397.97        59.19 o
   5   2   4          6.26         13.09         2.05 o
   6   2   4       2120.56       2231.82        39.99 o
   7   2   4       1863.61       2001.37        42.30 o
   8   2   4        135.18        108.77        17.82 o
   9   2   4         27.56         33.19         6.22 o
  10   2   4         10.89          4.39         5.78 o
  -9   3   4        133.25        112.19        17.79 o
  -8   3   4         93.88         87.21        12.70 o
  -7   3   4        351.28        351.01        21.60 o
  -6   3   4        118.60        106.60         8.30 o
  -5   3   4       4219.62       4425.92        46.67 o
  -4   3   4        110.97        113.52         5.23 o
  -3   3   4       1741.65       1925.40        15.46 o
  -2   3   4        171.17        197.05         5.00 o
  -1   3   4       4321.64       4288.11        35.16 o
   0   3   4       3776.83       3687.35        38.16 o
   1   3   4        250.45        223.57         4.13 o
   2   3   4         58.91         84.92         3.44 o
   3   3   4       1585.86       1522.31        19.71 o
   4   3   4        838.97        831.63        16.19 o
   5   3   4          0.67          2.69         2.17 o
   6   3   4         35.54         26.71         7.09 o
   7   3   4       3381.01       3636.23        95.12 o
   8   3   4        660.93        734.55        39.47 o
   9   3   4         21.81         20.78         6.20 o
  10   3   4          4.09         16.56         5.96 o
  -9   4   4         69.52         59.20        12.91 o
  -8   4   4        483.99        503.12        30.14 o
  -7   4   4         50.89         51.26         6.59 o
  -6   4   4        147.83        159.07        14.96 o
  -5   4   4         16.83         16.21         3.06 o
  -4   4   4       1342.60       1235.22        18.78 o
  -3   4   4        129.95        149.78         4.99 o
  -2   4   4          3.80         15.52         2.01 o
  -1   4   4       2869.45       2855.21        23.78 o
   0   4   4        944.12       1073.84        11.84 o
   1   4   4        641.48        602.86        10.90 o
   2   4   4        250.98        279.45         8.24 o
   3   4   4          6.25          4.48         1.26 o
   4   4   4        504.83        530.21        10.19 o
   5   4   4          8.47          8.88         5.01 o
   6   4   4        612.85        640.09        35.68 o
   7   4   4       1198.67       1276.20        49.81 o
   8   4   4        457.30        501.93        39.54 o
   9   4   4         93.52         46.24        14.87 o
  -8   5   4         67.33         67.68        24.92 o
  -7   5   4         84.03         90.49        13.93 o
  -6   5   4       1804.44       1719.94        52.76 o
  -5   5   4         51.47         42.80         5.62 o
  -4   5   4       2724.16       2718.45        33.70 o
  -3   5   4        509.66        521.20        12.05 o
  -2   5   4        120.52        141.88         6.40 o
  -1   5   4        563.93        629.83        10.09 o
   0   5   4        173.58        193.37         6.47 o
   1   5   4        312.36        384.96         8.98 o
   2   5   4       5070.36       5215.17        46.58 o
   3   5   4        227.03        243.91         9.50 o
   4   5   4       1333.47       1362.65        22.61 o
   5   5   4       2423.86       2598.65        42.45 o
   6   5   4        371.49        422.60        78.33 o
   7   5   4         29.09         37.66         7.07 o
   8   5   4         63.74         40.34        12.84 o
   9   5   4         37.64         23.45         6.02 o
  -8   6   4          0.20          3.60         3.94 o
  -7   6   4        658.44        678.53        55.06 o
  -6   6   4        295.82        308.12        20.15 o
  -5   6   4        142.00        141.46        14.81 o
  -4   6   4         95.32         83.82         8.39 o
  -3   6   4        449.12        453.54        21.18 o
  -2   6   4       1970.33       1958.26        32.93 o
  -1   6   4       1072.64       1062.68        20.15 o
   0   6   4        233.80        251.21        13.50 o
   1   6   4        772.78        752.67        18.80 o
   2   6   4       2548.84       2590.92        66.48 o
   3   6   4        354.09        347.66        12.51 o
   4   6   4        137.38        143.26        10.12 o
   5   6   4        531.16        557.42        18.99 o
   6   6   4       1581.31       1767.55        44.52 o
   7   6   4          1.64          1.49         2.69 o
   8   6   4          5.34         10.17         3.58 o
  -7   7   4          0.89          9.18         5.29 o
  -6   7   4        216.40        201.87        30.49 o
  -5   7   4        676.48        680.19        22.13 o
  -4   7   4         16.08         17.69         4.57 o
  -3   7   4          4.06         13.46         5.14 o
  -2   7   4       2077.44       2023.37        46.44 o
  -1   7   4         12.41         24.01         4.21 o
   0   7   4        446.32        463.03        16.56 o
   1   7   4        272.34        221.52        22.50 o
   2   7   4        448.71        436.59        16.07 o
   3   7   4        994.90        948.88        32.28 o
   4   7   4         34.56         24.14         3.66 o
   5   7   4       1392.48       1536.77        38.45 o
   6   7   4       1444.84       1535.99        38.64 o
   7   7   4          5.92         10.90         3.21 o
   8   7   4         45.35         22.04         8.73 o
  -6   8   4        362.74        385.34        55.74 o
  -5   8   4         37.33         30.48         6.03 o
  -4   8   4         62.38         64.25        13.19 o
  -3   8   4         68.82         60.81        11.24 o
  -2   8   4        267.70        293.73        17.16 o
  -1   8   4        109.72        126.64        23.70 o
   0   8   4       3203.80       3287.21       108.23 o
   1   8   4        734.49        732.15        21.02 o
   2   8   4        251.76        277.48        21.41 o
   3   8   4         38.39         40.11         7.00 o
   4   8   4        391.80        454.70        24.60 o
   5   8   4         64.00         58.00        14.31 o
   7   8   4        621.12        577.44        50.99 o
  -5   9   4         25.86         18.91         8.83 o
  -4   9   4        534.20        552.12        56.93 o
  -3   9   4        169.59        190.12        42.15 o
  -2   9   4        105.56         88.14        15.76 o
  -1   9   4        535.56        551.21        27.56 o
   0   9   4       1462.22       1515.54        39.89 o
   1   9   4        593.18        600.63        52.80 o
   2   9   4        100.19         65.58        13.95 o
   3   9   4        317.51        337.86        37.61 o
   4   9   4       1921.22       2219.23       166.52 o
   5   9   4        445.36        398.16        51.46 o
   6   9   4          4.84          3.12         2.00 o
  -4  10   4         30.45         31.64         8.14 o
  -3  10   4        295.27        280.02        57.24 o
  -2  10   4          2.15          3.74         2.89 o
  -1  10   4          1.02          4.30         7.45 o
   0  10   4        138.05        115.97        33.09 o
   1  10   4       1309.76       1412.15        52.84 o
   2  10   4        803.08        873.18        28.33 o
   3  10   4         62.03         59.35        16.39 o
   4  10   4        446.51        528.79        33.21 o
   5  10   4         72.38         18.29         7.66 o
  -2  11   4        319.25        324.75        41.77 o
  -1  11   4        625.20        710.86        40.10 o
   0  11   4         32.17         34.87        14.78 o
   1  11   4         72.69         53.15        16.43 o
  -2 -10   5          3.04          2.95        12.82 o
  -1 -10   5         94.31         86.73        23.36 o
   0 -10   5         19.83         28.90         7.89 o
   1 -10   5          5.84         20.09         6.71 o
   2 -10   5          5.71         16.88        14.68 o
   3 -10   5        794.10        800.45        57.42 o
  -4  -9   5         16.86         18.91         6.41 o
  -3  -9   5         58.26         42.04        13.55 o
  -2  -9   5          9.07         13.51         8.28 o
  -1  -9   5          1.30          3.31         4.51 o
   0  -9   5        642.54        700.07        44.25 o
   1  -9   5        135.32        135.74        19.11 o
   2  -9   5          7.49         12.86         5.26 o
   3  -9   5        376.19        375.08        25.06 o
   4  -9   5         98.36         85.18        15.71 o
   5  -9   5          8.32          8.64         5.28 o
  -5  -8   5         37.11         25.12         5.26 o
  -4  -8   5          2.54          9.81        15.17 o
  -3  -8   5        185.09        153.83        19.95 o
  -2  -8   5        511.86        546.99        30.83 o
  -1  -8   5          1.68          4.32         2.46 o
   0  -8   5         57.97         50.92         9.63 o
   1  -8   5        537.46        559.10        14.07 o
   2  -8   5        863.52        849.40        27.76 o
   3  -8   5         35.20         34.40         7.50 o
   4  -8   5        170.22        189.23        24.85 o
   5  -8   5        192.76        190.78        25.53 o
   6  -8   5         12.83          8.56         9.26 o
  -7  -7   5        713.16        577.74        48.04 o
  -6  -7   5          6.09         11.46         7.25 o
  -5  -7   5          1.66          7.41         2.86 o
  -4  -7   5        141.43        127.56        14.64 o
  -3  -7   5         23.67         19.09         4.49 o
  -2  -7   5        263.39        246.43        14.08 o
  -1  -7   5        103.24        103.48        15.02 o
   0  -7   5        100.36         98.59         8.66 o
   1  -7   5        936.09        947.09        29.53 o
   2  -7   5        398.39        469.58        22.83 o
   3  -7   5         76.34         71.55         9.82 o
   4  -7   5        281.50        284.87        22.81 o
   5  -7   5         24.23         35.61         6.51 o
   6  -7   5          4.65         12.83         4.75 o
   7  -7   5         16.94         11.40         4.60 o
  -8  -6   5          7.38          9.80         6.89 o
  -7  -6   5         66.86         32.47        19.96 o
  -6  -6   5        393.12        402.90        21.17 o
  -5  -6   5         81.74         63.39         8.99 o
  -4  -6   5         43.05         20.61        14.79 o
  -3  -6   5       1038.97       1126.21        39.68 o
  -2  -6   5       1654.42       1582.23        24.72 o
  -1  -6   5       1207.82       1207.97        22.76 o
   0  -6   5          5.83          7.83         2.10 o
   1  -6   5         28.51         22.48         3.34 o
   2  -6   5        949.94        930.81        19.32 o
   3  -6   5         10.70          6.38         1.44 o
   4  -6   5         17.51         10.09         3.45 o
   5  -6   5        600.22        623.69        16.45 o
   6  -6   5        219.26        251.24        21.67 o
   7  -6   5        169.29        164.00        23.23 o
   8  -6   5         72.39         49.63         8.75 o
  -8  -5   5         42.75          9.79        10.91 o
  -7  -5   5          2.05          3.28        12.64 o
  -6  -5   5        546.44        528.96        20.08 o
  -5  -5   5        414.74        420.61        16.35 o
  -4  -5   5        955.36        953.70        30.53 o
  -3  -5   5          5.50          5.63         2.47 o
  -2  -5   5         93.43         70.11         3.99 o
  -1  -5   5         80.59         72.42         3.99 o
   0  -5   5        611.13        572.88        12.14 o
   1  -5   5          1.66          5.67         1.89 o
   2  -5   5          7.54          8.60         3.70 o
   3  -5   5       1165.54       1108.97        24.83 o
   4  -5   5         49.07         59.74         5.17 o
   5  -5   5        504.49        545.08        27.68 o
   6  -5   5        239.34        238.12        17.22 o
   7  -5   5        109.14         94.52        11.24 o
   8  -5   5        192.52        198.93        27.06 o
  -9  -4   5         10.61         12.00         6.20 o
  -8  -4   5        157.83        167.94        27.60 o
  -7  -4   5        168.47        137.87        22.21 o
  -6  -4   5        110.06         95.26        12.37 o
  -5  -4   5         33.98         24.13         3.34 o
  -4  -4   5          3.05          3.81         3.47 o
  -3  -4   5        545.48        510.89        15.95 o
  -2  -4   5        607.66        576.54        11.03 o
  -1  -4   5       2025.04       2049.47        14.97 o
   0  -4   5       1960.74       1854.85        15.79 o
   1  -4   5        470.17        499.22         7.19 o
   2  -4   5         10.23         22.26         1.63 o
   3  -4   5          5.61          7.29         2.18 o
   4  -4   5         44.85         50.78         4.79 o
   5  -4   5        122.02        113.51         9.49 o
   6  -4   5       1895.75       1943.61        42.81 o
   7  -4   5         16.39         20.06        10.23 o
   8  -4   5         48.25         57.17         7.03 o
   9  -4   5        907.76        995.49        67.20 o
  -9  -3   5         50.15         29.43         8.07 o
  -8  -3   5          2.71         13.55         4.45 o
  -7  -3   5        275.51        262.04        29.45 o
  -6  -3   5        637.10        665.57        26.83 o
  -5  -3   5        205.16        206.96        11.42 o
  -4  -3   5        222.66        202.28         8.53 o
  -3  -3   5       3772.30       3756.45        25.32 o
  -2  -3   5       4352.14       4777.29        32.72 o
  -1  -3   5        101.44         80.63         7.19 o
   0  -3   5        232.62        225.00         5.59 o
   1  -3   5        823.52        692.62        10.83 o
   2  -3   5        473.64        575.82        10.40 o
   3  -3   5       2003.57       1987.49        14.75 o
   4  -3   5         41.55         51.07         4.16 o
   5  -3   5        726.88        699.93        15.01 o
   6  -3   5       1393.04       1409.35        53.06 o
   7  -3   5        158.11        161.44        18.46 o
   8  -3   5        259.52        275.19        24.46 o
   9  -3   5         62.38         64.12        13.59 o
  -9  -2   5         53.01         46.87         9.51 o
  -8  -2   5        390.18        410.43        29.11 o
  -7  -2   5        266.23        225.09        13.83 o
  -6  -2   5       1288.22       1304.24        17.69 o
  -5  -2   5       1436.80       1553.59        21.72 o
  -4  -2   5        443.27        480.26        11.91 o
  -3  -2   5        111.31        126.11         4.47 o
  -2  -2   5       3910.96       3652.13        52.94 o
  -1  -2   5       2009.14       1877.83        40.58 o
   0  -2   5       1279.18       1161.50        10.66 o
   1  -2   5        147.71        171.83         3.28 o
   2  -2   5        349.55        438.62        14.77 o
   3  -2   5          5.33         10.24         1.68 o
   4  -2   5          7.85         13.36         1.78 o
   5  -2   5        179.74        171.27         9.66 o
   6  -2   5       1098.44       1047.42        30.52 o
   7  -2   5        168.68        176.92        13.16 o
   8  -2   5         62.83         59.05         8.98 o
   9  -2   5         44.86         45.48         8.93 o
  10  -2   5        182.18        151.11        30.88 o
  -9  -1   5          2.49          7.57         4.17 o
  -8  -1   5        187.02        185.95        15.85 o
  -7  -1   5        246.14        192.14        20.60 o
  -6  -1   5          7.55         10.36         3.60 o
  -5  -1   5       4266.98       4540.10        40.76 o
  -4  -1   5       2405.60       2202.41        20.28 o
  -3  -1   5        673.99        784.81         7.65 o
  -2  -1   5        176.09        120.95         5.92 o
  -1  -1   5        678.89        602.76        10.72 o
   0  -1   5       1778.43       1863.77        17.41 o
   1  -1   5       4739.65       4542.53        26.80 o
   2  -1   5        330.58        347.44         5.82 o
   3  -1   5         11.35         13.66         3.89 o
   4  -1   5       5227.87       5414.56        63.88 o
   5  -1   5        387.79        407.20        12.56 o
   6  -1   5       2348.75       2318.91        71.65 o
   7  -1   5        360.02        345.51        21.13 o
   8  -1   5        727.61        594.38        77.46 o
   9  -1   5        129.49        132.17        17.80 o
  10  -1   5        157.28        178.24        34.46 o
  -9   0   5        124.52        126.87        18.84 o
  -8   0   5        432.23        430.39        29.43 o
  -7   0   5        494.01        491.40        16.10 o
  -6   0   5       1398.95       1492.55        19.61 o
  -5   0   5       1601.81       1589.56        14.08 o
  -4   0   5       4117.42       4299.02        28.18 o
  -3   0   5       2207.07       2267.01        17.85 o
  -2   0   5        753.43        727.71         6.55 o
  -1   0   5       5741.42       5722.99        66.64 o
   0   0   5       6470.48       6529.05        55.12 o
   1   0   5       1863.07       1873.89        20.72 o
   2   0   5        851.58        801.65        13.23 o
   3   0   5        765.39        688.14        11.92 o
   4   0   5       1200.57       1113.46        13.45 o
   5   0   5         62.77         74.64         4.55 o
   6   0   5         29.12         29.24         4.25 o
   7   0   5       1206.66       1229.75        53.87 o
   8   0   5       1248.41       1355.72        35.75 o
   9   0   5         43.59         47.93         7.37 o
  10   0   5        178.95        146.43        44.63 o
  -9   1   5          9.30         17.11         6.71 o
  -8   1   5        143.10        120.96        15.24 o
  -7   1   5        289.79        293.74        17.26 o
  -6   1   5        578.47        627.72        20.09 o
  -5   1   5        111.83        129.16         5.64 o
  -4   1   5        465.53        417.18        10.75 o
  -3   1   5        779.71        710.92         6.74 o
  -2   1   5        569.80        566.41         6.86 o
  -1   1   5        616.17        629.20         6.10 o
   0   1   5       1658.10       1725.87        12.79 o
   1   1   5       9018.17       8389.93       104.84 o
   2   1   5       8990.01       8907.98       219.98 o
   3   1   5       1192.80       1287.45        16.45 o
   4   1   5       3915.63       4002.91        19.92 o
   5   1   5       2205.00       2184.36        28.57 o
   6   1   5         48.34         38.83         8.18 o
   7   1   5         27.44         28.09        14.81 o
   8   1   5        624.15        678.05        23.56 o
   9   1   5         60.98         58.91         8.55 o
  10   1   5          2.97          2.42         5.40 o
  -9   2   5         67.08         61.14        13.36 o
  -8   2   5         29.35         29.23         5.23 o
  -7   2   5        729.09        697.41        21.44 o
  -6   2   5        716.69        728.29        20.77 o
  -5   2   5         69.59         69.50         4.61 o
  -4   2   5         13.90         30.06         2.49 o
  -3   2   5       1697.18       1685.50        14.18 o
  -2   2   5         94.19        111.84         2.72 o
  -1   2   5         25.90         26.76         3.34 o
   0   2   5         88.19         81.55         2.77 o
   1   2   5       1423.95       1424.21        20.75 o
   2   2   5        596.05        534.52         6.65 o
   3   2   5       6294.90       6925.93        37.51 o
   4   2   5       6511.50       6630.11        45.78 o
   5   2   5       7522.17       7987.74       101.86 o
   6   2   5        449.00        413.09        24.90 o
   7   2   5        338.26        345.59        45.13 o
   8   2   5        766.13        793.96        69.83 o
   9   2   5        135.20        142.73        18.07 o
  10   2   5         51.12         44.22         8.99 o
  -9   3   5        195.14        160.25        26.08 o
  -8   3   5        132.53        105.07        13.48 o
  -7   3   5       1168.70       1166.56        29.33 o
  -6   3   5        290.34        292.87        18.19 o
  -5   3   5       1024.09       1027.55        17.52 o
  -4   3   5          3.48         12.91         2.55 o
  -3   3   5        226.99        322.35         6.44 o
  -2   3   5        590.64        527.66        13.21 o
  -1   3   5        722.61        629.48         5.87 o
   0   3   5        414.68        342.99         5.55 o
   1   3   5       3480.83       3189.03        36.23 o
   2   3   5       1753.58       1818.74        20.14 o
   3   3   5       1938.38       2054.04        14.51 o
   4   3   5        243.99        250.80         7.12 o
   5   3   5        864.21        862.80        25.56 o
   6   3   5       2041.50       2186.77        43.06 o
   7   3   5        523.56        471.34        51.53 o
   8   3   5        380.57        418.84        36.49 o
   9   3   5         74.04         81.45        20.66 o
  10   3   5        107.17        115.38        30.01 o
  -9   4   5         27.73         44.53        10.83 o
  -8   4   5        148.00        130.94        17.81 o
  -7   4   5        165.64        145.92        12.84 o
  -6   4   5        276.06        278.74        20.13 o
  -5   4   5        598.40        575.55        21.47 o
  -4   4   5        423.26        419.32        10.16 o
  -3   4   5         49.87         33.05         1.97 o
  -2   4   5        292.60        303.15         5.44 o
  -1   4   5       2294.11       2336.68        11.27 o
   0   4   5        576.60        591.59         8.49 o
   1   4   5        587.54        587.90         7.72 o
   2   4   5       1218.19       1234.18        15.76 o
   3   4   5       1601.24       1502.98        22.92 o
   4   4   5        967.89        944.21        13.15 o
   5   4   5        540.76        544.95        13.93 o
   6   4   5        769.57        778.88        40.50 o
   7   4   5        218.95        206.03        32.27 o
   8   4   5        366.75        444.70        62.69 o
   9   4   5         32.58          6.55         5.40 o
  -8   5   5       1013.26       1124.85        42.50 o
  -7   5   5         62.65         55.35         6.82 o
  -6   5   5         23.72         24.39         3.99 o
  -5   5   5         18.14         19.61         3.28 o
  -4   5   5         42.50         47.90         4.13 o
  -3   5   5        717.03        688.43        11.96 o
  -2   5   5       2886.23       2936.47        26.16 o
  -1   5   5        877.61        900.41        12.49 o
   0   5   5       4092.44       3993.95        42.69 o
   1   5   5       1198.61       1212.37        15.83 o
   2   5   5        653.32        604.74        17.39 o
   3   5   5        386.77        353.09        12.71 o
   4   5   5        782.59        846.72        19.99 o
   5   5   5       2480.06       2642.83        80.57 o
   6   5   5        383.15        429.31        24.74 o
   7   5   5        413.69        443.18        34.34 o
   8   5   5         85.10         63.21        22.55 o
   9   5   5          3.61         14.06         6.60 o
  -8   6   5        120.79        142.94        25.59 o
  -7   6   5        562.94        533.46        32.58 o
  -6   6   5        672.32        663.38        22.49 o
  -5   6   5        428.56        447.63        19.07 o
  -4   6   5        446.66        447.37        22.79 o
  -3   6   5          4.86         18.22         4.45 o
  -2   6   5       1254.14       1256.86        25.71 o
  -1   6   5        514.09        486.99        13.98 o
   0   6   5        112.70        114.68         6.79 o
   1   6   5       4511.31       4846.38        40.12 o
   2   6   5       2279.31       2368.92        36.95 o
   3   6   5       1132.62       1199.95        55.16 o
   4   6   5          6.89          4.75         1.79 o
   5   6   5         84.08         77.95         8.95 o
   6   6   5        220.26        133.55        33.60 o
   7   6   5        188.13        188.86        27.56 o
   8   6   5         14.91         17.75         7.33 o
  -7   7   5        237.07        202.98        36.60 o
  -6   7   5        147.28        130.43        21.68 o
  -5   7   5        377.03        329.57        22.76 o
  -4   7   5        596.27        616.94        21.75 o
  -3   7   5        302.06        308.90        26.24 o
  -2   7   5        906.04        886.63        27.07 o
  -1   7   5        382.66        406.50        20.95 o
   0   7   5          0.32          7.33         1.61 o
   1   7   5       3512.22       3686.87        40.78 o
   2   7   5       1092.77       1015.19        22.93 o
   3   7   5          0.32          4.69         1.74 o
   4   7   5         86.87        103.08        12.29 o
   5   7   5        793.01        789.31        27.81 o
   6   7   5          1.45          5.31         3.92 o
   7   7   5         74.31         71.59        18.53 o
   8   7   5          2.26          1.77         3.87 o
  -6   8   5         45.55         43.42         9.88 o
  -5   8   5         35.62         34.11         8.67 o
  -4   8   5        484.82        496.09        18.79 o
  -3   8   5        213.70        214.33        16.30 o
  -2   8   5       1408.00       1473.41        29.63 o
  -1   8   5        397.24        409.14        24.35 o
   0   8   5        265.81        285.15        43.33 o
   1   8   5        563.61        608.53        20.95 o
   2   8   5        538.46        582.77        23.04 o
   3   8   5        325.03        381.53        19.29 o
   4   8   5        371.07        383.39        28.55 o
   5   8   5        149.18        134.96        18.99 o
   6   8   5          5.08         13.50         5.62 o
  -5   9   5         12.25         14.18         4.62 o
  -4   9   5        314.93        307.89        38.52 o
  -3   9   5        348.99        308.15        36.12 o
  -2   9   5        299.40        327.37        41.27 o
  -1   9   5        205.90        190.02        24.90 o
   0   9   5       1121.45       1136.73        30.05 o
   1   9   5         60.06         37.24         6.58 o
   2   9   5       1182.89       1272.06        28.15 o
   3   9   5        201.48        204.32        22.61 o
   4   9   5          0.44          7.71         3.70 o
   5   9   5         27.72         10.78         3.55 o
   6   9   5          4.49          0.39         3.17 o
  -3  10   5        151.30         96.24        23.46 o
  -2  10   5        219.92        213.10        31.61 o
  -1  10   5        695.76        728.51        31.78 o
   0  10   5        899.42        903.80        29.56 o
   1  10   5          0.83          4.42         5.71 o
   2  10   5          5.79          8.71         3.27 o
   3  10   5        139.77         76.02        24.54 o
   4  10   5         83.87         40.03         9.51 o
   5  10   5        446.44        387.24        38.20 o
  -2  11   5         54.27         27.47         7.63 o
  -1  11   5         97.09         61.63        29.38 o
   0  11   5        165.13        200.98        46.62 o
   1  11   5        185.91        164.95        96.33 o
   2  11   5         18.76         25.55         6.37 o
  -2 -10   6         61.17         44.84        16.11 o
   0 -10   6        140.06        146.50        30.56 o
   1 -10   6        138.29        117.37        23.65 o
   2 -10   6         79.09         63.28        13.33 o
  -4  -9   6        232.55        206.25        35.50 o
  -3  -9   6         49.47         59.79        16.68 o
  -2  -9   6        398.33        458.09       103.34 o
  -1  -9   6        346.35        375.70        35.49 o
   0  -9   6        512.11        524.74        36.72 o
   1  -9   6          0.15          4.79         3.86 o
   2  -9   6        106.79         78.71        13.64 o
   3  -9   6        536.38        560.37        26.26 o
   4  -9   6         16.16          9.80         4.48 o
  -6  -8   6         47.47         32.97         7.80 o
  -5  -8   6        111.17         88.20        21.95 o
  -4  -8   6       1260.25       1352.41        43.33 o
  -3  -8   6        668.88        753.48        33.75 o
  -2  -8   6          0.45          4.31         8.91 o
  -1  -8   6        102.44         89.95        10.31 o
   0  -8   6       1323.34       1349.22        42.91 o
   1  -8   6        357.67        386.94        24.21 o
   2  -8   6        263.57        248.01        21.11 o
   3  -8   6        264.28        233.63        21.76 o
   4  -8   6        388.60        332.70        35.45 o
   5  -8   6         40.88         32.79         9.50 o
   6  -8   6          1.46         29.52         6.32 o
  -7  -7   6        176.77        100.17        16.27 o
  -6  -7   6        195.64        125.52        26.61 o
  -5  -7   6         22.50         21.58         7.87 o
  -4  -7   6        118.28         94.70        10.79 o
  -3  -7   6        362.73        433.01        23.54 o
  -2  -7   6       1172.09       1180.05        68.94 o
  -1  -7   6          3.10          4.19         1.87 o
   0  -7   6         15.51         14.18         4.66 o
   1  -7   6        159.98        104.71        12.22 o
   2  -7   6          3.40         31.15         6.61 o
   3  -7   6         56.84         53.47         7.69 o
   4  -7   6         10.68         14.87         4.60 o
   5  -7   6          9.18         19.48         4.66 o
   6  -7   6        215.93        207.44        28.45 o
   7  -7   6         85.30         63.50        12.43 o
  -7  -6   6         74.91         50.47        12.01 o
  -6  -6   6        731.89        751.69        20.36 o
  -5  -6   6       1409.76       1617.78        35.89 o
  -4  -6   6          3.77          4.97         6.69 o
  -3  -6   6       4778.30       5329.94       105.73 o
  -2  -6   6         86.42         91.65         7.48 o
  -1  -6   6       1141.54       1186.39        25.75 o
   0  -6   6         11.35         15.78         4.76 o
   1  -6   6       1700.75       1684.52        22.76 o
   2  -6   6       2398.12       2528.74        56.70 o
   3  -6   6         43.71         39.13        10.90 o
   4  -6   6        267.60        256.49        21.85 o
   5  -6   6       1499.64       1520.37        30.95 o
   6  -6   6        654.42        768.50        22.92 o
   7  -6   6        321.78        311.05        26.06 o
   8  -6   6          3.04         13.50         4.98 o
  -8  -5   6        189.30        209.66        35.67 o
  -7  -5   6          1.57          3.61         4.50 o
  -6  -5   6        293.31        260.38        24.56 o
  -5  -5   6        240.93        224.03        16.82 o
  -4  -5   6        108.91        109.49        11.27 o
  -3  -5   6         62.28         66.71        11.77 o
  -2  -5   6       2358.55       2385.27        33.95 o
  -1  -5   6        871.31        926.97        14.49 o
   0  -5   6         66.50         70.18         3.64 o
   1  -5   6          4.22          5.86         1.32 o
   2  -5   6         25.93         24.57         3.43 o
   3  -5   6         11.38         11.33         4.27 o
   4  -5   6        365.70        373.15        15.58 o
   5  -5   6        522.77        530.70        18.66 o
   6  -5   6        872.82        879.69        21.49 o
   7  -5   6        963.09        976.45        32.61 o
   8  -5   6          8.44          7.92         4.25 o
  -8  -4   6         50.09         45.74        13.73 o
  -7  -4   6          2.62          9.89         2.68 o
  -6  -4   6        291.69        253.04        15.88 o
  -5  -4   6        908.11        952.67        23.20 o
  -4  -4   6       2337.50       2401.07        43.19 o
  -3  -4   6          5.71          3.81         2.41 o
  -2  -4   6        763.49        707.52        12.62 o
  -1  -4   6        786.65        847.37        10.34 o
   0  -4   6        200.37        154.43         9.23 o
   1  -4   6         70.33        106.42         4.34 o
   2  -4   6          7.01          6.37         1.50 o
   3  -4   6        686.12        730.39        12.69 o
   4  -4   6        617.37        596.40        25.44 o
   5  -4   6        239.53        245.85        18.54 o
   6  -4   6          1.11          9.00         2.22 o
   7  -4   6        643.70        679.80        18.79 o
   8  -4   6        302.93        306.61        28.10 o
   9  -4   6         17.81         35.50         9.86 o
  -9  -3   6          6.43          1.31         3.15 o
  -8  -3   6        478.42        568.65        33.67 o
  -7  -3   6       1369.00       1340.40       116.77 o
  -6  -3   6          0.39          6.80         3.63 o
  -5  -3   6        453.07        440.45        12.93 o
  -4  -3   6        899.36        973.24        14.88 o
  -3  -3   6       3360.48       3387.56        26.53 o
  -2  -3   6       2029.52       2423.14        24.47 o
  -1  -3   6         52.34         33.27         3.51 o
   0  -3   6       1003.76       1068.07        17.05 o
   1  -3   6        853.22        806.48         7.81 o
   2  -3   6        557.32        539.34         8.21 o
   3  -3   6       2322.45       2447.71        19.38 o
   4  -3   6       1105.41       1042.13        13.99 o
   5  -3   6        499.97        501.31        13.34 o
   6  -3   6        297.20        276.42        24.98 o
   7  -3   6        273.85        308.74        13.32 o
   8  -3   6        135.73        163.39        13.59 o
   9  -3   6        316.22        279.76        70.36 o
  -9  -2   6        143.15        163.77        19.81 o
  -8  -2   6        225.17        244.41        20.15 o
  -7  -2   6        441.20        398.37        16.50 o
  -6  -2   6        341.90        356.90        18.79 o
  -5  -2   6         70.66         83.62         4.76 o
  -4  -2   6       1003.37       1052.88        14.51 o
  -3  -2   6       2256.62       2176.51        22.92 o
  -2  -2   6       2359.29       2472.69        17.18 o
  -1  -2   6         24.54         23.38         2.68 o
   0  -2   6        655.55        758.06         9.35 o
   1  -2   6        143.23        156.36         3.59 o
   2  -2   6        205.01        206.74         5.56 o
   3  -2   6        794.56        695.38         8.92 o
   4  -2   6       4277.91       4463.15        44.97 o
   5  -2   6       4797.78       4938.17        59.15 o
   6  -2   6         77.29         75.74         6.68 o
   7  -2   6        414.76        412.92        25.88 o
   8  -2   6        408.22        446.15        26.09 o
   9  -2   6        192.30        194.51        34.36 o
  10  -2   6          2.92          9.05         2.91 o
  -9  -1   6        201.33        167.27        26.62 o
  -8  -1   6         61.90         54.74        17.63 o
  -7  -1   6        493.95        513.86        14.20 o
  -6  -1   6       1638.99       1625.32        32.66 o
  -5  -1   6        312.54        306.18        10.53 o
  -4  -1   6        384.58        376.71        11.86 o
  -3  -1   6        609.68        589.55         7.14 o
  -2  -1   6        342.07        322.26         7.55 o
  -1  -1   6        576.53        567.44         5.33 o
   0  -1   6       1503.38       1461.64        16.72 o
   1  -1   6        253.18        277.29         3.91 o
   2  -1   6       1179.62       1065.47         9.94 o
   3  -1   6       1882.58       1752.73        22.32 o
   4  -1   6        318.65        277.95         6.39 o
   5  -1   6       1238.44       1177.56        16.26 o
   6  -1   6        671.97        702.26        20.79 o
   7  -1   6          4.33         16.08         6.96 o
   8  -1   6         14.31         13.33         3.53 o
   9  -1   6       1154.68       1250.16        49.21 o
  10  -1   6          0.87         13.96         6.02 o
  -9   0   6        739.40        780.46        40.28 o
  -8   0   6        329.42        366.10        44.45 o
  -7   0   6        712.97        751.70        21.59 o
  -6   0   6         34.84         33.28         4.74 o
  -5   0   6         28.87         26.29         2.95 o
  -4   0   6       1807.69       1790.40        12.75 o
  -3   0   6       2931.61       2837.83        17.72 o
  -2   0   6        509.09        535.97         7.31 o
  -1   0   6        555.92        553.95        10.00 o
   0   0   6        484.69        454.22         6.24 o
   1   0   6        741.56        674.25         9.73 o
   2   0   6       1472.27       1434.72        12.98 o
   3   0   6        225.92        263.22         7.30 o
   4   0   6       3192.84       3283.06        65.38 o
   5   0   6         32.66         51.51         2.95 o
   6   0   6       1945.27       2147.49        28.92 o
   7   0   6         43.96         42.34         9.43 o
   8   0   6         15.26         12.60        15.24 o
   9   0   6        364.21        374.93        56.96 o
  10   0   6         22.05         15.11        10.61 o
  -9   1   6        528.68        569.78        59.01 o
  -8   1   6        279.82        246.16        30.13 o
  -7   1   6       1172.80       1244.65        28.75 o
  -6   1   6        153.19        164.58        11.81 o
  -5   1   6       1041.16       1003.80        15.49 o
  -4   1   6        779.81        815.57        11.15 o
  -3   1   6          7.52         11.55         1.45 o
  -2   1   6       2431.67       2509.03        15.35 o
  -1   1   6       3926.08       4026.79        27.30 o
   0   1   6       2621.35       2653.21        12.72 o
   1   1   6       6208.49       6512.44        31.98 o
   2   1   6        505.12        439.03        11.69 o
   3   1   6      18247.38      19341.37       774.30 o
   4   1   6       6735.44       7203.98        54.18 o
   5   1   6         45.92         69.68         3.23 o
   6   1   6         95.36         84.39        18.18 o
   7   1   6         82.00         65.73        11.25 o
   8   1   6        113.20        126.17        16.46 o
   9   1   6          6.51         13.07         8.32 o
  10   1   6        156.61        115.66        24.67 o
  -9   2   6        675.58        677.29        34.30 o
  -8   2   6       1622.26       1703.99        57.35 o
  -7   2   6        134.15        141.59        10.97 o
  -6   2   6          4.75         14.53         3.81 o
  -5   2   6          6.18          9.03         2.42 o
  -4   2   6        272.76        278.18         6.55 o
  -3   2   6         12.80         11.64         1.63 o
  -2   2   6        849.25        806.89         7.26 o
  -1   2   6        968.44        966.96         9.05 o
   0   2   6       9888.76       9397.99       158.62 o
   1   2   6       2594.07       2601.19        29.43 o
   2   2   6       1132.04       1221.63        17.98 o
   3   2   6        630.46        588.64         6.63 o
   4   2   6       2067.96       2068.62        22.08 o
   5   2   6        308.95        339.55        13.80 o
   6   2   6       1113.03       1259.45        41.04 o
   7   2   6       1124.23       1111.29        36.44 o
   8   2   6         89.40         91.47         8.19 o
   9   2   6          5.65         22.04         5.41 o
  10   2   6         70.58         55.75        12.55 o
  -9   3   6         46.86         43.52        12.94 o
  -8   3   6         80.34         75.64         9.07 o
  -7   3   6        392.87        389.17        15.93 o
  -6   3   6         55.24         62.86         7.98 o
  -5   3   6         68.94         54.64         5.56 o
  -4   3   6        532.87        591.68         9.47 o
  -3   3   6       1238.57       1116.14        13.75 o
  -2   3   6        275.23        221.77         5.43 o
  -1   3   6         35.29         39.10         3.09 o
   0   3   6        210.08        205.45         3.47 o
   1   3   6       1767.82       1691.88        18.10 o
   2   3   6        773.05        741.94        15.22 o
   3   3   6       1088.57       1109.26        13.52 o
   4   3   6       1702.60       1645.32        14.91 o
   5   3   6         15.23         28.30         3.35 o
   6   3   6         25.22         34.18         5.85 o
   7   3   6        423.12        486.18        34.65 o
   8   3   6          2.84         11.54         4.04 o
   9   3   6         14.07         16.45         5.16 o
  10   3   6        170.42        130.58        34.34 o
  -9   4   6          2.24          4.96         3.26 o
  -8   4   6         10.70         15.94         4.88 o
  -7   4   6         15.26         11.59         3.66 o
  -6   4   6          2.39          4.92         5.20 o
  -5   4   6         51.64         66.49         6.86 o
  -4   4   6         37.02         53.61         4.84 o
  -3   4   6         38.04         39.33         4.60 o
  -2   4   6       3866.91       3795.01        24.73 o
  -1   4   6        511.08        492.93         6.14 o
   0   4   6       1845.59       2069.89        26.00 o
   1   4   6       2833.79       2790.24        33.38 o
   2   4   6       6432.77       6801.48        62.09 o
   3   4   6       1726.71       1863.56        27.64 o
   4   4   6        166.08        160.43         5.12 o
   5   4   6          4.45          4.75         3.42 o
   6   4   6        531.42        470.35        37.69 o
   7   4   6        347.65        362.56        34.47 o
   8   4   6        386.29        379.49        64.68 o
   9   4   6         67.58         53.69        11.20 o
  -8   5   6        122.21        104.24        24.83 o
  -7   5   6         79.13         68.40        10.83 o
  -6   5   6        590.19        608.34        22.46 o
  -5   5   6         53.92         43.91         5.04 o
  -4   5   6        160.73        161.97         9.14 o
  -3   5   6        396.33        383.08         9.36 o
  -2   5   6       1086.59        968.65        12.52 o
  -1   5   6       2835.37       2798.05        23.99 o
   0   5   6          8.91          7.49         2.75 o
   1   5   6       1562.83       1540.78        11.67 o
   2   5   6        686.24        785.37        16.39 o
   3   5   6       4274.57       4226.58        48.50 o
   4   5   6          1.40          3.06         1.24 o
   5   5   6        312.27        264.68        23.15 o
   6   5   6        235.33        222.50        27.45 o
   7   5   6        209.98        164.10        25.02 o
   8   5   6         23.15          7.79         5.53 o
   9   5   6        162.32         61.51        30.78 o
  -8   6   6          8.84         16.40         7.31 o
  -7   6   6        173.34        138.92        30.90 o
  -6   6   6        170.03        157.74        18.34 o
  -5   6   6        302.76        294.87        12.23 o
  -4   6   6        327.04        325.57        19.07 o
  -3   6   6        337.47        328.84        14.83 o
  -2   6   6        141.09        140.10        11.64 o
  -1   6   6          9.78         11.11         2.18 o
   0   6   6       1664.46       1618.33        19.84 o
   1   6   6        310.91        341.87         7.99 o
   2   6   6        702.89        690.28        20.24 o
   3   6   6        400.82        383.88        15.40 o
   4   6   6       1384.00       1376.75        43.24 o
   5   6   6         30.10         25.95         3.38 o
   6   6   6         36.49         20.38         5.17 o
   7   6   6          5.06          6.41         4.02 o
   8   6   6         66.33         48.74        11.77 o
   9   6   6        279.67        314.13        22.96 o
  -7   7   6        138.39        130.45        26.15 o
  -6   7   6        220.17        204.87        26.00 o
  -5   7   6         34.92         20.98         7.76 o
  -4   7   6          0.93         10.52         3.01 o
  -3   7   6        822.92        887.24        27.38 o
  -2   7   6       1865.29       1939.13        51.09 o
  -1   7   6        339.55        326.87        15.39 o
   0   7   6        410.57        413.88        12.58 o
   1   7   6        415.99        457.80        13.71 o
   2   7   6         43.25         43.80         4.45 o
   3   7   6         48.39         46.34         4.49 o
   4   7   6        353.75        362.37        21.36 o
   5   7   6        211.84        239.73        21.71 o
   6   7   6        610.12        682.62        41.22 o
   7   7   6         83.78         56.53        11.56 o
   8   7   6        324.82        386.76        80.49 o
  -6   8   6        622.83        684.95        31.21 o
  -5   8   6         48.24         58.55         8.00 o
  -4   8   6        125.68        118.26        16.60 o
  -3   8   6        351.76        323.18        18.23 o
  -2   8   6        128.67         94.19        15.87 o
  -1   8   6         14.86          8.05         2.69 o
   0   8   6         48.10         30.64         4.15 o
   1   8   6         39.28         43.58         5.15 o
   2   8   6         41.14         30.64         5.90 o
   3   8   6          3.26          5.60         2.01 o
   4   8   6         15.53          5.39         2.67 o
   5   8   6         70.10         58.25         9.99 o
   6   8   6        541.93        586.64        58.96 o
   7   8   6         10.46         10.71         3.18 o
  -5   9   6         49.33         62.33        13.30 o
  -4   9   6        106.33        112.59        18.28 o
  -3   9   6         49.89         53.19         5.87 o
  -2   9   6        778.64        799.32        25.76 o
  -1   9   6         41.45         34.83         8.03 o
   0   9   6        156.97        138.17        17.84 o
   1   9   6         98.63         96.16        15.79 o
   2   9   6        342.57        353.32        21.16 o
   3   9   6         84.16         87.44        10.67 o
   4   9   6        154.82        139.88        14.93 o
  -4  10   6         46.63         41.66        14.97 o
  -3  10   6          6.18         15.96        16.18 o
  -2  10   6         28.41         32.34         7.89 o
  -1  10   6         80.53         65.86        17.64 o
   0  10   6         15.96          8.72         8.92 o
   1  10   6        172.44        130.45        22.12 o
   2  10   6        184.41        167.97        26.41 o
   3  10   6        174.61        182.46        29.36 o
   4  10   6        843.06        861.53        52.80 o
  -2  11   6         76.95         62.43        14.83 o
   0  11   6         82.00         45.25        19.34 o
   1  11   6        186.95        123.23        35.16 o
   2  11   6        172.91        127.13        25.69 o
   3  11   6        193.11        162.95        45.57 o
  -1 -10   7          9.37         13.87         5.34 o
   0 -10   7        272.54        229.08        52.35 o
   1 -10   7         30.15         21.45         7.04 o
  -4  -9   7          0.13          5.63         4.76 o
  -3  -9   7        661.52        804.16        70.45 o
  -2  -9   7         19.05          7.82         9.06 o
  -1  -9   7        424.87        497.07       100.02 o
   0  -9   7         13.36         17.45         5.18 o
   1  -9   7         48.57         51.94        10.62 o
   2  -9   7         50.30         65.13        13.45 o
   3  -9   7        277.10        242.88        33.64 o
   4  -9   7         49.42         52.06         9.25 o
  -5  -8   7        123.52         92.12        15.43 o
  -4  -8   7        189.11        195.43        24.42 o
  -3  -8   7         23.32         23.53         6.73 o
  -2  -8   7        896.43       1006.09        30.27 o
  -1  -8   7       1212.02       1263.17        64.30 o
   0  -8   7        233.33        193.24        18.71 o
   1  -8   7         14.22         16.82         4.62 o
   2  -8   7        112.64        106.66        15.18 o
   3  -8   7        123.49        101.97        24.28 o
   4  -8   7          6.10          9.20         5.14 o
   5  -8   7          7.15         10.96         4.76 o
   6  -8   7         53.80         26.03        13.01 o
  -6  -7   7        120.99         79.53        24.08 o
  -5  -7   7        240.86        224.44        28.09 o
  -4  -7   7        499.88        576.30        37.79 o
  -3  -7   7         57.22         58.55        10.82 o
  -2  -7   7          8.23         13.84         3.73 o
  -1  -7   7        502.29        452.32        30.16 o
   0  -7   7          3.33          5.28         3.49 o
   1  -7   7          6.74         15.09         4.48 o
   2  -7   7       1340.37       1276.12        46.37 o
   3  -7   7        119.58        128.87        12.30 o
   4  -7   7       1027.80       1158.75        29.00 o
   5  -7   7         23.06         29.29         4.67 o
   6  -7   7         70.49         94.58        13.68 o
   7  -7   7         72.20         65.00        20.83 o
  -7  -6   7        771.19        847.64       107.89 o
  -6  -6   7        302.28        285.00        43.70 o
  -5  -6   7        567.99        572.28        57.84 o
  -4  -6   7       1931.24       2208.94        42.47 o
  -3  -6   7         20.87         12.77         4.25 o
  -2  -6   7        246.68        251.05        17.83 o
  -1  -6   7        265.75        248.42        13.43 o
   0  -6   7        207.50        196.84        12.71 o
   1  -6   7        134.10        122.73         9.58 o
   2  -6   7         35.54         21.65         5.79 o
   3  -6   7       1086.68       1081.63        33.73 o
   4  -6   7        233.67        226.29        18.54 o
   5  -6   7        682.06        715.44        17.01 o
   6  -6   7          5.15         16.19         4.52 o
   7  -6   7          3.89         14.56         4.13 o
   8  -6   7        437.68        406.97        31.60 o
  -8  -5   7          3.97         13.71         4.53 o
  -7  -5   7        241.71        218.92        42.90 o
  -6  -5   7       1118.41       1181.03        27.93 o
  -5  -5   7         64.18         75.38        11.13 o
  -4  -5   7          4.60          7.04         3.17 o
  -3  -5   7       1813.31       2030.16        46.83 o
  -2  -5   7          8.90         13.74         4.88 o
  -1  -5   7        164.63        193.55         7.08 o
   0  -5   7         40.91         50.18         5.13 o
   1  -5   7        253.01        252.46        11.29 o
   2  -5   7        956.97        975.83        15.32 o
   3  -5   7        445.50        452.71        17.64 o
   4  -5   7         72.14         71.21         9.09 o
   5  -5   7        181.94        159.23        12.12 o
   6  -5   7         94.39         96.43         8.35 o
   7  -5   7         31.13         34.63         4.20 o
   8  -5   7        250.84        221.24        30.98 o
  -8  -4   7        132.06        158.68        27.12 o
  -7  -4   7         20.04         41.16        10.20 o
  -6  -4   7       2317.39       2266.34        40.02 o
  -5  -4   7         56.89         59.73         6.96 o
  -4  -4   7         12.84          5.13         2.69 o
  -3  -4   7         11.85         14.55         5.64 o
  -2  -4   7        113.88        113.60        11.16 o
  -1  -4   7        342.30        351.53        11.43 o
   0  -4   7        553.55        512.57         7.40 o
   1  -4   7        152.27        165.74         7.40 o
   2  -4   7       5541.89       5848.09        67.57 o
   3  -4   7        536.22        508.75        13.33 o
   4  -4   7         18.30         29.26         4.02 o
   5  -4   7        152.04        150.71        10.89 o
   6  -4   7        533.48        542.65        26.70 o
   7  -4   7        639.91        694.98        19.66 o
   8  -4   7        903.09        945.78        27.29 o
   9  -4   7        133.30         78.74        16.73 o
  -9  -3   7        798.21        812.18        61.84 o
  -8  -3   7        127.59        112.80        27.19 o
  -7  -3   7        107.16         66.04        15.03 o
  -6  -3   7         22.80         17.26         3.04 o
  -5  -3   7        506.88        492.37        16.72 o
  -4  -3   7        504.62        509.37        13.11 o
  -3  -3   7        798.72        770.26        12.88 o
  -2  -3   7        185.66        212.54        11.40 o
  -1  -3   7       1277.81       1230.78        14.54 o
   0  -3   7        154.54        124.85         4.72 o
   1  -3   7        894.45       1017.05        11.54 o
   2  -3   7       1979.28       2146.39        18.16 o
   3  -3   7        355.27        301.63         8.17 o
   4  -3   7       1164.08       1093.27        19.78 o
   5  -3   7         29.22         23.92         4.48 o
   6  -3   7         71.34         73.59        10.25 o
   7  -3   7         31.26         36.43         8.71 o
   8  -3   7         14.55         21.57         4.90 o
   9  -3   7          5.63         20.19        11.05 o
  -9  -2   7          4.86         10.88         5.50 o
  -8  -2   7        300.19        312.92        27.77 o
  -7  -2   7        189.64        183.20        12.88 o
  -6  -2   7        587.56        612.91        20.01 o
  -5  -2   7        543.09        552.70        19.40 o
  -4  -2   7        448.83        448.67        10.87 o
  -3  -2   7        738.64        697.36        10.85 o
  -2  -2   7       2439.60       2759.03        27.46 o
  -1  -2   7        159.64        175.17         5.94 o
   0  -2   7        109.15        108.83         5.80 o
   1  -2   7       6762.39       6637.02        44.98 o
   2  -2   7         17.31         28.89         3.29 o
   3  -2   7      11631.22      11803.76        60.99 o
   4  -2   7        312.07        273.83         7.10 o
   5  -2   7        599.55        631.35        15.58 o
   6  -2   7        474.45        517.41        32.96 o
   7  -2   7         92.68         80.41        13.98 o
   8  -2   7        116.61        102.21        12.39 o
   9  -2   7          4.17         16.13         5.71 o
  -9  -1   7          1.80          9.98         4.53 o
  -8  -1   7        793.57        838.11        23.44 o
  -7  -1   7        143.10        146.63        16.56 o
  -6  -1   7        454.52        450.56        15.67 o
  -5  -1   7         91.54        110.08         5.71 o
  -4  -1   7       1530.19       1612.12        18.59 o
  -3  -1   7        368.09        438.37        11.41 o
  -2  -1   7       8400.88       8748.62        38.40 o
  -1  -1   7       1471.64       1596.88        15.68 o
   0  -1   7       4777.36       4880.27        23.96 o
   1  -1   7       3657.62       3616.59        27.63 o
   2  -1   7        896.74        830.96         9.37 o
   3  -1   7        407.20        383.69        10.31 o
   4  -1   7        554.49        494.12         8.74 o
   5  -1   7       5641.77       5816.01       130.64 o
   6  -1   7          0.82          3.81         2.39 o
   7  -1   7        196.48        217.22        17.65 o
   8  -1   7        207.72        210.28        20.20 o
   9  -1   7        197.74        223.24        31.69 o
  10  -1   7         24.61         57.55        12.55 o
  -9   0   7          0.40          8.82         2.80 o
  -8   0   7        214.44        178.52        16.57 o
  -7   0   7        142.21        143.62        13.48 o
  -6   0   7        740.22        782.66        20.52 o
  -5   0   7       1395.47       1406.57        20.01 o
  -4   0   7       1092.82       1079.97        13.15 o
  -3   0   7       3015.82       3206.08        25.99 o
  -2   0   7        384.92        323.06         8.12 o
  -1   0   7         68.39         86.23         4.01 o
   0   0   7         16.51         41.39         2.92 o
   1   0   7         71.56         75.93         3.27 o
   2   0   7       5678.93       5485.29        32.70 o
   3   0   7        749.38        837.57        13.12 o
   4   0   7         51.85         86.65         4.39 o
   5   0   7         66.45         65.69         4.75 o
   6   0   7        123.87        126.83         8.18 o
   7   0   7         38.99         36.41         4.75 o
   8   0   7         21.35         21.01         5.68 o
   9   0   7        140.12        133.13        27.85 o
  10   0   7        139.68        130.71        36.19 o
  -9   1   7        470.61        528.24        31.56 o
  -8   1   7        164.99        162.09        22.39 o
  -7   1   7        557.87        511.90        16.92 o
  -6   1   7         29.09         34.86         3.74 o
  -5   1   7        171.96        180.51         9.03 o
  -4   1   7         69.07         42.14         2.76 o
  -3   1   7        178.72        227.38         6.94 o
  -2   1   7       2400.73       2344.46        16.45 o
  -1   1   7      14941.36      13452.38       713.03 o
   0   1   7       1394.54       1507.73        13.70 o
   1   1   7         14.70         30.63         5.23 o
   2   1   7       2344.44       2121.25        16.64 o
   3   1   7        351.77        350.26         9.65 o
   4   1   7       1154.59       1236.46        11.65 o
   5   1   7        576.37        619.45         9.36 o
   6   1   7          8.02          8.62         4.20 o
   7   1   7        187.03        161.85        35.77 o
   8   1   7        288.14        319.03        46.48 o
   9   1   7         51.68         34.83         5.46 o
  10   1   7        135.98        104.41        28.29 o
  -9   2   7        513.28        524.58        37.40 o
  -8   2   7        217.83        201.69        20.99 o
  -7   2   7        181.54        154.01        11.70 o
  -6   2   7         16.03         23.04         3.12 o
  -5   2   7        461.26        488.71        10.10 o
  -4   2   7       2108.60       2091.64        17.36 o
  -3   2   7       1429.98       1405.22        16.27 o
  -2   2   7        308.12        267.51         6.48 o
  -1   2   7          4.90          9.35         2.28 o
   0   2   7        128.75        139.58         3.12 o
   1   2   7         67.38         67.30         2.88 o
   2   2   7         38.58         34.81         5.39 o
   3   2   7        343.29        253.29         6.81 o
   4   2   7       5195.14       5467.35        72.32 o
   5   2   7        686.21        665.50        28.44 o
   6   2   7        174.00        173.81        15.74 o
   7   2   7          4.41         15.36         5.51 o
   8   2   7        172.62        148.86        17.36 o
   9   2   7          1.20         11.77         6.43 o
  10   2   7        118.32         88.37        26.39 o
  -9   3   7         18.36         15.01         6.83 o
  -8   3   7         87.37         61.06        12.87 o
  -7   3   7        676.75        697.55        33.71 o
  -6   3   7       1157.15       1177.48        31.35 o
  -5   3   7          0.76          4.98         1.58 o
  -4   3   7        976.90        921.03        13.64 o
  -3   3   7        255.51        259.98         6.28 o
  -2   3   7        122.39        141.69         5.50 o
  -1   3   7       1720.42       1823.40        16.09 o
   0   3   7       3675.73       3477.12        17.72 o
   1   3   7       1055.84       1021.97         9.23 o
   2   3   7        396.78        327.86         8.68 o
   3   3   7       1252.35       1314.44        11.44 o
   4   3   7         30.28         31.90         2.95 o
   5   3   7        415.93        453.82        14.94 o
   6   3   7        286.34        266.45        21.30 o
   7   3   7        127.12        107.17        24.98 o
   8   3   7        848.37        898.59        29.64 o
   9   3   7        706.41        793.90        32.70 o
  10   3   7          3.51         17.26         6.52 o
  -9   4   7        158.88         97.31        20.39 o
  -8   4   7         34.77         23.33        11.59 o
  -7   4   7        202.43        193.98        15.56 o
  -6   4   7         11.29         15.61         3.70 o
  -5   4   7        418.17        393.58        15.37 o
  -4   4   7          5.68         16.28         6.69 o
  -3   4   7       4313.94       4218.75        66.60 o
  -2   4   7       1126.60       1028.76        12.19 o
  -1   4   7       5458.60       5900.27        49.61 o
   0   4   7       1006.77       1067.67        11.51 o
   1   4   7       1725.55       1827.91        17.34 o
   2   4   7       4970.89       5265.60        35.43 o
   3   4   7        171.97        144.10         7.08 o
   4   4   7        639.57        648.79        11.38 o
   5   4   7        918.86       1006.73        22.22 o
   6   4   7        707.27        772.04        28.39 o
   7   4   7        140.39        166.10        17.94 o
   8   4   7        455.42        509.29        68.74 o
   9   4   7         94.98         87.72        23.51 o
  -8   5   7        156.20        124.64        19.27 o
  -7   5   7         15.08         11.23         3.10 o
  -6   5   7        888.33        866.01        20.46 o
  -5   5   7        535.96        573.43        17.78 o
  -4   5   7        223.07        217.18        10.96 o
  -3   5   7       1169.88       1222.08        17.25 o
  -2   5   7        382.51        356.81        13.10 o
  -1   5   7       1429.95       1374.88        14.83 o
   0   5   7          8.48          8.31         1.32 o
   1   5   7         12.36          7.59         1.10 o
   2   5   7         56.74         79.46         6.36 o
   3   5   7       2774.75       2835.43        29.81 o
   4   5   7         82.48         73.70         4.56 o
   5   5   7        869.28        879.39        35.09 o
   6   5   7         45.04         42.75         8.80 o
   7   5   7        114.01        131.81        22.98 o
   8   5   7        168.33        160.94        54.50 o
   9   5   7        542.51        402.98        95.38 o
  -8   6   7        192.23        158.98        53.04 o
  -7   6   7         50.85         43.24        10.67 o
  -6   6   7         95.35         87.08        10.15 o
  -5   6   7        401.22        395.44        14.82 o
  -4   6   7        780.56        735.71        21.77 o
  -3   6   7         55.01         57.87         8.11 o
  -2   6   7        741.75        712.45        14.02 o
  -1   6   7        687.67        613.39        15.37 o
   0   6   7        236.12        222.31         9.21 o
   1   6   7        212.80        183.59         7.12 o
   2   6   7        232.99        211.97         9.76 o
   3   6   7        196.46        197.10         8.90 o
   4   6   7        204.00        203.12        18.53 o
   5   6   7        122.78        100.34         9.17 o
   6   6   7        568.01        611.83        16.35 o
   7   6   7        427.52        490.55        25.86 o
   8   6   7         34.64         25.89         8.79 o
   9   6   7          5.94          0.51         3.81 o
  -7   7   7        361.61        349.78        55.52 o
  -6   7   7         21.52         29.82         6.20 o
  -5   7   7       1244.47       1323.17        37.96 o
  -4   7   7        556.95        569.81        20.15 o
  -3   7   7       1794.52       1792.05        48.69 o
  -2   7   7        855.46        927.59        31.77 o
  -1   7   7          7.50          7.84         2.44 o
   0   7   7         49.55         56.49         4.65 o
   1   7   7        106.90         98.68         7.51 o
   2   7   7        558.16        572.94        32.69 o
   3   7   7        369.22        367.02        42.76 o
   4   7   7        320.63        331.21        31.24 o
   5   7   7        435.28        487.67        18.89 o
   6   7   7        318.73        316.70        65.39 o
   7   7   7        240.88        206.55        33.79 o
   8   7   7         16.23          4.16         2.77 o
  -6   8   7         25.82         18.26         5.77 o
  -5   8   7        243.73        192.33        24.04 o
  -4   8   7          3.13         13.66         5.12 o
  -3   8   7         54.49         46.79         6.58 o
  -2   8   7         29.93         32.09         5.20 o
  -1   8   7        122.60        138.56        19.30 o
   0   8   7         24.76         19.19         2.31 o
   1   8   7         47.69         49.33         4.60 o
   2   8   7        395.61        433.44        21.31 o
   3   8   7        421.35        476.63        20.84 o
   4   8   7        107.50        131.31        19.15 o
   5   8   7         28.17         25.28         4.87 o
   7   8   7        183.24        130.01        61.52 o
  -5   9   7          2.34          5.75         6.69 o
  -4   9   7        367.46        429.57        34.03 o
  -3   9   7        203.68        187.57        25.95 o
  -2   9   7        329.12        321.13        35.67 o
  -1   9   7         96.02         83.06        11.86 o
   0   9   7         18.57         21.33         4.98 o
   1   9   7         27.71         26.45         6.17 o
   2   9   7         96.41         91.74        12.87 o
   3   9   7         14.64         17.15         7.37 o
   4   9   7         32.23         24.95         4.19 o
   5   9   7       1065.77       1369.00        74.31 o
   6   9   7        197.19        116.38        35.12 o
  -4  10   7        180.01        180.58        54.13 o
  -3  10   7         38.38         32.92        10.12 o
  -2  10   7          2.10          4.99         1.98 o
  -1  10   7         73.97         69.87        10.23 o
   0  10   7        159.93        112.88        31.12 o
   1  10   7        253.45        241.55        31.52 o
   2  10   7        798.03        773.09        43.29 o
   3  10   7        135.12        138.32        23.23 o
   4  10   7        121.13         34.94        15.46 o
  -2  11   7         12.65         15.36         6.21 o
  -1  11   7        505.82        623.09        61.13 o
   0  11   7        133.53         59.12        16.47 o
   1  11   7          2.91         11.87         6.27 o
   2  11   7         38.97         32.54         7.59 o
   3  11   7        206.33        227.18        64.81 o
  -2  -9   8         69.66         59.78        12.40 o
  -1  -9   8        302.43        281.11        44.12 o
   0  -9   8         25.21         15.76        19.12 o
   1  -9   8        902.69        929.04        65.91 o
   2  -9   8        102.76         99.93        19.92 o
   3  -9   8        132.59        130.67        19.09 o
   4  -9   8          7.46          8.36         4.06 o
  -5  -8   8        235.71        133.84        24.07 o
  -4  -8   8        152.39        152.71        20.52 o
  -3  -8   8         41.69         59.05        15.08 o
  -2  -8   8          4.80          2.45         1.78 o
  -1  -8   8        345.06        355.60        54.25 o
   0  -8   8          8.85         11.59         2.48 o
   1  -8   8        452.00        485.25        59.39 o
   2  -8   8        276.31        285.39        25.25 o
   3  -8   8        334.60        382.92        41.55 o
   4  -8   8         11.74          4.36         4.77 o
   5  -8   8        274.59        268.84        37.49 o
  -6  -7   8        253.48        215.35        58.88 o
  -5  -7   8        300.63        309.50        29.04 o
  -4  -7   8         20.37         22.31         5.03 o
  -3  -7   8          1.58          8.29         3.97 o
  -2  -7   8         12.74         15.01         5.04 o
  -1  -7   8          4.00         11.51         3.90 o
   0  -7   8        864.06        857.27        21.78 o
   1  -7   8        523.58        443.97        13.84 o
   2  -7   8       1697.53       1701.08        68.21 o
   3  -7   8        987.45       1086.67        24.00 o
   4  -7   8        307.51        323.00        21.08 o
   5  -7   8          1.02          6.67         3.24 o
   6  -7   8         25.08         15.35         4.11 o
   7  -7   8        227.71        246.23        70.20 o
  -7  -6   8          3.12          7.49         3.74 o
  -6  -6   8        264.09        368.87        44.39 o
  -5  -6   8        744.73        780.81        23.27 o
  -4  -6   8          7.25          4.16         6.36 o
  -3  -6   8         92.87        123.57        19.72 o
  -2  -6   8        222.43        240.45        20.72 o
  -1  -6   8        517.86        512.03        20.46 o
   0  -6   8        699.00        708.01        21.52 o
   1  -6   8         26.28         15.09         2.50 o
   2  -6   8         75.63         70.00         6.79 o
   3  -6   8        424.73        443.57        24.26 o
   4  -6   8        204.06        210.44        15.20 o
   5  -6   8         34.40         38.11         7.88 o
   6  -6   8       1176.01       1242.24        41.36 o
   7  -6   8         26.84         16.60         7.40 o
  -8  -5   8         61.60         75.31        16.92 o
  -7  -5   8        169.79        168.10        42.08 o
  -6  -5   8        290.29        304.19        74.26 o
  -5  -5   8        597.12        650.12        20.74 o
  -4  -5   8         10.39         13.29         6.16 o
  -3  -5   8        314.73        337.55        23.65 o
  -2  -5   8        841.06        879.11        23.83 o
  -1  -5   8        199.90        176.95         7.84 o
   0  -5   8       2001.46       1947.89        20.20 o
   1  -5   8       3235.32       3229.06        31.20 o
   2  -5   8        912.32        891.51        18.42 o
   3  -5   8        515.75        522.65        19.46 o
   4  -5   8         87.98         78.25         7.27 o
   5  -5   8         71.87         64.77         8.20 o
   6  -5   8        478.47        450.93        23.90 o
   7  -5   8          1.84          9.49         2.77 o
   8  -5   8         47.84         43.63         7.65 o
  -8  -4   8          6.93         -2.72         4.29 o
  -7  -4   8         56.28         49.86         9.77 o
  -6  -4   8         12.53         12.92         2.48 o
  -5  -4   8        140.64        112.73         9.86 o
  -4  -4   8        892.08        893.60        22.96 o
  -3  -4   8         52.04         29.74         5.73 o
  -2  -4   8        470.78        401.56        12.37 o
  -1  -4   8         85.45         93.83         9.32 o
   0  -4   8       1824.27       1779.17        23.87 o
   1  -4   8        670.45        682.25        16.20 o
   2  -4   8        235.87        229.65        20.07 o
   3  -4   8        106.81        105.49         7.39 o
   4  -4   8        592.63        614.16        29.72 o
   5  -4   8        722.67        752.50        33.20 o
   6  -4   8        334.05        335.48        12.93 o
   7  -4   8        343.49        345.55        29.70 o
   8  -4   8        786.82        827.68        28.86 o
   9  -4   8         62.91         59.71        14.38 o
  -8  -3   8          2.77          2.71         4.64 o
  -7  -3   8        587.56        588.27        22.19 o
  -6  -3   8          0.25          5.49         2.56 o
  -5  -3   8        775.87        767.83        16.48 o
  -4  -3   8        297.25        323.50        12.09 o
  -3  -3   8         40.20         56.57         8.87 o
  -2  -3   8         36.33         25.11         2.45 o
  -1  -3   8       1798.78       1830.00        17.20 o
   0  -3   8        109.83        106.98         6.11 o
   1  -3   8        982.76        882.76        18.37 o
   2  -3   8        208.56        154.49         5.87 o
   3  -3   8          1.40          7.97         1.57 o
   4  -3   8        663.21        701.90        24.52 o
   5  -3   8        121.42        121.61         8.69 o
   6  -3   8          1.28         14.05         3.60 o
   7  -3   8         45.90         39.79         4.60 o
   8  -3   8        217.79        181.77        16.11 o
   9  -3   8         55.04         56.14        11.29 o
  -9  -2   8         74.19         56.07        12.64 o
  -8  -2   8          0.12          2.11         4.06 o
  -7  -2   8        668.70        673.36        25.68 o
  -6  -2   8        148.31        125.36        16.01 o
  -5  -2   8       1033.53        985.06        18.61 o
  -4  -2   8        646.62        649.63        13.59 o
  -3  -2   8        915.93        900.92        11.16 o
  -2  -2   8         37.45         27.91         3.64 o
  -1  -2   8       3751.56       3631.05        42.83 o
   0  -2   8       3147.23       3284.21        30.97 o
   1  -2   8        234.41        216.43         5.98 o
   2  -2   8       1463.59       1421.20        20.95 o
   3  -2   8       1669.62       1717.16        19.15 o
   4  -2   8        736.30        824.60        12.72 o
   5  -2   8        196.37        195.59        17.11 o
   6  -2   8        305.86        319.12        21.92 o
   7  -2   8        218.64        223.53        16.64 o
   8  -2   8        123.25        144.18        15.65 o
   9  -2   8         49.93         51.54        11.82 o
  -9  -1   8         15.58          9.27         6.30 o
  -8  -1   8        124.76         76.19        10.46 o
  -7  -1   8        203.42        178.92         7.84 o
  -6  -1   8        926.17        916.12        22.80 o
  -5  -1   8        222.62        192.69         7.79 o
  -4  -1   8       3505.59       3522.89        47.88 o
  -3  -1   8       1785.93       1725.69        14.83 o
  -2  -1   8       1077.12       1134.35        10.67 o
  -1  -1   8       1457.46       1414.03        14.88 o
   0  -1   8       2009.67       1919.56        17.24 o
   1  -1   8        780.33        735.62         6.83 o
   2  -1   8          6.50         10.56         1.95 o
   3  -1   8        299.29        259.06         6.10 o
   4  -1   8         49.17         59.06         3.59 o
   5  -1   8         86.14         80.17         8.84 o
   6  -1   8         47.87         58.31         5.90 o
   7  -1   8        858.78        870.57        30.16 o
   8  -1   8        505.60        546.64        23.40 o
   9  -1   8        155.01        161.84        25.82 o
  10  -1   8          6.25         13.19         8.54 o
  -9   0   8         87.49        105.00        15.92 o
  -8   0   8         19.47         17.50        10.91 o
  -7   0   8          8.40          3.58         2.86 o
  -6   0   8        697.34        661.35        20.06 o
  -5   0   8        376.39        364.64        12.42 o
  -4   0   8       1422.16       1440.95        18.09 o
  -3   0   8       2171.38       2149.28        17.07 o
  -2   0   8       1943.53       1862.19        24.11 o
  -1   0   8        116.24        115.08         3.69 o
   0   0   8       6522.68       6844.28        45.39 o
   1   0   8        196.42        163.26         5.32 o
   2   0   8        106.54         83.05         5.59 o
   3   0   8         95.76         84.72         3.78 o
   4   0   8        183.55        227.34         9.42 o
   5   0   8        642.27        687.40        17.77 o
   6   0   8        214.24        208.13        11.41 o
   7   0   8        104.53         78.98         8.75 o
   8   0   8        267.10        288.38        27.20 o
   9   0   8        307.08        328.63        35.59 o
  10   0   8          0.26         18.55        11.81 o
  -9   1   8        481.98        478.33        56.15 o
  -8   1   8         96.80         56.93        18.59 o
  -7   1   8        412.43        398.11        19.00 o
  -6   1   8        603.47        648.73        22.97 o
  -5   1   8       1786.89       1795.20        22.32 o
  -4   1   8        154.23        148.90         5.88 o
  -3   1   8       8525.06       8547.27        58.10 o
  -2   1   8       1360.73       1317.20        12.63 o
  -1   1   8        190.19        189.49         9.45 o
   0   1   8         61.23         66.91         4.40 o
   1   1   8       1586.19       1627.29        14.50 o
   2   1   8        106.56         96.59         6.16 o
   3   1   8          4.24         16.57         1.33 o
   4   1   8       1841.98       1875.63        23.91 o
   5   1   8         94.68        105.74         7.41 o
   6   1   8        502.60        517.90        18.26 o
   7   1   8         73.98         71.90        17.62 o
   8   1   8         14.09         13.94         5.11 o
   9   1   8        295.01        301.08        35.08 o
  10   1   8          4.59         10.78         5.01 o
  -9   2   8        118.77         93.07        15.61 o
  -8   2   8        695.56        739.09        20.24 o
  -7   2   8        586.29        632.72        20.14 o
  -6   2   8       1489.47       1492.34        34.64 o
  -5   2   8        902.81        894.37        18.37 o
  -4   2   8         69.84         55.80         4.62 o
  -3   2   8          1.41          5.84         1.51 o
  -2   2   8        122.22        147.86         3.98 o
  -1   2   8       2909.74       2675.57        25.47 o
   0   2   8        184.80        178.06         5.43 o
   1   2   8       4026.85       3844.63        63.05 o
   2   2   8       5139.80       5547.45        36.71 o
   3   2   8       1576.35       1449.21        13.96 o
   4   2   8       4716.38       5174.87        38.64 o
   5   2   8         51.08         56.72         6.33 o
   6   2   8       1889.65       1976.01        65.40 o
   7   2   8        624.13        730.74        34.44 o
   8   2   8        160.89        179.39        10.37 o
   9   2   8         23.98         14.70         4.67 o
  10   2   8         42.57         25.73         8.19 o
  -9   3   8        367.55        405.29        43.59 o
  -8   3   8        582.89        634.83        30.30 o
  -7   3   8          5.46          8.52         5.16 o
  -6   3   8         87.59         94.50        10.43 o
  -5   3   8        893.39        854.42        28.79 o
  -4   3   8       3061.61       3040.25        23.74 o
  -3   3   8         12.47         15.41         2.89 o
  -2   3   8       2169.20       2104.21        19.14 o
  -1   3   8       2362.00       2351.08        13.89 o
   0   3   8        648.26        639.13         8.42 o
   1   3   8        934.76        957.25        11.85 o
   2   3   8        310.58        312.11         8.92 o
   3   3   8        559.82        732.77         9.63 o
   4   3   8       2569.72       2629.89        18.80 o
   5   3   8          1.39          6.11         1.77 o
   6   3   8       2621.09       2774.85       116.60 o
   7   3   8       1580.26       1756.35        47.47 o
   8   3   8          6.05         15.92         5.69 o
   9   3   8          1.16         13.37         9.33 o
  10   3   8        117.01        107.36        24.20 o
  -8   4   8          3.47         13.08         2.87 o
  -7   4   8        130.20        155.58        13.32 o
  -6   4   8        580.09        585.10        14.23 o
  -5   4   8       1022.06        943.04        22.11 o
  -4   4   8        802.92        780.81        15.24 o
  -3   4   8        961.66        943.90        12.26 o
  -2   4   8          4.07          7.42         1.15 o
  -1   4   8        165.13        261.13         4.59 o
   0   4   8        136.90        147.78         8.61 o
   1   4   8        897.67        899.21        16.39 o
   2   4   8       1257.49       1122.33        29.25 o
   3   4   8        160.77        130.43         4.12 o
   4   4   8        252.95        218.39         9.04 o
   5   4   8          9.87          9.60         3.72 o
   6   4   8        117.51         97.94        16.71 o
   7   4   8        647.86        691.70        26.35 o
   8   4   8        247.32        265.30        36.85 o
   9   4   8         59.96         41.04        10.14 o
  -8   5   8        276.94        241.21        36.93 o
  -7   5   8        601.71        633.26        30.08 o
  -6   5   8         80.63         94.12         8.70 o
  -5   5   8         15.01         11.78         2.87 o
  -4   5   8        134.90        138.04         7.93 o
  -3   5   8          7.60          7.04         1.76 o
  -2   5   8         26.58         37.23         2.60 o
  -1   5   8        418.96        385.25         9.67 o
   0   5   8        144.75        195.06         6.04 o
   1   5   8       3857.69       3855.37        29.10 o
   2   5   8       1597.61       1636.53        26.78 o
   3   5   8         98.21         87.55         4.46 o
   4   5   8        558.18        584.70        21.73 o
   5   5   8        321.95        258.57        27.32 o
   6   5   8        586.11        664.82        32.18 o
   7   5   8         14.14          4.41         4.19 o
   8   5   8        183.93        188.02        49.61 o
   9   5   8         95.02         79.20        21.62 o
  -8   6   8         96.73         57.50        31.95 o
  -7   6   8          1.67          7.78         3.41 o
  -6   6   8        720.61        708.44        21.37 o
  -5   6   8        219.58        201.44        13.83 o
  -4   6   8        664.61        643.28        19.54 o
  -3   6   8        533.72        555.05        22.32 o
  -2   6   8       1105.01       1152.44        16.41 o
  -1   6   8        989.10       1007.53        16.01 o
   0   6   8          5.21          2.57         1.79 o
   1   6   8         78.49         90.70         4.24 o
   2   6   8        673.33        578.97        10.78 o
   3   6   8       2420.47       2589.22        27.51 o
   4   6   8        470.62        472.85        17.18 o
   5   6   8         38.18         32.78        10.77 o
   6   6   8        226.50        225.58        20.85 o
   7   6   8          2.00          5.73         3.64 o
   8   6   8          2.18          5.49         3.32 o
   9   6   8         55.55         48.67        14.61 o
  -7   7   8        113.83        112.47        20.99 o
  -6   7   8        403.19        393.72        33.18 o
  -5   7   8          8.56          6.66         2.52 o
  -4   7   8          1.08          4.26         3.92 o
  -3   7   8         22.22         25.21         5.79 o
  -2   7   8          0.28          6.72         2.28 o
  -1   7   8         56.31         44.50         4.80 o
   0   7   8       1832.40       1852.70        20.93 o
   1   7   8         54.19         51.95         4.66 o
   2   7   8        561.72        591.86        27.12 o
   3   7   8       1012.90       1043.50        27.39 o
   4   7   8        302.32        264.11        28.74 o
   5   7   8          3.48          7.16         3.17 o
   6   7   8         62.27         61.18        10.69 o
   7   7   8        101.95         53.62        13.12 o
   8   7   8        148.05        116.67        54.31 o
  -6   8   8          3.02          4.60         2.42 o
  -5   8   8         14.60         14.13         6.61 o
  -4   8   8         60.93         43.63         6.41 o
  -3   8   8       1749.87       1772.33        38.22 o
  -2   8   8         70.09         63.52         9.11 o
  -1   8   8        189.18        186.24        15.65 o
   0   8   8        136.54        112.92        13.27 o
   1   8   8        556.74        558.03        15.63 o
   2   8   8        505.37        534.39        26.75 o
   3   8   8        690.62        753.27        32.85 o
   4   8   8        725.01        740.83        33.37 o
   5   8   8         78.13         65.00        24.76 o
   6   8   8         45.52         32.37        12.31 o
   7   8   8          9.99          8.75         4.00 o
  -5   9   8        113.38        100.22        36.00 o
  -4   9   8         10.51         16.37         5.92 o
  -3   9   8        321.97        342.95        31.37 o
  -2   9   8         34.17         34.77         5.92 o
  -1   9   8          0.55          8.15         3.11 o
   0   9   8        812.47        831.77        29.86 o
   1   9   8        431.88        448.35        18.83 o
   2   9   8         81.79        102.14        13.02 o
   3   9   8         33.54         27.53         4.61 o
   4   9   8        109.17        120.80        16.27 o
  -4  10   8          1.09          9.26         3.76 o
  -3  10   8         68.08         67.60        24.94 o
  -2  10   8        688.76        722.64        25.20 o
  -1  10   8          4.00          2.90         3.05 o
   0  10   8         85.98         81.28        13.18 o
   1  10   8        387.21        393.07        76.53 o
   2  10   8         13.09         18.70         7.11 o
   3  10   8          0.23          5.07         4.36 o
   4  10   8         46.68         30.09        13.23 o
   5  10   8          8.71          7.94         4.76 o
  -2  11   8        240.31        188.38        61.53 o
  -1  11   8          8.73         19.85        10.62 o
   0  11   8        366.39        342.25        71.58 o
   1  11   8        117.52         32.33        20.26 o
   2  11   8        100.49         97.81        18.66 o
  -3  -9   9         94.83        114.31        29.23 o
  -2  -9   9        396.30        436.52       100.40 o
  -1  -9   9        784.50        853.47        39.88 o
   0  -9   9        226.41        242.95        36.93 o
   1  -9   9        168.08        181.53        34.49 o
   2  -9   9        291.96        277.58        43.48 o
   3  -9   9          1.79          5.71         3.47 o
   4  -9   9        321.53        279.08        38.40 o
  -5  -8   9         33.81         20.18         6.26 o
  -4  -8   9          3.13         11.63         4.91 o
  -3  -8   9        147.65        140.57        41.88 o
  -2  -8   9        342.55        305.41        33.02 o
  -1  -8   9        384.50        376.93        44.82 o
   0  -8   9         91.17         91.84        15.34 o
   1  -8   9       1241.66       1331.37        28.62 o
   2  -8   9        139.68        123.91        15.22 o
   3  -8   9        106.39        131.93        18.25 o
   4  -8   9        438.66        373.98        41.64 o
   5  -8   9          3.37         17.44         5.59 o
  -6  -7   9          4.13         14.69         5.34 o
  -5  -7   9          1.82          4.18         4.07 o
  -4  -7   9        526.13        532.94        40.79 o
  -3  -7   9         28.04         34.84        14.25 o
  -2  -7   9       1617.21       1755.71        60.06 o
  -1  -7   9        592.17        679.26        56.99 o
   0  -7   9        369.60        346.85        15.71 o
   1  -7   9        121.10         98.89        11.63 o
   2  -7   9        660.55        647.61        23.48 o
   3  -7   9        115.82        118.14        14.18 o
   4  -7   9        496.67        446.44        29.75 o
   5  -7   9        104.85        105.01        14.05 o
   6  -7   9         51.94         40.66         8.32 o
  -7  -6   9         55.74         39.27        12.84 o
  -6  -6   9         21.80         13.99         5.62 o
  -5  -6   9        850.00        922.01        23.65 o
  -4  -6   9        194.89        213.10        18.25 o
  -3  -6   9         27.80         39.07         7.43 o
  -2  -6   9          0.91         -0.65         6.98 o
  -1  -6   9        585.03        608.25        53.37 o
   0  -6   9         11.94         10.88         5.40 o
   1  -6   9         25.57         22.41         2.72 o
   2  -6   9       1041.91       1060.90        22.00 o
   3  -6   9         43.18         39.38         7.55 o
   4  -6   9        125.25        141.89        14.42 o
   5  -6   9        152.04        131.42        15.04 o
   6  -6   9          9.76         10.97         6.10 o
   7  -6   9          0.89         15.86         5.63 o
  -7  -5   9        271.60        261.07        77.44 o
  -6  -5   9        139.27         91.89        14.47 o
  -5  -5   9         93.68         46.10        17.81 o
  -4  -5   9       3228.51       3597.15        77.59 o
  -3  -5   9        771.78        896.58        32.87 o
  -2  -5   9        410.65        424.98        23.82 o
  -1  -5   9       7639.75       7735.31       144.84 o
   0  -5   9        712.37        791.75        23.76 o
   1  -5   9         57.13         57.41         4.97 o
   2  -5   9         99.37         87.89        11.89 o
   3  -5   9        650.92        674.28        23.85 o
   4  -5   9        204.44        199.15        15.56 o
   5  -5   9          8.80          6.01         2.98 o
   6  -5   9         20.35         14.46         5.51 o
   7  -5   9        463.42        461.57        40.39 o
   8  -5   9        692.54        723.55        38.35 o
  -8  -4   9        116.18        100.90        50.88 o
  -7  -4   9         63.07         32.53         9.86 o
  -6  -4   9          2.67         10.69         3.73 o
  -5  -4   9        129.41        139.26        27.73 o
  -4  -4   9       2173.37       2327.23        39.46 o
  -3  -4   9       1893.02       1912.41        39.02 o
  -2  -4   9         44.10         45.22         4.40 o
  -1  -4   9        149.07        176.98         9.79 o
   0  -4   9        499.68        526.62        12.42 o
   1  -4   9        753.15        759.55        14.92 o
   2  -4   9         10.99          7.97         1.60 o
   3  -4   9          4.26          7.45         1.90 o
   4  -4   9         45.65         62.72         6.16 o
   5  -4   9       1980.45       2046.60        39.87 o
   6  -4   9          5.23          7.79         2.68 o
   7  -4   9        202.65        182.85        17.79 o
   8  -4   9         28.78         16.28         4.02 o
   9  -4   9         12.13         21.48         8.03 o
  -8  -3   9         65.07         57.83        13.34 o
  -7  -3   9        121.79         80.16        14.08 o
  -6  -3   9       1390.40       1453.53        30.88 o
  -5  -3   9          7.38          5.17         1.32 o
  -4  -3   9        138.15        117.40         8.12 o
  -3  -3   9        846.54        841.16        33.19 o
  -2  -3   9       4362.38       4327.72        49.24 o
  -1  -3   9        576.05        605.39         9.85 o
   0  -3   9        906.61        760.28         9.41 o
   1  -3   9        532.54        500.59         9.57 o
   2  -3   9       2452.62       2477.49        27.51 o
   3  -3   9         94.23        117.32        10.52 o
   4  -3   9        130.63        165.43        10.43 o
   5  -3   9          2.35          5.56         2.46 o
   6  -3   9        125.25        134.93        14.76 o
   7  -3   9        795.96        869.23        25.20 o
   8  -3   9        339.84        355.59        29.11 o
   9  -3   9        340.22        265.46        40.18 o
  -9  -2   9        161.04        128.97        25.74 o
  -8  -2   9         66.51         65.47        12.60 o
  -7  -2   9        178.06        158.46        20.91 o
  -6  -2   9        641.90        656.77        21.11 o
  -5  -2   9       1123.87       1176.89        24.24 o
  -4  -2   9        204.93        218.43         7.89 o
  -3  -2   9        236.85        191.42         9.12 o
  -2  -2   9       2504.86       2577.97        22.29 o
  -1  -2   9        243.00        258.03         7.47 o
   0  -2   9        110.87         89.92         6.41 o
   1  -2   9        843.77        869.94        10.39 o
   2  -2   9         11.03          9.92         2.25 o
   3  -2   9          3.06         14.40         3.57 o
   4  -2   9        397.62        356.25        10.55 o
   5  -2   9        859.44        885.54        22.62 o
   6  -2   9       1001.92        994.13        26.09 o
   7  -2   9          3.74         10.44         2.68 o
   8  -2   9         50.10         53.85         7.63 o
   9  -2   9          3.47         12.25         5.83 o
  -9  -1   9         30.03         22.06         7.45 o
  -8  -1   9        729.56        752.57        53.30 o
  -7  -1   9        284.52        275.08        18.88 o
  -6  -1   9        420.65        444.49        20.03 o
  -5  -1   9        655.48        736.61        26.48 o
  -4  -1   9        146.44        148.13         6.88 o
  -3  -1   9       1070.66       1233.68        14.44 o
  -2  -1   9         74.10         61.15         2.81 o
  -1  -1   9        758.56        673.19        11.83 o
   0  -1   9       1422.02       1413.02        12.95 o
   1  -1   9        752.33        597.31         9.15 o
   2  -1   9         16.83          8.39         1.44 o
   3  -1   9        471.21        480.24         6.19 o
   4  -1   9       1010.95       1018.22        13.24 o
   5  -1   9         70.08         80.01         6.03 o
   6  -1   9       1033.04       1084.96        31.85 o
   7  -1   9       1134.65       1163.48        61.71 o
   8  -1   9         60.54         65.26         9.01 o
   9  -1   9        136.04        138.82        25.22 o
  10  -1   9         76.51         63.28        13.84 o
  -9   0   9         25.10         32.95         7.07 o
  -8   0   9          1.61          4.29         3.86 o
  -7   0   9        949.46        956.53        25.22 o
  -6   0   9          9.74         12.00         2.66 o
  -5   0   9        187.39        179.66         9.41 o
  -4   0   9       2701.34       2616.56        23.60 o
  -3   0   9        162.52        187.01         9.78 o
  -2   0   9       4149.19       4329.74        35.21 o
  -1   0   9       2942.12       3146.31        17.26 o
   0   0   9         14.55         11.43         1.08 o
   1   0   9       1912.87       1911.36        19.03 o
   2   0   9        113.03        132.90         5.36 o
   3   0   9         56.46         74.21         4.15 o
   4   0   9         79.20         44.66         3.34 o
   5   0   9       2515.42       2526.16        33.81 o
   6   0   9        170.89        168.73        16.13 o
   7   0   9        648.45        647.33        22.38 o
   8   0   9         61.36         48.23        16.11 o
   9   0   9          2.49         11.93         8.99 o
  10   0   9          7.98          6.02         6.34 o
  -9   1   9         57.07         30.15         7.51 o
  -8   1   9        329.23        341.82        26.12 o
  -7   1   9       2435.29       2645.35        46.88 o
  -6   1   9         97.78         96.27        10.85 o
  -5   1   9        335.98        309.77        14.94 o
  -4   1   9         97.19        129.60         5.08 o
  -3   1   9         49.64         47.67         2.33 o
  -2   1   9        291.43        306.88        12.95 o
  -1   1   9       5124.18       5417.39        50.67 o
   0   1   9        564.43        579.94         9.42 o
   1   1   9       1493.65       1415.53        12.09 o
   2   1   9       3517.51       3391.24        24.45 o
   3   1   9        610.12        648.24         8.62 o
   4   1   9        239.19        189.53         5.24 o
   5   1   9        468.46        490.16        14.67 o
   6   1   9        137.89        167.10         9.08 o
   7   1   9          3.03          8.79        10.27 o
   8   1   9        216.96        258.75        29.45 o
   9   1   9         31.26         19.47         6.15 o
  10   1   9         41.33         37.34         8.46 o
  -9   2   9        372.86        321.52        44.81 o
  -8   2   9        172.00        149.90        12.14 o
  -7   2   9        479.19        462.47        21.54 o
  -6   2   9        422.38        460.05        19.76 o
  -5   2   9        208.36        222.72        11.43 o
  -4   2   9        152.83        144.43         5.80 o
  -3   2   9        120.29        103.97         4.51 o
  -2   2   9          9.15          7.94         1.48 o
  -1   2   9       5816.12       6016.75        30.52 o
   0   2   9          1.11          4.43         0.78 o
   1   2   9        459.84        382.80         5.71 o
   2   2   9       5594.38       5879.99        71.66 o
   3   2   9        313.75        329.57         6.75 o
   4   2   9       1573.33       1608.67        12.24 o
   5   2   9        490.51        464.11        11.91 o
   6   2   9        112.89        124.60        15.78 o
   7   2   9          7.24          4.50         6.39 o
   8   2   9        207.23        192.92        22.96 o
   9   2   9          1.58          8.76         4.73 o
  10   2   9          0.28         16.11        10.99 o
  -9   3   9         85.01         60.70        13.72 o
  -8   3   9         59.83         64.39         9.21 o
  -7   3   9        312.33        297.01        20.51 o
  -6   3   9       2373.37       2484.44        46.66 o
  -5   3   9        648.60        690.08        17.69 o
  -4   3   9        930.27        896.47        13.05 o
  -3   3   9          3.95          6.47         2.33 o
  -2   3   9        171.01        248.06         6.37 o
  -1   3   9       3170.65       3337.57        32.43 o
   0   3   9        761.18        809.63        12.00 o
   1   3   9        336.76        273.86        17.92 o
   2   3   9        709.61        626.29         6.63 o
   3   3   9       3591.49       3636.26        21.25 o
   4   3   9         23.49         25.86         1.76 o
   5   3   9       1154.12       1201.31        27.89 o
   6   3   9        244.68        262.82        20.89 o
   7   3   9        252.58        217.11        22.44 o
   8   3   9        466.30        456.18        34.89 o
   9   3   9          4.94         18.94         5.08 o
  10   3   9         26.44         32.47         7.50 o
  -8   4   9        723.10        760.65        23.00 o
  -7   4   9          5.52         14.08         3.44 o
  -6   4   9         92.73         95.04        11.28 o
  -5   4   9        152.43        132.04        10.60 o
  -4   4   9        731.30        737.04        14.81 o
  -3   4   9        184.04        167.97         7.58 o
  -2   4   9        162.87        129.88         5.12 o
  -1   4   9        188.60        167.53         5.90 o
   0   4   9       3048.11       2853.45        41.81 o
   1   4   9         40.13         42.54         3.60 o
   2   4   9        608.16        551.68         8.00 o
   3   4   9         24.53         20.67         3.43 o
   4   4   9        691.96        679.80        12.51 o
   5   4   9          1.48          5.99         2.58 o
   6   4   9          3.99         12.43         2.47 o
   7   4   9          5.84          7.69         3.13 o
   8   4   9        167.69        175.73        19.44 o
   9   4   9        172.33        182.11        29.00 o
  -8   5   9          1.61          3.73         2.40 o
  -7   5   9          0.65         14.68         3.78 o
  -6   5   9         29.60         14.52         3.08 o
  -5   5   9        743.13        757.25        19.45 o
  -4   5   9          3.00         18.72         4.52 o
  -3   5   9       1713.14       1687.53        32.83 o
  -2   5   9          6.00          9.58         1.66 o
  -1   5   9        939.26        936.05        13.01 o
   0   5   9       1118.13       1109.50        19.53 o
   1   5   9         82.57         62.19         4.66 o
   2   5   9         14.60         17.50         2.03 o
   3   5   9       1239.57       1287.32        26.72 o
   4   5   9       1875.72       1932.14        32.54 o
   5   5   9         27.47         20.52         2.97 o
   6   5   9          6.41          4.58         9.80 o
   7   5   9          8.32         13.25         5.41 o
   8   5   9         35.80         20.79         6.23 o
   9   5   9         22.65         16.39        13.03 o
  -8   6   9        294.83        273.88        59.15 o
  -7   6   9          9.69         14.09         4.68 o
  -6   6   9        391.84        431.88        31.08 o
  -5   6   9        296.90        287.12        16.20 o
  -4   6   9        101.15         84.44         9.87 o
  -3   6   9        197.69        190.74        11.25 o
  -2   6   9       1435.64       1521.63        17.94 o
  -1   6   9       2782.52       2909.54        30.97 o
   0   6   9       2431.79       2614.06        24.15 o
   1   6   9        991.95        974.54        14.79 o
   2   6   9        170.31        156.89        10.06 o
   3   6   9         12.81          6.18         1.46 o
   4   6   9        215.58        185.32        17.32 o
   5   6   9        140.43        118.14        14.41 o
   6   6   9        211.34        197.17        40.58 o
   7   6   9        114.72        107.59        15.46 o
   8   6   9        111.67         92.66        15.67 o
   9   6   9         48.00         27.69         7.38 o
  -7   7   9          0.90          7.45         4.97 o
  -6   7   9         85.84         60.84        10.30 o
  -5   7   9        555.58        554.71        27.52 o
  -4   7   9        443.21        407.68        15.99 o
  -3   7   9        837.86        851.06        29.30 o
  -2   7   9        688.16        724.40        23.64 o
  -1   7   9        832.83        847.78        20.83 o
   0   7   9        605.19        595.54        17.11 o
   1   7   9         38.94         34.97         3.83 o
   2   7   9        827.07        831.45        21.36 o
   3   7   9         38.04         26.04         4.76 o
   4   7   9        459.78        466.78        21.68 o
   5   7   9          8.74          7.67         2.70 o
   6   7   9        165.09        148.28        31.19 o
   7   7   9          2.05         12.18         5.72 o
   8   7   9          0.19          0.95         7.34 o
  -6   8   9         44.62         42.07        11.85 o
  -5   8   9        796.05        835.92        43.99 o
  -4   8   9       1733.14       1881.76        39.27 o
  -3   8   9        105.55         92.46        11.25 o
  -2   8   9          3.30          7.61         3.15 o
  -1   8   9        402.54        402.01        24.13 o
   0   8   9       2970.84       2958.28        56.27 o
   1   8   9          5.80          6.51         2.11 o
   2   8   9        609.74        676.22        30.28 o
   3   8   9        111.26         76.83        18.44 o
   5   8   9        109.90        122.44        16.65 o
   6   8   9         33.97         16.08         4.05 o
   7   8   9        221.89        102.63        45.30 o
  -5   9   9        190.14        192.33        58.70 o
  -4   9   9         64.81         53.64        10.66 o
  -3   9   9        575.28        636.37        25.89 o
  -2   9   9         27.45         23.21         5.89 o
  -1   9   9       1045.49       1044.58        41.31 o
   0   9   9          5.71         10.03         3.31 o
   1   9   9         23.19         20.01         3.54 o
   2   9   9         40.39         43.54         9.09 o
   3   9   9        395.38        422.15        23.03 o
   4   9   9         44.79         22.59         9.07 o
   5   9   9         91.14         67.83         8.61 o
  -4  10   9        799.55        873.57        85.37 o
  -3  10   9        752.81        812.64        72.07 o
  -2  10   9         13.05          8.77         2.77 o
  -1  10   9         32.36         15.06         4.20 o
   0  10   9         29.57         19.66         5.18 o
   1  10   9        287.60        212.21        35.91 o
   2  10   9        189.16        177.38        39.22 o
   3  10   9          8.21          5.04         3.76 o
   4  10   9        696.71        744.46        52.68 o
  -1  11   9         65.37         54.14        16.74 o
   0  11   9         38.01         51.23        14.75 o
   1  11   9          3.21          0.55         4.34 o
   2  11   9        110.91         40.41        17.19 o
   3  11   9         22.44         13.80         4.18 o
  -2  -9  10        124.48        111.30        49.18 o
  -1  -9  10        316.25        269.93        46.84 o
   0  -9  10        935.86       1038.60        89.61 o
   1  -9  10        258.90        269.98        41.20 o
   2  -9  10        111.46        140.99        26.85 o
   3  -9  10        121.06        111.56        22.26 o
  -4  -8  10        222.69        170.97        25.38 o
  -3  -8  10       1147.09       1320.98        77.33 o
  -2  -8  10         12.16         21.94         4.71 o
  -1  -8  10        123.21         77.69        31.70 o
   0  -8  10        218.80        199.42        37.71 o
   1  -8  10         15.07          9.83         8.84 o
   2  -8  10         21.28         25.25         8.96 o
   3  -8  10        143.39        125.71        18.36 o
   4  -8  10          0.34          4.88         3.77 o
   5  -8  10        171.88        150.82        27.12 o
  -6  -7  10        258.17        268.34        80.64 o
  -5  -7  10        215.84        157.44        25.89 o
  -4  -7  10         44.45         40.69         7.58 o
  -3  -7  10        219.46        232.53        29.00 o
  -2  -7  10         10.47         11.12         3.97 o
  -1  -7  10          0.67          4.59         2.49 o
   0  -7  10        472.24        441.24        25.35 o
   1  -7  10        166.94        130.04        15.86 o
   2  -7  10        148.45        135.09        11.28 o
   3  -7  10        692.78        721.81        24.74 o
   4  -7  10        118.03        117.23        13.93 o
   5  -7  10        120.82        112.09        16.70 o
   6  -7  10         83.64         67.89        11.09 o
  -6  -6  10        247.17        226.25        38.18 o
  -5  -6  10         77.69         71.20         8.81 o
  -4  -6  10         15.88         19.00         5.81 o
  -3  -6  10         63.15         63.98        11.16 o
  -2  -6  10       1540.72       1663.10        33.07 o
  -1  -6  10         34.11         41.94         7.91 o
   0  -6  10       1024.22       1177.94        28.00 o
   1  -6  10        306.86        272.25        19.26 o
   2  -6  10          2.41          3.04         2.43 o
   3  -6  10        128.08        140.58        12.95 o
   4  -6  10         66.30         52.35         7.76 o
   5  -6  10        149.60        145.46        15.03 o
   6  -6  10        701.49        795.85        28.86 o
   7  -6  10        238.16        184.22        22.78 o
  -7  -5  10          0.83         -1.19         4.67 o
  -6  -5  10          3.52          4.44         4.66 o
  -5  -5  10       2396.31       2772.71        60.04 o
  -4  -5  10        384.90        350.16        43.73 o
  -3  -5  10       3116.24       3310.05        66.97 o
  -2  -5  10       1404.92       1529.67        30.40 o
  -1  -5  10       1555.52       1640.98        40.60 o
   0  -5  10       1408.24       1440.78        39.64 o
   1  -5  10        327.12        330.43        17.65 o
   2  -5  10        542.81        550.13        18.40 o
   3  -5  10       1546.27       1567.35        37.19 o
   4  -5  10        719.51        775.99        19.44 o
   5  -5  10        128.82        112.98        10.45 o
   6  -5  10        159.31        162.78        14.21 o
   7  -5  10          1.66          6.29         3.34 o
   8  -5  10         16.14         11.68         3.69 o
  -8  -4  10        168.57        152.12        27.86 o
  -7  -4  10         97.30        104.63        20.40 o
  -6  -4  10          3.21         14.15         4.92 o
  -5  -4  10        306.92        331.28        16.47 o
  -4  -4  10        158.44         92.04        56.00 o
  -3  -4  10        520.99        579.78        30.95 o
  -2  -4  10        569.46        576.06        25.04 o
  -1  -4  10       1155.63       1173.75        22.69 o
   0  -4  10        747.20        781.30        15.86 o
   1  -4  10       2945.83       2931.61        27.24 o
   2  -4  10        179.32        192.77         9.74 o
   3  -4  10        507.33        513.58        27.71 o
   4  -4  10        477.94        484.26        20.42 o
   5  -4  10       1242.03       1329.46        28.83 o
   6  -4  10        142.29        117.67        10.46 o
   7  -4  10          9.23         23.46         5.61 o
   8  -4  10          2.32          8.54         3.04 o
  -8  -3  10        905.27       1021.98        64.19 o
  -7  -3  10       1194.47       1243.81        46.94 o
  -6  -3  10        691.97        724.54        19.66 o
  -5  -3  10        154.92        118.19        10.14 o
  -4  -3  10        544.52        519.35        25.77 o
  -3  -3  10       1247.59       1344.77        29.29 o
  -2  -3  10       2564.33       2645.17        27.76 o
  -1  -3  10         61.44         55.22         5.02 o
   0  -3  10        691.67        700.61         9.33 o
   1  -3  10        107.22        109.84         4.09 o
   2  -3  10       2743.94       2698.59        27.94 o
   3  -3  10          4.49          6.98         4.01 o
   4  -3  10       2454.18       2546.16        45.67 o
   5  -3  10        429.64        424.06        21.46 o
   6  -3  10         90.48         74.23         9.35 o
   7  -3  10        355.84        356.54        19.91 o
   8  -3  10         38.00         42.23         6.27 o
   9  -3  10         68.35         57.70        18.60 o
  -8  -2  10          0.62         14.19         5.59 o
  -7  -2  10        260.82        235.47        20.51 o
  -6  -2  10        530.54        525.63        17.74 o
  -5  -2  10         20.92         24.92         4.00 o
  -4  -2  10        378.07        350.80        15.00 o
  -3  -2  10          7.18          0.93         1.90 o
  -2  -2  10        156.18        175.62         9.06 o
  -1  -2  10       1352.53       1299.48        13.04 o
   0  -2  10       1066.99       1136.54        18.85 o
   1  -2  10        318.21        269.15         7.12 o
   2  -2  10        305.45        237.97         7.31 o
   3  -2  10         54.65         42.84         3.16 o
   4  -2  10       2255.31       2373.01        25.03 o
   5  -2  10         24.43         28.51         4.70 o
   6  -2  10        157.24        169.93        19.48 o
   7  -2  10         34.17         35.23         4.44 o
   8  -2  10          9.81          8.22         3.84 o
   9  -2  10          7.27         12.95         5.33 o
  -9  -1  10        206.12        183.95        35.18 o
  -8  -1  10         78.12         38.32        11.24 o
  -7  -1  10        342.24        343.97        18.81 o
  -6  -1  10        150.42        161.03        15.38 o
  -5  -1  10         39.61         42.70         6.66 o
  -4  -1  10        199.89        211.42        12.11 o
  -3  -1  10         31.08         15.00         2.87 o
  -2  -1  10        282.65        290.93        10.30 o
  -1  -1  10       3713.74       3543.16        23.18 o
   0  -1  10        788.33        758.53        13.46 o
   1  -1  10       3716.73       3753.34        24.57 o
   2  -1  10       1442.17       1424.68        19.87 o
   3  -1  10       3222.58       3319.59        25.60 o
   4  -1  10        409.33        391.52        11.62 o
   5  -1  10       1686.95       1732.33        30.80 o
   6  -1  10        359.83        370.31        18.17 o
   7  -1  10        188.65        177.71        22.43 o
   8  -1  10         93.46         89.43        14.91 o
   9  -1  10          2.69         10.72         4.49 o
  -9   0  10          6.76         12.32         3.76 o
  -8   0  10       1024.25       1108.48        36.37 o
  -7   0  10          0.21          5.97         3.50 o
  -6   0  10        438.65        480.34        16.64 o
  -5   0  10        398.44        371.10        13.18 o
  -4   0  10       1620.70       1644.54        19.25 o
  -3   0  10       1290.05       1343.53        24.23 o
  -2   0  10        158.91        147.15         6.89 o
  -1   0  10       1903.75       1798.78        21.09 o
   0   0  10       5492.09       5995.45        34.86 o
   1   0  10        804.50        749.65         9.89 o
   2   0  10        751.24        630.06         7.32 o
   3   0  10       5384.01       5308.34        32.31 o
   4   0  10        240.37        237.81         7.32 o
   5   0  10         51.39         68.25         5.17 o
   6   0  10         38.07         36.42         9.36 o
   7   0  10         11.16         12.52         4.04 o
   8   0  10          0.69         15.71        12.88 o
   9   0  10        224.58        239.26        47.82 o
  10   0  10         77.80         58.22        15.22 o
  -9   1  10         90.45         51.48        13.76 o
  -8   1  10         67.72         66.15        14.88 o
  -7   1  10          0.94          3.84         2.44 o
  -6   1  10        107.34         93.10         8.97 o
  -5   1  10        215.79        198.95        10.09 o
  -4   1  10        340.78        326.61         8.88 o
  -3   1  10          2.89          8.40         1.48 o
  -2   1  10        458.77        365.13        12.38 o
  -1   1  10       6459.22       6720.94        44.91 o
   0   1  10      16334.82      16988.98       156.03 o
   1   1  10       2309.14       2377.00        11.35 o
   2   1  10        353.31        385.79        11.07 o
   3   1  10        650.41        650.83         7.66 o
   4   1  10        478.01        439.20        16.18 o
   5   1  10        751.40        748.54        12.64 o
   6   1  10          6.79          5.91         3.90 o
   7   1  10        134.75        105.70        15.43 o
   8   1  10        604.39        619.15        67.03 o
   9   1  10         87.58         66.09        11.37 o
  10   1  10         14.00         20.09        11.58 o
  -9   2  10         51.34         49.42         8.98 o
  -8   2  10         81.32         55.61        12.16 o
  -7   2  10         23.33         19.09         6.60 o
  -6   2  10        250.29        237.83        16.61 o
  -5   2  10       2574.85       2690.22        37.41 o
  -4   2  10         36.62         38.47         3.23 o
  -3   2  10       4630.33       4606.40        30.21 o
  -2   2  10       2961.71       2815.66        30.64 o
  -1   2  10        693.75        713.68         7.01 o
   0   2  10       3397.87       3599.00        21.82 o
   1   2  10       2132.39       2031.96        31.31 o
   2   2  10       1245.29       1170.51        15.41 o
   3   2  10       1928.36       2326.62        27.65 o
   4   2  10       5792.33       6005.95        44.99 o
   5   2  10       1006.94       1107.14        18.22 o
   6   2  10        298.44        283.71        15.20 o
   7   2  10          8.76         12.04         4.81 o
   8   2  10        135.03        135.19        19.84 o
   9   2  10         25.55         19.36         6.33 o
  10   2  10         18.99         31.19         9.30 o
  -8   3  10        108.20        106.43        12.04 o
  -7   3  10          7.35         10.26         4.90 o
  -6   3  10       2493.89       2517.28        41.87 o
  -5   3  10        641.81        707.28        34.42 o
  -4   3  10        246.12        250.73        11.38 o
  -3   3  10         42.98         50.31         3.40 o
  -2   3  10       4366.93       4267.32        64.64 o
  -1   3  10       1354.11       1233.44        12.69 o
   0   3  10        209.80        278.20         7.99 o
   1   3  10       3022.63       2917.77        27.91 o
   2   3  10        315.74        390.01         9.65 o
   3   3  10         19.72         29.07         1.93 o
   4   3  10         21.80         19.78         2.92 o
   5   3  10        113.41        107.24         5.84 o
   6   3  10        248.97        274.26        21.57 o
   7   3  10         40.41         24.76         5.51 o
   8   3  10         88.12         84.32         6.74 o
   9   3  10        614.32        685.69        37.98 o
  -8   4  10        155.12        145.51        16.37 o
  -7   4  10         37.35         31.95         4.69 o
  -6   4  10        484.78        453.52        20.06 o
  -5   4  10       1068.47       1136.70        26.37 o
  -4   4  10       2535.50       2491.60        31.18 o
  -3   4  10          1.55          6.58         1.93 o
  -2   4  10       2455.55       2250.57        19.01 o
  -1   4  10       2472.80       2549.29        18.33 o
   0   4  10       1296.26       1380.77        19.65 o
   1   4  10        154.91        167.89         7.64 o
   2   4  10        888.65        826.50        10.53 o
   3   4  10        943.72        891.83        18.04 o
   4   4  10         34.33         31.97         3.60 o
   5   4  10        118.85        124.21         7.69 o
   6   4  10        199.07        181.63        17.36 o
   7   4  10       1062.00       1150.16        45.60 o
   8   4  10         48.25         43.10         8.60 o
   9   4  10        288.94        257.63        41.12 o
  -8   5  10         25.69         12.21         3.21 o
  -7   5  10        407.32        448.37        27.53 o
  -6   5  10        297.65        307.08        18.71 o
  -5   5  10        338.39        363.99        21.62 o
  -4   5  10        216.89        199.72        12.20 o
  -3   5  10        556.19        545.30        11.26 o
  -2   5  10        888.68        928.74        17.28 o
  -1   5  10       4952.52       5197.76        53.61 o
   0   5  10        135.29        126.74         5.28 o
   1   5  10         80.09         89.22         4.88 o
   2   5  10          7.52          5.20         1.26 o
   3   5  10          0.73          6.81         1.73 o
   4   5  10        109.20         67.90        19.36 o
   5   5  10         25.18         26.16         3.30 o
   6   5  10          0.58          4.60         3.70 o
   7   5  10        367.88        418.59        41.88 o
   8   5  10        109.53        113.84        15.37 o
   9   5  10          1.32          6.21         3.17 o
  -7   6  10        288.60        250.30        46.40 o
  -6   6  10         10.13         11.18         2.75 o
  -5   6  10        356.03        326.15        20.05 o
  -4   6  10       1221.92       1179.98        26.86 o
  -3   6  10       1994.60       2053.65        44.73 o
  -2   6  10        298.83        272.05        12.33 o
  -1   6  10        641.07        626.49        14.03 o
   0   6  10        136.77        144.21         9.19 o
   1   6  10         41.50         41.14         3.51 o
   2   6  10        160.20        164.18         7.40 o
   3   6  10        580.36        622.84        21.53 o
   4   6  10       1164.47       1146.29        25.77 o
   5   6  10        623.31        617.74        56.17 o
   6   6  10        211.84        196.50        22.91 o
   7   6  10         59.02         74.01        12.50 o
   8   6  10        392.56        458.99        57.29 o
  -7   7  10        238.17        187.25        36.21 o
  -6   7  10        745.37        778.40        32.05 o
  -5   7  10         50.10         39.33         8.36 o
  -4   7  10       1329.19       1332.27        39.25 o
  -3   7  10        648.88        620.20        19.66 o
  -2   7  10        769.03        750.75        22.55 o
  -1   7  10          3.76          9.01         1.90 o
   0   7  10         22.93         14.34         4.55 o
   1   7  10       1122.04       1125.69        23.18 o
   2   7  10        606.61        580.23        25.07 o
   3   7  10        718.21        743.18        24.47 o
   4   7  10        571.99        580.82        20.46 o
   5   7  10        285.72        304.85        20.19 o
   6   7  10        190.28        130.55        23.99 o
   7   7  10         18.35         18.74         9.88 o
   8   7  10          7.47          9.27         9.53 o
  -6   8  10        452.60        444.10        25.52 o
  -5   8  10        203.23        124.62        29.80 o
  -4   8  10         14.78         18.18         4.56 o
  -3   8  10        936.27        935.23        31.24 o
  -2   8  10       2613.18       2716.11        52.11 o
  -1   8  10        126.86        101.41        10.22 o
   0   8  10        755.02        794.86        14.37 o
   1   8  10        159.78        122.38        11.12 o
   2   8  10        147.56        104.73        18.75 o
   3   8  10         37.79         33.69         5.28 o
   4   8  10          0.51          9.07         3.89 o
   6   8  10       1056.07       1168.64        47.85 o
   7   8  10          8.70          7.94         3.36 o
  -5   9  10        213.95        226.93        36.42 o
  -4   9  10          8.51          9.05         3.63 o
  -3   9  10        314.58        308.26        30.20 o
  -2   9  10         28.77         31.88         5.97 o
  -1   9  10        137.64        123.84        14.68 o
   0   9  10          1.61          5.54         6.59 o
   1   9  10          4.61          9.88         2.31 o
   2   9  10        191.55        163.99        17.94 o
   3   9  10         87.03         66.64        11.75 o
   4   9  10          2.25          2.41         3.50 o
   5   9  10         82.79         53.58        15.70 o
  -4  10  10        130.93         87.94        22.39 o
  -3  10  10         25.25         18.52         5.44 o
  -2  10  10         80.14         57.48        13.83 o
  -1  10  10        127.54         99.92        17.65 o
   0  10  10         49.47         42.58         7.62 o
   1  10  10        290.06        335.98        30.25 o
   3  10  10         98.39        101.60        21.59 o
   5  10  10         13.09         10.26         3.75 o
  -1  11  10          1.45          7.11         7.38 o
   0  11  10        205.44        222.26        50.15 o
   1  11  10        414.50        396.89        82.83 o
   2  11  10          7.81          5.81         4.56 o
   3  11  10         45.07          8.92         4.11 o
  -2  -9  11         89.59         66.92        16.30 o
  -1  -9  11         31.48         47.70        10.46 o
   0  -9  11        132.77        141.94        28.22 o
   1  -9  11        345.74        304.33        78.96 o
   2  -9  11        191.49        263.39        53.68 o
  -4  -8  11        259.54        186.56        65.29 o
  -3  -8  11         10.42         -1.21         5.72 o
  -2  -8  11         42.75         27.15        12.78 o
  -1  -8  11         13.21          6.94         2.80 o
   0  -8  11          0.19         15.11         5.82 o
   1  -8  11        241.19        252.03        40.90 o
   2  -8  11         20.26         39.90        12.12 o
   3  -8  11        274.46        244.56        50.94 o
   4  -8  11        777.11        839.34        42.82 o
   5  -8  11          0.87         15.99         5.76 o
  -5  -7  11        113.87         91.77        15.64 o
  -4  -7  11         17.68         23.26         5.82 o
  -3  -7  11        483.31        463.00        70.27 o
  -2  -7  11         40.43         40.54         6.54 o
  -1  -7  11        326.96        359.14        23.86 o
   0  -7  11        840.91        856.01        32.86 o
   1  -7  11       1231.70       1266.68        30.57 o
   2  -7  11         19.43         23.90         4.18 o
   3  -7  11         92.74        114.86        13.93 o
   4  -7  11        446.71        451.64        26.22 o
   5  -7  11        422.32        421.62        46.15 o
   6  -7  11        107.16         97.52        32.11 o
  -6  -6  11        232.72        211.61        67.77 o
  -5  -6  11         30.49         40.28         7.35 o
  -4  -6  11        582.06        698.73        47.30 o
  -3  -6  11         65.08         69.88        12.12 o
  -2  -6  11          9.48         17.86         4.27 o
  -1  -6  11         17.59         29.70         5.12 o
   0  -6  11          0.42          4.77         1.90 o
   1  -6  11        230.61        208.74        13.81 o
   2  -6  11       1350.09       1326.91        26.72 o
   3  -6  11        662.85        612.37        23.00 o
   4  -6  11       1737.69       1785.09        47.04 o
   5  -6  11        538.57        596.30        29.28 o
   6  -6  11         99.40         80.58        10.38 o
   7  -6  11         11.63          4.50         2.57 o
  -7  -5  11        217.03        245.62        59.49 o
  -6  -5  11         79.76         83.29        28.27 o
  -5  -5  11         31.23         19.17         4.11 o
  -4  -5  11         10.00         22.38         5.23 o
  -3  -5  11          1.04          3.64         4.03 o
  -2  -5  11        567.01        551.61        25.85 o
  -1  -5  11        154.81        167.90        14.41 o
   0  -5  11         53.83         32.92         7.04 o
   1  -5  11        847.16        860.36        26.04 o
   2  -5  11       2237.26       2292.59        53.97 o
   3  -5  11        500.20        571.26        20.18 o
   4  -5  11         33.47         24.77         5.15 o
   5  -5  11        298.59        304.42        19.86 o
   6  -5  11        165.17        170.85        14.95 o
   7  -5  11        101.09         82.94        12.36 o
   8  -5  11         34.03         43.87         9.05 o
  -7  -4  11        132.67         92.25        20.26 o
  -6  -4  11         15.24         20.59         7.52 o
  -5  -4  11         24.68         22.59         4.77 o
  -4  -4  11        304.22        325.96        26.61 o
  -3  -4  11       1143.67       1205.70        59.15 o
  -2  -4  11        395.71        403.21        20.48 o
  -1  -4  11       6993.22       7337.70       979.49 o
   0  -4  11       1493.25       1560.92        21.52 o
   1  -4  11        231.92        242.63         8.82 o
   2  -4  11       1262.42       1297.84        21.89 o
   3  -4  11       2498.40       2477.77        56.75 o
   4  -4  11        249.19        250.46        18.66 o
   5  -4  11         20.59         24.72         4.34 o
   6  -4  11        409.50        449.64        19.46 o
   7  -4  11        328.05        284.81        26.66 o
   8  -4  11          6.09         21.45         4.90 o
  -8  -3  11        229.87        225.20        36.19 o
  -7  -3  11        163.20        107.85        25.42 o
  -6  -3  11         45.18         27.63         5.80 o
  -5  -3  11        690.66        759.08        30.93 o
  -4  -3  11       1132.99       1081.65        37.93 o
  -3  -3  11         71.06         64.46         7.50 o
  -2  -3  11         10.20         13.60         4.45 o
  -1  -3  11        186.51        175.89        11.26 o
   0  -3  11       1825.17       1805.18        21.83 o
   1  -3  11       4008.15       4198.15        42.55 o
   2  -3  11       1215.08       1263.46        20.87 o
   3  -3  11       2316.04       2314.74        25.49 o
   4  -3  11         20.14         30.57         3.87 o
   5  -3  11          2.88          7.66         3.60 o
   6  -3  11         24.24         24.94         4.92 o
   7  -3  11         41.39         38.07         5.69 o
   8  -3  11          2.25         13.14         8.01 o
   9  -3  11         76.88         75.35        14.40 o
  -8  -2  11          2.93          4.67         4.31 o
  -7  -2  11        307.15        241.24        33.76 o
  -6  -2  11          6.49          8.80         5.54 o
  -5  -2  11         58.48         67.73         7.01 o
  -4  -2  11         59.25         37.36         3.67 o
  -3  -2  11       2492.78       2505.20        49.70 o
  -2  -2  11       2395.64       2385.26        25.11 o
  -1  -2  11        115.23        117.74         8.03 o
   0  -2  11       1889.97       1811.89        12.68 o
   1  -2  11       3403.52       3594.99        34.15 o
   2  -2  11        325.18        303.92         7.45 o
   3  -2  11        292.25        325.16        11.48 o
   4  -2  11        305.17        339.69        14.53 o
   5  -2  11          6.17          7.46         6.25 o
   6  -2  11        848.66        950.41        23.70 o
   7  -2  11          1.03          9.02         3.60 o
   8  -2  11          9.92         19.38         5.76 o
   9  -2  11         36.41         20.82         9.31 o
  -8  -1  11         14.08         14.10         7.33 o
  -7  -1  11        177.21        173.21        22.41 o
  -6  -1  11         20.18         16.15         3.87 o
  -5  -1  11       1367.95       1403.31        19.54 o
  -4  -1  11          8.27          7.20         2.12 o
  -3  -1  11       3213.95       3198.26        31.18 o
  -2  -1  11        713.56        691.15        11.18 o
  -1  -1  11        128.97        147.43        10.47 o
   0  -1  11       3081.76       3451.67        22.17 o
   1  -1  11      14046.64      14513.37       130.96 o
   2  -1  11       4918.13       5047.57        48.84 o
   3  -1  11       1340.67       1272.85        15.95 o
   4  -1  11        322.17        300.82         8.09 o
   5  -1  11        435.88        492.07        14.82 o
   6  -1  11         10.35         11.59         5.08 o
   7  -1  11         29.41         22.04         6.14 o
   8  -1  11         15.88          8.73         2.67 o
   9  -1  11        325.76        353.90        44.95 o
  -9   0  11         72.63         66.66        13.02 o
  -8   0  11         22.75         17.92         4.87 o
  -7   0  11         44.75         44.43         7.09 o
  -6   0  11        247.86        231.04        15.36 o
  -5   0  11        993.27        953.11        20.63 o
  -4   0  11        588.88        542.74        10.50 o
  -3   0  11         66.52         59.64         3.63 o
  -2   0  11       7154.18       7651.00        34.51 o
  -1   0  11       4222.29       4219.14        22.63 o
   0   0  11        352.87        370.11        10.04 o
   1   0  11       1084.15       1044.32        13.15 o
   2   0  11          2.08          6.56         1.43 o
   3   0  11          7.08         11.32         1.66 o
   4   0  11          2.54          6.75         2.08 o
   5   0  11         65.70         70.28         5.36 o
   6   0  11        387.93        391.39        24.27 o
   7   0  11       1307.37       1332.26        60.38 o
   8   0  11         13.35         10.64         5.30 o
   9   0  11        321.28        360.44        33.07 o
  10   0  11        160.12        168.34        30.30 o
  -9   1  11          9.45         16.82         7.78 o
  -8   1  11          1.71          5.69         4.04 o
  -7   1  11        187.91        174.44        12.68 o
  -6   1  11        136.57        121.00        13.01 o
  -5   1  11         70.96         68.72         5.86 o
  -4   1  11       4798.28       4759.57        45.42 o
  -3   1  11        294.58        349.48         8.87 o
  -2   1  11       5507.34       5756.07        52.12 o
  -1   1  11       4648.80       4769.53        25.48 o
   0   1  11       1714.93       1573.72        22.92 o
   1   1  11        116.21        126.40         4.61 o
   2   1  11        961.55        979.00        11.55 o
   3   1  11        479.94        425.39         5.48 o
   4   1  11        407.98        362.32         9.50 o
   5   1  11        236.23        230.63         9.37 o
   6   1  11        197.82        185.56        16.85 o
   7   1  11        223.13        214.79        14.24 o
   8   1  11        126.91        113.91        24.74 o
   9   1  11         13.69         15.74         4.67 o
  10   1  11        220.47        260.25        58.47 o
  -9   2  11          9.95          9.86         5.25 o
  -8   2  11          1.88         10.46         3.67 o
  -7   2  11        746.39        819.06        22.60 o
  -6   2  11         84.95         70.97         6.47 o
  -5   2  11       1636.19       1678.01        28.02 o
  -4   2  11       2845.60       2747.00        29.80 o
  -3   2  11       2312.40       2366.87        18.61 o
  -2   2  11       1029.13       1169.60        15.99 o
  -1   2  11       1404.51       1297.17        11.51 o
   0   2  11       5452.78       5611.70        65.57 o
   1   2  11        262.12        268.72         9.21 o
   2   2  11       1072.11       1023.36        11.48 o
   3   2  11        245.15        230.24        12.34 o
   4   2  11        886.81        844.78        13.63 o
   5   2  11        171.09        173.48         8.26 o
   6   2  11         56.30         50.54         4.86 o
   7   2  11         93.09        101.52        21.92 o
   8   2  11        831.46       1008.45        35.68 o
   9   2  11        170.09        131.14        24.00 o
  10   2  11         30.56         36.12         9.01 o
  -8   3  11          7.21         14.42         4.31 o
  -7   3  11       1054.97       1117.85        25.93 o
  -6   3  11        247.37        274.09        15.82 o
  -5   3  11        114.72        114.34        11.37 o
  -4   3  11       1252.15       1254.16        21.09 o
  -3   3  11       3352.28       3212.35        35.27 o
  -2   3  11        444.30        422.37        13.43 o
  -1   3  11       3148.42       3180.00        17.88 o
   0   3  11        649.69        603.59         8.34 o
   1   3  11        307.53        238.71         7.44 o
   2   3  11        191.47        253.76         7.31 o
   3   3  11         33.54         17.51         2.60 o
   4   3  11        179.48        185.22         8.21 o
   5   3  11        462.45        457.25        11.12 o
   6   3  11        169.90        149.21        13.36 o
   7   3  11        473.88        429.43        21.10 o
   8   3  11        676.57        731.71        25.66 o
  -8   4  11        185.08        181.15        20.93 o
  -7   4  11         32.40         31.73         4.98 o
  -6   4  11       1131.32       1171.68        22.24 o
  -5   4  11         75.04         79.39         8.43 o
  -4   4  11       2450.63       2475.84        30.78 o
  -3   4  11       1537.63       1463.55        20.53 o
  -2   4  11       4177.75       4442.11        39.02 o
  -1   4  11          2.20          1.93         1.36 o
   0   4  11         44.10         68.22         4.92 o
   1   4  11       1994.67       2083.55        41.21 o
   2   4  11        280.21        246.78         8.14 o
   3   4  11       1058.62       1070.59        13.72 o
   4   4  11         56.32         56.71         5.94 o
   5   4  11       1339.90       1358.58        23.84 o
   6   4  11        331.43        355.33        32.39 o
   7   4  11        163.25        162.54        19.26 o
   8   4  11         70.24         60.48        14.63 o
   9   4  11         76.54         77.62        16.23 o
  -8   5  11        169.02        156.49        20.63 o
  -7   5  11          1.37          4.61         5.37 o
  -6   5  11         78.73         74.38         8.88 o
  -5   5  11        526.67        565.14        14.81 o
  -4   5  11       1106.85       1063.64        25.91 o
  -3   5  11        433.37        378.24        12.64 o
  -2   5  11       3586.11       3742.93        36.07 o
  -1   5  11         19.58          9.82         1.66 o
   0   5  11        574.20        534.60        10.86 o
   1   5  11       2030.23       2194.88        24.20 o
   2   5  11         12.65         10.58         3.67 o
   3   5  11         66.73         51.42         6.19 o
   4   5  11        837.63        870.76        19.63 o
   5   5  11        141.96        115.99         9.56 o
   6   5  11        448.71        495.57        35.01 o
   7   5  11        533.83        539.17        30.08 o
   8   5  11         82.52         91.74        15.00 o
   9   5  11         88.54         66.14        20.22 o
  -7   6  11        174.51        196.66        26.68 o
  -6   6  11        144.47        124.15        12.04 o
  -5   6  11       1642.68       1720.46        42.09 o
  -4   6  11         18.98         18.58         2.86 o
  -3   6  11         14.83         20.94         2.96 o
  -2   6  11        258.51        278.82        12.07 o
  -1   6  11          9.40          8.46         2.89 o
   0   6  11         42.67         38.06         6.35 o
   1   6  11        578.06        558.00        12.00 o
   2   6  11        161.12        158.79         9.78 o
   3   6  11       1930.35       2096.73        31.04 o
   4   6  11       1498.10       1453.71        31.40 o
   5   6  11        640.95        573.61        23.84 o
   6   6  11        469.39        502.76        26.85 o
   7   6  11        193.85        210.38        22.94 o
   8   6  11        270.93        329.05        41.79 o
  -7   7  11        322.23        177.60        47.32 o
  -6   7  11        185.09        151.39        24.47 o
  -5   7  11         28.37         14.86         4.37 o
  -4   7  11        332.19        309.38        15.38 o
  -3   7  11         85.91         89.40        11.09 o
  -2   7  11        951.43        965.47        22.73 o
  -1   7  11         39.18         35.07         4.01 o
   0   7  11        616.11        600.98        21.38 o
   1   7  11       1209.23       1215.80        26.09 o
   2   7  11         30.76         32.17         4.15 o
   3   7  11         31.77         25.62         6.40 o
   4   7  11        106.79         91.61        15.35 o
   5   7  11        245.62        283.78        27.55 o
   6   7  11         29.42         23.55         5.22 o
   7   7  11        164.18        140.67        26.06 o
   8   7  11          3.88         31.69        11.45 o
  -6   8  11        266.20        242.37        54.91 o
  -5   8  11          2.74          6.09         6.18 o
  -4   8  11         94.66         91.99        12.21 o
  -3   8  11         39.76         38.29        11.24 o
  -2   8  11        164.03        138.95        26.49 o
  -1   8  11        784.74        733.08        23.94 o
   0   8  11       1000.92       1039.64        24.50 o
   1   8  11         71.96         70.51         8.57 o
   2   8  11        997.55       1052.74        27.84 o
   3   8  11         78.51         67.12         9.91 o
   4   8  11        409.20        510.12        57.17 o
   5   8  11        867.92        895.68        32.21 o
   6   8  11         10.04         15.10         4.75 o
   7   8  11        158.94        138.18        41.43 o
  -5   9  11         10.58          5.91         4.15 o
  -4   9  11        235.07        260.92        38.75 o
  -3   9  11          8.09         11.64         5.17 o
  -2   9  11         70.31         61.83         8.81 o
  -1   9  11        419.26        402.09        25.48 o
   0   9  11        277.10        301.40         9.98 o
   1   9  11         77.19         65.64         9.68 o
   2   9  11        914.21        994.65        23.58 o
   3   9  11        322.51        311.36        24.49 o
   4   9  11         13.21         19.01         9.11 o
  -4  10  11        101.80         65.27        31.10 o
  -3  10  11        154.33        148.12        48.42 o
  -2  10  11        243.20        187.37        45.74 o
  -1  10  11        925.36       1079.39        73.01 o
   0  10  11         21.62         12.94         4.09 o
   1  10  11        143.03         57.62        25.06 o
   2  10  11        623.13        688.40        39.73 o
   3  10  11        102.27        129.55        25.01 o
   4  10  11        264.33        296.58        62.47 o
  -1  11  11        129.45         78.93        31.55 o
   0  11  11        390.90        355.81        37.00 o
   1  11  11        479.19        456.11        46.07 o
  -1  -9  12          4.86          7.81         9.08 o
   0  -9  12         56.25         46.99        20.55 o
   1  -9  12        416.69        365.11       114.89 o
   2  -9  12        647.86        800.43        56.13 o
  -3  -8  12         25.56         23.47         9.21 o
  -2  -8  12         17.24         10.40         6.73 o
  -1  -8  12        236.04        263.24        44.54 o
   0  -8  12       1306.24       1567.27        79.26 o
   1  -8  12        773.46        826.98        34.19 o
   2  -8  12        173.92        175.36        32.19 o
   3  -8  12        217.95        223.03        30.95 o
   4  -8  12         66.21         58.08         9.76 o
  -5  -7  12         68.38         54.23         9.61 o
  -4  -7  12          3.69         10.97         5.24 o
  -3  -7  12         52.31         69.73        13.22 o
  -2  -7  12          4.48          9.55        10.32 o
  -1  -7  12        117.20         89.77        16.44 o
   0  -7  12       2864.56       3141.30        72.44 o
   1  -7  12         51.82         39.63         5.63 o
   2  -7  12          7.32          5.20         3.54 o
   3  -7  12        573.97        613.85        36.70 o
   4  -7  12        794.75        788.18        46.56 o
   5  -7  12         31.71         27.62        10.53 o
   6  -7  12        280.34        283.16        64.91 o
  -6  -6  12        146.47         98.24        37.76 o
  -5  -6  12         28.40         11.69         3.34 o
  -4  -6  12         69.68         53.38         6.38 o
  -3  -6  12        432.92        439.71        56.94 o
  -2  -6  12         71.47         67.64        10.01 o
  -1  -6  12        258.30        260.80        19.25 o
   0  -6  12        567.11        676.75        16.83 o
   1  -6  12        552.84        611.78        17.59 o
   2  -6  12          0.66          4.62         2.40 o
   3  -6  12       1898.22       1910.61        57.32 o
   4  -6  12         32.09         29.38         5.60 o
   5  -6  12        130.16        122.85        14.40 o
   6  -6  12         95.91         76.12        12.54 o
   7  -6  12         16.40         12.56         5.95 o
  -7  -5  12          2.36          8.91         5.42 o
  -6  -5  12         18.66         25.41         8.25 o
  -5  -5  12         12.05         15.04         4.99 o
  -4  -5  12        288.69        298.50        19.57 o
  -3  -5  12       1231.60       1367.26        34.22 o
  -2  -5  12        733.08        739.67        25.20 o
  -1  -5  12        304.92        343.30        38.54 o
   0  -5  12       1942.08       2133.56        30.75 o
   1  -5  12        428.09        485.98        19.95 o
   2  -5  12        538.14        552.45        30.91 o
   3  -5  12         24.95         14.63         3.49 o
   4  -5  12        334.02        325.31        20.07 o
   5  -5  12        409.90        375.72        24.08 o
   6  -5  12         53.10         59.40         6.51 o
   7  -5  12        146.95        110.68        19.23 o
   8  -5  12        401.11        380.16        28.87 o
  -7  -4  12        385.52        415.71        80.26 o
  -6  -4  12          6.61          6.41         5.37 o
  -5  -4  12        466.99        561.01        38.09 o
  -4  -4  12        110.91         81.67        12.45 o
  -3  -4  12        763.88        831.04        67.20 o
  -2  -4  12       4601.42       3766.05       643.17 o
  -1  -4  12        961.10       1042.30        28.28 o
   0  -4  12          1.87          3.58         4.06 o
   1  -4  12       3123.56       3146.67        30.52 o
   2  -4  12       1849.92       1986.77        28.67 o
   3  -4  12          1.97         10.01         2.66 o
   4  -4  12        211.45        230.30        14.91 o
   5  -4  12          2.70          6.98         3.35 o
   6  -4  12         26.81         29.30         5.38 o
   7  -4  12         65.59         68.60         7.89 o
   8  -4  12         72.74         71.44        12.11 o
  -8  -3  12        189.41        176.54        33.91 o
  -7  -3  12         32.02         16.09         4.86 o
  -6  -3  12         80.11         56.19        10.19 o
  -5  -3  12        129.64         50.47        23.68 o
  -4  -3  12        160.69        170.50        36.12 o
  -3  -3  12        275.98        261.18        19.02 o
  -2  -3  12       5430.99       5617.77       129.94 o
  -1  -3  12       2071.87       2119.59        46.07 o
   0  -3  12        380.71        363.52         9.77 o
   1  -3  12         61.70         56.74         4.96 o
   2  -3  12        993.13       1102.72        16.82 o
   3  -3  12        102.62         93.93        13.38 o
   4  -3  12        125.81        118.98         9.10 o
   5  -3  12        245.75        263.76        20.22 o
   6  -3  12        184.64        179.11        13.97 o
   7  -3  12        552.33        600.67        18.95 o
   8  -3  12        129.60        129.32        22.46 o
   9  -3  12         42.77         24.38        15.44 o
  -8  -2  12         58.99         37.12         9.45 o
  -7  -2  12        105.65        141.58        19.83 o
  -6  -2  12         38.11         25.45         4.30 o
  -5  -2  12       2035.88       2121.83        50.94 o
  -4  -2  12       1936.16       2014.33        48.73 o
  -3  -2  12       3428.06       3411.41        58.84 o
  -2  -2  12        708.21        642.78        17.97 o
  -1  -2  12        384.60        387.61         9.76 o
   0  -2  12       4254.78       4287.30        28.17 o
   1  -2  12         91.03         71.00         4.01 o
   2  -2  12       1696.83       1691.96        13.72 o
   3  -2  12          7.09         15.60         2.25 o
   4  -2  12        130.25        117.35         6.67 o
   5  -2  12        782.79        813.22        21.28 o
   6  -2  12          1.11         17.77         5.15 o
   7  -2  12        458.15        505.49        22.93 o
   8  -2  12        244.68        236.94        22.31 o
   9  -2  12        311.85        385.22        53.71 o
  -8  -1  12          0.72         10.25         7.02 o
  -7  -1  12        418.14        416.27        20.55 o
  -6  -1  12        326.13        338.60        14.09 o
  -5  -1  12        836.45        802.54        31.67 o
  -4  -1  12         87.67         79.60         6.35 o
  -3  -1  12       1661.52       1640.70        16.16 o
  -2  -1  12         72.46         72.70         3.43 o
  -1  -1  12        413.67        359.77         8.70 o
   0  -1  12       6467.45       6800.19        52.10 o
   1  -1  12        528.71        522.18        10.57 o
   2  -1  12        263.00        229.64         6.93 o
   3  -1  12        104.01        111.12         6.86 o
   4  -1  12        653.05        615.12        16.32 o
   5  -1  12        408.93        421.19        20.73 o
   6  -1  12          1.79          5.81         3.56 o
   7  -1  12        940.80       1031.54        27.58 o
   8  -1  12        486.45        557.06        35.86 o
   9  -1  12        193.15        185.85        26.37 o
  -8   0  12          0.75         10.46        11.88 o
  -7   0  12         70.45         51.03        11.34 o
  -6   0  12        380.13        431.35        16.03 o
  -5   0  12        432.32        448.21        20.73 o
  -4   0  12        484.03        542.34        11.96 o
  -3   0  12       3553.25       3613.16        30.58 o
  -2   0  12          6.83          3.91         1.14 o
  -1   0  12       1130.05       1197.03        19.34 o
   0   0  12         32.11         26.70         3.65 o
   1   0  12        149.35        170.09         8.53 o
   2   0  12          3.53          5.19         1.30 o
   3   0  12        683.22        661.18         9.31 o
   4   0  12         40.84         49.18         3.92 o
   5   0  12       1686.63       1673.07        31.58 o
   6   0  12       1860.23       1910.46        74.17 o
   7   0  12         13.61         15.39         6.28 o
   8   0  12        625.29        612.28        44.10 o
   9   0  12        227.09        214.33        42.84 o
  -8   1  12        149.72        123.87        19.36 o
  -7   1  12          1.38         10.51         5.36 o
  -6   1  12        426.42        422.54        17.81 o
  -5   1  12       4033.03       4248.47        79.21 o
  -4   1  12        115.97        113.41         6.59 o
  -3   1  12        693.99        685.87        13.09 o
  -2   1  12          5.44         16.68         1.59 o
  -1   1  12       2752.56       2756.83        23.07 o
   0   1  12      10100.03      11262.92       121.01 o
   1   1  12       3363.23       3459.99        15.16 o
   2   1  12       2322.29       2281.32        40.85 o
   3   1  12       1661.23       1692.11        12.93 o
   4   1  12          4.91         12.42         2.11 o
   5   1  12         58.74         49.82         3.77 o
   6   1  12        529.52        577.92        27.35 o
   7   1  12        217.28        209.81        16.84 o
   8   1  12         27.72         33.66        10.90 o
   9   1  12        377.01        408.13        31.36 o
  10   1  12         21.27          7.81         4.33 o
  -8   2  12        122.92         82.52        17.74 o
  -7   2  12        183.88        165.76        15.97 o
  -6   2  12        150.27        155.44        12.99 o
  -5   2  12       1141.29       1176.78        61.70 o
  -4   2  12        614.78        632.68        15.00 o
  -3   2  12         32.54         26.40         2.95 o
  -2   2  12          6.04          6.92         1.24 o
  -1   2  12        108.11        108.70         4.46 o
   0   2  12        793.07        809.13        10.05 o
   1   2  12          1.97          3.90         1.69 o
   2   2  12       1209.22       1198.17        17.81 o
   3   2  12       5039.50       5323.74        56.58 o
   4   2  12       1570.97       1691.20        24.52 o
   5   2  12         54.65         60.42         3.88 o
   6   2  12       1705.32       1784.71        40.59 o
   7   2  12        234.25        284.01        23.95 o
   8   2  12        158.14        143.29        19.75 o
   9   2  12          4.40          6.75         5.31 o
  -8   3  12         29.08         32.43         6.32 o
  -7   3  12         63.94         70.52         8.27 o
  -6   3  12         22.23         18.43         4.16 o
  -5   3  12       3125.44       3428.67        49.17 o
  -4   3  12        304.35        335.21        19.46 o
  -3   3  12        193.08        211.00         9.56 o
  -2   3  12         69.31         75.07         4.14 o
  -1   3  12       1314.42       1393.37        20.16 o
   0   3  12        601.24        664.38         8.89 o
   1   3  12       3558.34       3649.64        20.34 o
   2   3  12        452.76        397.48        11.76 o
   3   3  12       1521.01       1526.58        18.75 o
   4   3  12       2173.73       2261.17        33.14 o
   5   3  12         27.06         16.15         2.88 o
   6   3  12        623.90        610.90        20.50 o
   7   3  12        774.89        788.17        25.77 o
   8   3  12         85.72         87.67        17.84 o
   9   3  12         26.98          9.12         5.27 o
  -8   4  12        276.12        262.18        34.73 o
  -7   4  12         66.86         56.33         6.36 o
  -6   4  12        302.77        307.07        16.19 o
  -5   4  12        174.30        170.57        13.38 o
  -4   4  12        957.13        975.30        25.79 o
  -3   4  12          4.96         11.16         2.39 o
  -2   4  12       1824.97       1851.80        16.23 o
  -1   4  12       2903.44       3189.70        31.37 o
   0   4  12        187.12        175.86         5.08 o
   1   4  12       4560.95       4688.57        76.95 o
   2   4  12         10.71          8.63         2.95 o
   3   4  12        503.34        545.20        10.55 o
   4   4  12       2024.85       2161.36        59.10 o
   5   4  12       1576.92       1573.97        19.55 o
   6   4  12         63.70         36.86         4.34 o
   7   4  12        152.40        144.09        17.96 o
   8   4  12         48.70         41.55         6.13 o
   9   4  12        153.86        126.97        26.06 o
  -8   5  12          5.05         10.79         3.49 o
  -7   5  12        541.21        540.96        28.78 o
  -6   5  12       1462.48       1547.69        43.30 o
  -5   5  12          0.53          8.98         4.61 o
  -4   5  12        154.90        132.77        11.69 o
  -3   5  12        120.20        104.55         8.34 o
  -2   5  12       2084.76       2190.45        23.86 o
  -1   5  12         17.20         30.16         4.68 o
   0   5  12        107.70        106.55        11.38 o
   1   5  12       1257.79       1263.74        27.28 o
   2   5  12        994.69        910.59        24.10 o
   3   5  12        548.09        540.28        10.03 o
   4   5  12        698.75        717.79        15.65 o
   5   5  12        407.37        434.55        21.69 o
   6   5  12        156.46        163.88        32.35 o
   7   5  12         81.77         57.04        11.99 o
   8   5  12         68.40         43.28        15.42 o
   9   5  12        149.93        124.27        35.37 o
  -7   6  12        428.19        457.32        24.42 o
  -6   6  12         60.43         65.10         7.51 o
  -5   6  12          0.32          3.97         2.43 o
  -4   6  12        240.48        187.59        17.37 o
  -3   6  12        749.00        710.38        19.25 o
  -2   6  12          0.64          4.24         2.74 o
  -1   6  12        214.79        207.62         9.46 o
   0   6  12       1018.46       1070.13        17.55 o
   1   6  12       1244.27       1211.23        23.86 o
   2   6  12       2145.66       2058.32        93.60 o
   3   6  12        823.21        802.33        22.73 o
   4   6  12         91.18         80.59         8.88 o
   5   6  12         12.87          6.66         3.11 o
   6   6  12        704.75        719.80        33.46 o
   7   6  12         43.36         32.50         7.41 o
   8   6  12          8.99          5.37         4.39 o
  -7   7  12          6.48          6.53         3.20 o
  -6   7  12        246.72        246.20        31.21 o
  -5   7  12        232.70        200.71        32.45 o
  -4   7  12        137.58        146.77        20.94 o
  -3   7  12       1381.52       1465.88        43.81 o
  -2   7  12          8.93         11.62         2.43 o
  -1   7  12       1226.12       1291.44        21.15 o
   0   7  12        380.28        382.10        14.18 o
   1   7  12         36.52         43.31         4.05 o
   2   7  12        319.25        298.20        22.13 o
   3   7  12       1048.89       1162.92        26.31 o
   4   7  12         47.73         34.87         7.12 o
   5   7  12        229.36        218.54        20.46 o
   6   7  12         51.13         27.60        15.88 o
   7   7  12         25.25         18.84         7.76 o
   8   7  12        178.13        102.32        39.01 o
  -6   8  12        337.82        212.12        54.56 o
  -5   8  12        402.38        352.17        37.55 o
  -4   8  12        591.49        655.35        48.83 o
  -3   8  12        472.92        490.98        21.79 o
  -2   8  12        195.78        173.41        14.84 o
  -1   8  12        408.38        398.19        12.98 o
   0   8  12        757.37        750.50        24.66 o
   1   8  12        508.47        467.83        23.70 o
   2   8  12        341.66        376.76        14.03 o
   3   8  12        681.09        728.33        23.94 o
   4   8  12          1.75          9.77         3.22 o
   5   8  12         46.17         21.51         4.99 o
   6   8  12          2.10         19.14         8.94 o
  -5   9  12        282.90        205.23        60.39 o
  -4   9  12        101.01         65.34        13.06 o
  -3   9  12        391.54        362.54        27.84 o
  -2   9  12       1141.22       1323.18        41.72 o
  -1   9  12        618.60        602.28        26.67 o
   0   9  12        127.87         87.97        13.28 o
   1   9  12        788.73        796.74        22.40 o
   2   9  12       1855.39       2028.46        45.59 o
   3   9  12         54.05         53.53         7.42 o
   5   9  12         15.05         23.32         8.32 o
  -3  10  12        144.46        110.29        26.88 o
  -2  10  12        469.61        425.70        53.98 o
  -1  10  12         30.02         37.99        10.29 o
   0  10  12         40.03         34.42         9.74 o
   1  10  12       1167.44       1339.17        52.74 o
   2  10  12         12.17          4.47         7.20 o
   3  10  12          0.66          3.42         2.74 o
   4  10  12          3.03          1.00         3.66 o
   0  11  12         89.62         92.77        19.38 o
   1  11  12         28.72         32.51        11.50 o
   2  11  12         11.72         26.93         9.11 o
  -3  -8  13        363.35        330.06        56.44 o
  -2  -8  13       1319.08       1675.06        92.87 o
  -1  -8  13        408.62        430.23        57.57 o
   0  -8  13        264.88        224.85        44.57 o
   1  -8  13         48.45         30.87         8.96 o
   2  -8  13         20.74         23.50         7.37 o
   3  -8  13         28.97         13.67         8.90 o
   4  -8  13        499.41        518.96        41.30 o
  -4  -7  13         76.12         59.26        10.57 o
  -3  -7  13        232.27        208.58        31.77 o
  -2  -7  13        236.91        245.93        32.52 o
  -1  -7  13        947.76       1021.88        56.64 o
   0  -7  13        581.54        631.69        61.96 o
   1  -7  13        364.06        393.00        41.56 o
   2  -7  13        902.85        984.55        26.11 o
   3  -7  13          0.65          9.84         4.04 o
   4  -7  13         30.71         25.96         5.67 o
   5  -7  13         31.36         28.33        11.56 o
  -6  -6  13         22.16         20.73         7.85 o
  -5  -6  13          4.96         16.28         4.29 o
  -4  -6  13         58.24         34.77         8.22 o
  -3  -6  13        311.29        276.32        38.21 o
  -2  -6  13         16.80         17.05         5.44 o
  -1  -6  13       1114.59       1231.99        59.69 o
   0  -6  13         35.75         23.73         6.33 o
   1  -6  13         48.06         47.95         4.88 o
   2  -6  13         67.57         55.82         6.83 o
   3  -6  13         57.29         62.62         8.11 o
   4  -6  13         14.11         12.36         3.98 o
   5  -6  13        464.84        497.65        31.60 o
   6  -6  13         74.71         59.91        13.72 o
   7  -6  13        605.27        512.62        48.13 o
  -6  -5  13        182.92        166.48        38.20 o
  -5  -5  13        223.48        203.85        51.04 o
  -4  -5  13        198.50        226.19        22.36 o
  -3  -5  13          8.42         11.93         5.36 o
  -2  -5  13        597.32        616.06        20.22 o
  -1  -5  13       2375.03       2525.92        55.08 o
   0  -5  13       1099.57       1040.02        21.25 o
   1  -5  13        454.44        431.91        26.86 o
   2  -5  13         31.29         20.81         3.99 o
   3  -5  13        850.17        916.80        22.28 o
   4  -5  13        172.91        193.26        14.89 o
   5  -5  13        330.02        349.23        41.05 o
   6  -5  13          0.47         11.10         5.07 o
   7  -5  13        386.19        335.87        37.14 o
  -7  -4  13         97.10         93.31        24.89 o
  -6  -4  13        104.40         93.01        17.67 o
  -5  -4  13         23.47         23.95         5.89 o
  -4  -4  13        548.71        591.31        25.36 o
  -3  -4  13        782.74        856.56        24.00 o
  -2  -4  13        358.31        385.58        31.44 o
  -1  -4  13       1106.86       1171.32        34.84 o
   0  -4  13        519.91        557.37        17.92 o
   1  -4  13        992.48        939.62        19.68 o
   2  -4  13         40.24         37.58         3.86 o
   3  -4  13        107.09        120.69         9.97 o
   4  -4  13        135.31        133.52        14.42 o
   5  -4  13        957.79       1011.84        28.17 o
   6  -4  13        833.22        904.05        22.05 o
   7  -4  13         86.28         71.72         8.98 o
   8  -4  13        105.92        105.35        19.80 o
  -7  -3  13          0.19         19.46         8.71 o
  -6  -3  13        707.02        763.64        19.13 o
  -5  -3  13        418.84        510.87        24.28 o
  -4  -3  13        333.93        310.31        25.73 o
  -3  -3  13        602.85        622.50        50.13 o
  -2  -3  13        491.78        534.83        48.70 o
  -1  -3  13        719.22        760.00        22.57 o
   0  -3  13        485.64        517.43        12.88 o
   1  -3  13        254.25        222.91        11.48 o
   2  -3  13        171.87        191.99         9.42 o
   3  -3  13        758.87        758.22        17.10 o
   4  -3  13        639.89        626.71        25.03 o
   5  -3  13        360.30        368.66        24.31 o
   6  -3  13       1739.33       1913.40        42.00 o
   7  -3  13          0.43          8.61         4.23 o
   8  -3  13         74.77         49.35        15.58 o
   9  -3  13          1.47         12.21         6.33 o
  -8  -2  13        414.27        476.64        35.91 o
  -7  -2  13          0.39          2.70         4.45 o
  -6  -2  13       1313.07       1484.91        28.79 o
  -5  -2  13        445.97        427.38        17.91 o
  -4  -2  13         71.82         72.81         9.79 o
  -3  -2  13       1254.81       1164.87        57.84 o
  -2  -2  13        900.88        880.96        19.59 o
  -1  -2  13        649.34        660.93        20.20 o
   0  -2  13       2832.24       2747.84        24.51 o
   1  -2  13       2929.32       3083.71        25.53 o
   2  -2  13          0.99         11.53         1.42 o
   3  -2  13       2043.45       2078.51        20.01 o
   4  -2  13         34.22         46.50         5.02 o
   5  -2  13         61.19         61.14         5.93 o
   6  -2  13        289.40        298.84        21.22 o
   7  -2  13       1038.68       1148.71        23.93 o
   8  -2  13        121.48         94.44        12.26 o
   9  -2  13        622.07        705.15        36.63 o
  -8  -1  13         84.51         90.13        18.99 o
  -7  -1  13         69.96         59.84        10.20 o
  -6  -1  13         20.44          8.91         5.83 o
  -5  -1  13        727.08        776.32        19.53 o
  -4  -1  13       1079.79       1049.11        30.52 o
  -2  -1  13       1482.35       1512.17        21.81 o
  -1  -1  13         67.87         73.01         4.26 o
   0  -1  13        342.57        299.73        10.85 o
   1  -1  13        433.39        499.38         7.99 o
   2  -1  13        237.59        211.79         7.58 o
   3  -1  13        720.36        707.91        14.24 o
   4  -1  13       1719.39       1698.00        24.04 o
   5  -1  13        249.36        246.43        12.80 o
   6  -1  13        697.01        771.35        26.85 o
   7  -1  13        114.32        121.73        12.56 o
   8  -1  13          0.51         14.48         6.10 o
   9  -1  13         52.19         32.44        10.10 o
  -8   0  13        124.88        105.71        14.17 o
  -7   0  13        429.50        453.56        35.84 o
  -6   0  13        169.71        118.39         9.92 o
  -5   0  13        264.63        253.94        16.46 o
  -4   0  13       1581.07       1641.93        31.55 o
  -3   0  13         96.15         86.88        15.12 o
  -2   0  13         24.59         13.70         2.37 o
  -1   0  13        538.49        652.07        10.81 o
   0   0  13         37.42         53.21         3.37 o
   1   0  13       3164.40       3166.41        33.32 o
   2   0  13         56.40         40.22         3.15 o
   3   0  13       1038.92        976.78        14.50 o
   4   0  13       2837.73       2911.30        37.74 o
   5   0  13       2661.99       2848.76        68.65 o
   6   0  13          9.17         11.15         2.46 o
   7   0  13         15.27         22.07         4.81 o
   8   0  13         63.97         74.69        13.42 o
   9   0  13         34.63         18.68         5.27 o
  -8   1  13         57.16         39.25        10.67 o
  -7   1  13         51.11         57.81         6.71 o
  -6   1  13        731.66        733.27        22.52 o
  -5   1  13         13.25          3.23         4.44 o
  -4   1  13        740.81        798.13        27.49 o
  -3   1  13       1685.94       1662.69        23.11 o
  -2   1  13       1433.13       1365.20        16.10 o
  -1   1  13        224.04        198.49        13.66 o
   0   1  13          1.83          6.79         2.39 o
   1   1  13       2212.21       2168.71        18.60 o
   2   1  13       3100.36       3265.43        29.39 o
   3   1  13         86.48         93.18         4.46 o
   4   1  13         54.85         72.66         4.00 o
   5   1  13       2357.93       2553.75        25.36 o
   6   1  13         40.54         40.58         9.02 o
   7   1  13         30.72         24.55         7.73 o
   8   1  13        233.33        212.18        22.97 o
   9   1  13         36.63         61.70        17.36 o
  -8   2  13        140.87         90.05        21.29 o
  -7   2  13         15.70         11.28         6.49 o
  -6   2  13          2.03         11.27         3.02 o
  -5   2  13        107.03        102.42        10.40 o
  -4   2  13        151.58        155.98         8.71 o
  -3   2  13         32.58         29.58         3.44 o
  -2   2  13        371.96        365.04        10.31 o
  -1   2  13        472.76        426.71         9.59 o
   0   2  13        436.13        438.67         6.36 o
   1   2  13       3498.39       3931.71        32.33 o
   2   2  13       8022.49       8400.55        66.34 o
   3   2  13       1431.17       1397.05        18.62 o
   4   2  13        358.38        367.94         9.44 o
   5   2  13       1087.09       1130.36        16.25 o
   6   2  13        102.29         96.92         8.77 o
   7   2  13          7.39          5.45         2.17 o
   8   2  13        138.25         96.43        16.56 o
   9   2  13         19.35         22.73         6.70 o
  -8   3  13          4.13          8.10         2.80 o
  -7   3  13        364.40        356.05        29.91 o
  -6   3  13         64.43         57.90         8.29 o
  -5   3  13          0.19          7.23         2.33 o
  -4   3  13       1057.67       1124.15        26.32 o
  -3   3  13        148.67        151.86         8.19 o
  -2   3  13        315.45        375.12        10.96 o
  -1   3  13       2241.56       2324.29        22.77 o
   0   3  13       3787.02       3649.41        25.67 o
   1   3  13         68.71         52.14         3.63 o
   2   3  13       2802.11       2770.21        23.73 o
   3   3  13        297.67        282.79        13.89 o
   4   3  13        153.42        137.51         9.58 o
   5   3  13          3.25          9.74         1.94 o
   6   3  13       1671.91       1703.22        61.17 o
   7   3  13          0.20          4.99         6.49 o
   8   3  13         31.33         33.86         8.02 o
   9   3  13         67.12         58.70        12.56 o
  -8   4  13          8.13         13.81         4.14 o
  -7   4  13        294.57        267.08        28.34 o
  -6   4  13         25.97         28.37         6.99 o
  -5   4  13          1.02         10.97         3.77 o
  -4   4  13       2106.34       2123.04        45.16 o
  -3   4  13       1735.00       1799.02        31.19 o
  -2   4  13         61.02         65.10         5.14 o
  -1   4  13         16.40         18.79         2.44 o
   0   4  13       1946.07       1953.17        16.84 o
   1   4  13         37.86         27.34         3.83 o
   2   4  13         52.13         66.77         6.99 o
   3   4  13       2696.18       2766.77        23.48 o
   4   4  13       1495.08       1469.21        42.85 o
   5   4  13        444.33        448.06        16.67 o
   6   4  13          1.77          4.57         2.04 o
   7   4  13         19.91         28.74         6.76 o
   8   4  13         10.36         15.76         5.63 o
   9   4  13         19.99         15.03         5.47 o
  -7   5  13          9.86         16.65         5.32 o
  -6   5  13        398.76        433.44        26.13 o
  -5   5  13       1059.86       1083.09        20.61 o
  -4   5  13        565.20        554.73        22.05 o
  -3   5  13         79.36         91.92         8.35 o
  -2   5  13        854.68        877.60        16.05 o
  -1   5  13        142.39        163.85         9.58 o
   0   5  13       3048.86       2938.42        37.11 o
   1   5  13       4430.93       4683.42        67.06 o
   2   5  13          8.00          7.38         3.86 o
   3   5  13       1684.25       1846.81        42.73 o
   4   5  13         54.21         58.68         4.95 o
   5   5  13        370.35        337.73        22.49 o
   6   5  13        358.51        305.77        12.11 o
   7   5  13        197.39        185.90        19.03 o
   8   5  13         27.02          4.74         8.24 o
   9   5  13        202.01        160.64        62.71 o
  -7   6  13         57.46         44.84        14.68 o
  -6   6  13          7.39          4.49         2.86 o
  -5   6  13        495.67        566.27        16.77 o
  -4   6  13         38.40         23.14         4.61 o
  -3   6  13        623.77        601.94        16.56 o
  -2   6  13       3363.04       3582.90        50.84 o
  -1   6  13        299.89        322.41        15.26 o
   0   6  13        623.38        683.36        25.01 o
   1   6  13        346.47        352.38        34.55 o
   2   6  13        260.02        325.98        41.77 o
   3   6  13        109.18         69.81         9.07 o
   4   6  13          2.15          5.76         1.33 o
   5   6  13        147.27        118.69        12.24 o
   6   6  13        499.07        468.61        26.01 o
   7   6  13        116.87        120.24        12.60 o
   8   6  13         11.66          4.99         3.56 o
  -6   7  13        205.20        194.27        38.44 o
  -5   7  13        381.69        362.90        35.06 o
  -4   7  13         38.60         32.09        10.13 o
  -3   7  13        126.60        117.57        13.78 o
  -2   7  13         39.33         34.51         7.78 o
  -1   7  13       1874.13       1910.53        29.42 o
   0   7  13         27.06         24.97         5.40 o
   1   7  13        298.00        298.10        19.05 o
   2   7  13        191.85        151.57        15.10 o
   3   7  13         92.00         69.39         8.54 o
   4   7  13        199.80        195.69        25.69 o
   5   7  13         95.91         88.35         8.43 o
   6   7  13         11.50         -4.13         5.27 o
   7   7  13        401.62        459.88        57.98 o
   8   7  13          2.84         11.21         5.47 o
  -6   8  13         79.60         46.55        10.31 o
  -5   8  13        277.10        328.40        34.59 o
  -4   8  13        731.00        780.92        25.38 o
  -3   8  13        195.84        233.56        24.62 o
  -2   8  13        518.38        486.34        19.42 o
  -1   8  13        491.74        472.84        18.93 o
   0   8  13        216.06        170.74        13.52 o
   1   8  13        330.38        352.96        15.53 o
   2   8  13        134.65        120.26        13.28 o
   3   8  13        101.13         74.17        17.67 o
   4   8  13        360.26        370.27        34.21 o
   5   8  13        259.11        179.65        51.55 o
   6   8  13        112.13         59.84        20.64 o
  -5   9  13         88.40         63.23        14.27 o
  -4   9  13        410.10        417.88        33.94 o
  -3   9  13        189.72        214.08        25.44 o
  -2   9  13        261.45        236.84        26.45 o
  -1   9  13        150.28        144.49        16.37 o
   0   9  13        179.16        158.19        27.52 o
   1   9  13         60.08         54.36         9.55 o
   2   9  13        856.03        908.13        35.32 o
   3   9  13          7.77          9.62         4.45 o
   4   9  13        300.99        213.11        54.93 o
   5   9  13        143.25        163.27        42.87 o
   6   9  13         15.50         22.95        10.46 o
  -3  10  13        135.47        121.91        28.96 o
  -2  10  13        163.68        133.42        24.48 o
  -1  10  13        429.36        437.39        59.28 o
   0  10  13         33.92         49.83        13.53 o
   1  10  13         19.62         19.99         8.48 o
   2  10  13         48.21         24.84         8.41 o
   3  10  13          2.99         15.20         6.73 o
  -1  11  13         18.13         20.88         7.75 o
   0  11  13         24.89         10.48         9.72 o
   1  11  13        245.46         87.97        41.64 o
   2  11  13        176.54        112.22        33.89 o
  -2  -8  14          1.22         10.05         8.22 o
  -1  -8  14          1.23         23.07         6.91 o
   0  -8  14         60.19         37.33        10.68 o
   1  -8  14         99.89         87.27        20.80 o
   2  -8  14        577.43        589.31        45.25 o
   3  -8  14         19.66         12.08         5.50 o
  -4  -7  14         68.44         53.86         9.11 o
  -3  -7  14        293.71        287.18        52.25 o
  -2  -7  14        323.92        368.18        43.20 o
  -1  -7  14          0.69          8.70         4.08 o
   0  -7  14        336.90        367.44        41.60 o
   1  -7  14          7.70          7.49         4.14 o
   2  -7  14         64.04         51.60         9.18 o
   3  -7  14         67.67         56.50         8.46 o
   4  -7  14         15.74         14.68         3.90 o
   5  -7  14        209.53        154.11        24.95 o
  -5  -6  14        691.43        844.94        58.63 o
  -4  -6  14         10.23          9.34         3.69 o
  -3  -6  14        173.01        181.92        23.56 o
  -2  -6  14         21.74         15.25         3.66 o
  -1  -6  14        492.82        453.20        42.32 o
   0  -6  14        135.20        156.73        14.30 o
   1  -6  14          6.00         10.62         2.74 o
   2  -6  14         85.74         69.77         8.63 o
   3  -6  14       1074.52       1105.33        23.27 o
   4  -6  14        193.87        235.11        19.57 o
   5  -6  14        331.84        368.18        27.40 o
   6  -6  14        251.26        309.95        50.16 o
  -6  -5  14        125.17        145.82        34.08 o
  -5  -5  14        162.62        168.11        18.46 o
  -4  -5  14          6.09          6.86         3.78 o
  -3  -5  14         26.60         42.35         9.45 o
  -2  -5  14         36.39         41.03         7.79 o
  -1  -5  14       2006.00       2126.03        42.06 o
   0  -5  14        201.26        186.73        13.89 o
   1  -5  14        207.01        206.94        18.97 o
   2  -5  14        166.31        166.34        13.16 o
   3  -5  14        234.67        220.21        15.97 o
   4  -5  14        164.67        176.22        13.02 o
   5  -5  14         30.93         24.30         4.34 o
   6  -5  14        337.79        310.84        30.86 o
   7  -5  14        649.21        674.96        36.57 o
  -7  -4  14        207.26        161.98        36.87 o
  -6  -4  14        370.36        418.73        43.64 o
  -5  -4  14          5.79          3.28         3.47 o
  -4  -4  14        627.91        716.88        22.98 o
  -3  -4  14        667.47        700.57        24.48 o
  -2  -4  14          2.92         19.96         5.91 o
  -1  -4  14       1005.21       1011.32        30.97 o
   0  -4  14       2089.27       2189.00        31.54 o
   1  -4  14        152.92        169.97        12.73 o
   2  -4  14       1847.32       1923.54        28.11 o
   3  -4  14         16.77         15.09         3.32 o
   4  -4  14       2349.43       2559.71        48.35 o
   5  -4  14        257.58        256.37        17.69 o
   6  -4  14         62.69         58.45         7.38 o
   7  -4  14        252.04        212.65        22.07 o
   8  -4  14          3.33          9.53         2.96 o
  -7  -3  14        917.73       1076.15        67.23 o
  -6  -3  14        253.33        173.75        23.18 o
  -5  -3  14          3.32          2.27         4.64 o
  -4  -3  14         49.39         27.95         6.49 o
  -3  -3  14        306.72        349.52        27.90 o
  -2  -3  14          3.63          3.90         3.53 o
  -1  -3  14       2000.09       2117.06        49.62 o
   0  -3  14        425.11        452.22        12.63 o
   1  -3  14       4464.38       4520.80        68.10 o
   2  -3  14       2018.12       2101.12        35.24 o
   3  -3  14        554.72        553.50        21.15 o
   4  -3  14        916.51       1029.42        25.44 o
   5  -3  14        974.89       1084.40        22.62 o
   6  -3  14        211.40        231.35        17.18 o
   7  -3  14        245.68        256.78        25.76 o
   8  -3  14        452.23        487.19        71.55 o
  -8  -2  14         11.22         33.87        13.45 o
  -7  -2  14         23.05         16.24         6.79 o
  -6  -2  14         73.26         27.76         5.21 o
  -5  -2  14        283.01        212.03        19.31 o
  -4  -2  14         77.32         89.26         8.25 o
  -3  -2  14       2546.35       2583.67        36.84 o
  -2  -2  14        121.61        103.19        18.30 o
  -1  -2  14        593.12        625.02        15.91 o
   0  -2  14        729.92        736.35        11.18 o
   1  -2  14        292.28        254.14        15.88 o
   2  -2  14        625.58        629.45        14.24 o
   3  -2  14       1239.69       1264.33        19.88 o
   4  -2  14       1131.99       1196.20        27.82 o
   5  -2  14       1143.82       1187.18        27.52 o
   6  -2  14         55.29         56.06         6.88 o
   7  -2  14          7.35         14.04         3.43 o
   8  -2  14         65.10         58.64         8.53 o
   9  -2  14          0.06          8.97         8.77 o
  -8  -1  14        150.34         89.96        25.35 o
  -7  -1  14         32.71         29.55         6.92 o
  -6  -1  14          5.80          2.39         3.96 o
  -5  -1  14        384.66        389.24        21.38 o
  -4  -1  14         67.25         47.86         5.05 o
  -3  -1  14        939.82        934.95        20.17 o
  -2  -1  14         97.06         80.05         7.77 o
  -1  -1  14       1405.32       1449.51        24.48 o
   0  -1  14        497.01        421.94        10.35 o
   1  -1  14        344.26        384.93        13.17 o
   2  -1  14       1031.05       1032.30        12.74 o
   3  -1  14       2645.22       2733.54        40.15 o
   4  -1  14        486.70        504.70        12.33 o
   5  -1  14       1488.92       1522.38        25.75 o
   6  -1  14         99.85         92.08        10.39 o
   7  -1  14         11.06         16.40         5.06 o
   8  -1  14         16.64         25.30         8.03 o
   9  -1  14        296.50        220.97        33.42 o
  -8   0  14        451.61        486.25        71.89 o
  -7   0  14          8.38          8.28         4.18 o
  -6   0  14        208.03        217.28        21.57 o
  -5   0  14        475.87        440.67        17.97 o
  -4   0  14        661.68        669.61        25.94 o
  -3   0  14       3097.91       3201.22        34.07 o
  -2   0  14        132.93        111.45         5.16 o
  -1   0  14       1452.12       1352.09        25.50 o
   0   0  14       3624.22       3778.88        37.07 o
   1   0  14        413.14        484.34         8.24 o
   2   0  14        414.94        396.80         9.69 o
   3   0  14        799.04        873.91        14.31 o
   4   0  14       1552.70       1545.43        33.95 o
   5   0  14        146.27        156.76         8.63 o
   6   0  14        347.01        360.69        24.96 o
   7   0  14         33.87         36.25         7.98 o
   8   0  14        145.44        131.09        20.27 o
   9   0  14          3.18         22.39        11.41 o
  -8   1  14         64.21         44.42         7.68 o
  -7   1  14        443.39        478.72        26.49 o
  -6   1  14       1091.12       1149.43        27.79 o
  -5   1  14         53.19         57.48         7.58 o
  -4   1  14          5.23         10.32         2.80 o
  -3   1  14       2697.85       2577.43        60.48 o
  -2   1  14        259.56        278.65        16.63 o
  -1   1  14       1084.88       1110.88        13.11 o
   0   1  14       1470.29       1647.65        26.50 o
   1   1  14        469.50        364.23         8.54 o
   2   1  14          0.76          4.57         1.49 o
   3   1  14       2013.08       1991.97        20.26 o
   4   1  14         35.35         39.27         4.10 o
   5   1  14        209.75        248.67        14.47 o
   6   1  14        259.84        255.86        17.77 o
   7   1  14          4.97          9.15         2.14 o
   8   1  14         86.38         64.83         9.37 o
   9   1  14         75.06         91.69        20.76 o
  -8   2  14          2.51          4.70         2.70 o
  -7   2  14        176.21        144.51        24.95 o
  -6   2  14         44.57         43.55         5.89 o
  -5   2  14         55.45         47.33         6.99 o
  -4   2  14          5.70          4.73         1.70 o
  -3   2  14        109.53         82.78         5.58 o
  -2   2  14       5482.88       5612.07        92.71 o
  -1   2  14       2752.27       2828.96        19.11 o
   0   2  14       1076.04        916.34        11.75 o
   1   2  14        310.37        290.91         7.68 o
   2   2  14        186.49        175.27         8.40 o
   3   2  14        694.53        678.28        11.11 o
   4   2  14        976.32       1052.59        16.12 o
   5   2  14        172.56        165.79        11.93 o
   6   2  14         21.32         22.70         3.20 o
   7   2  14        993.06       1016.75        49.32 o
   8   2  14          1.97          9.13         4.12 o
   9   2  14        181.29        133.55        31.98 o
  -8   3  14         36.11         33.95         7.01 o
  -7   3  14         64.02         54.25         8.01 o
  -6   3  14          4.89          2.35         2.96 o
  -5   3  14        698.44        786.75        18.63 o
  -4   3  14       2137.02       2197.92        37.78 o
  -3   3  14       2970.57       2970.72        31.83 o
  -2   3  14        606.04        596.23        13.84 o
  -1   3  14       1426.48       1633.55        20.16 o
   0   3  14        346.44        389.91         9.84 o
   1   3  14        474.60        475.27        12.56 o
   2   3  14        240.40        222.17         8.49 o
   3   3  14        533.92        543.12        12.53 o
   4   3  14       2543.28       2745.94        33.54 o
   5   3  14        456.01        467.25        18.98 o
   6   3  14       1474.00       1636.87        70.18 o
   7   3  14        253.13        262.36        23.28 o
   8   3  14          4.64          9.16         3.89 o
   9   3  14         51.10         35.47         9.79 o
  -8   4  14        155.37        180.31        34.38 o
  -7   4  14         95.86        101.97        14.82 o
  -6   4  14          4.53          8.16         4.20 o
  -5   4  14       1249.86       1312.68        24.27 o
  -4   4  14         53.74         39.79         5.27 o
  -3   4  14       1151.59       1180.35        24.39 o
  -2   4  14       1086.47       1105.80        15.73 o
  -1   4  14       4042.65       4187.57        52.32 o
   0   4  14        131.14        113.97         6.36 o
   1   4  14        537.08        519.31        12.21 o
   2   4  14       1616.87       1577.58        19.77 o
   3   4  14        442.01        428.94        14.59 o
   4   4  14          6.78          7.33         3.42 o
   5   4  14         36.46         30.60         3.22 o
   6   4  14        220.94        187.27        14.37 o
   7   4  14        410.81        435.87        34.14 o
   8   4  14         78.83         87.24        13.05 o
   9   4  14          0.24          4.88         4.72 o
  -7   5  14         67.95         36.69        10.82 o
  -6   5  14        788.31        800.78        34.31 o
  -5   5  14         28.73         27.29         6.10 o
  -4   5  14          6.68          5.97         4.41 o
  -3   5  14         97.58         86.50         7.30 o
  -2   5  14       1502.33       1528.31        17.85 o
  -1   5  14       1778.07       1837.61        23.27 o
   0   5  14        560.17        621.10        12.86 o
   1   5  14        525.06        566.31        18.18 o
   2   5  14        201.62        217.87        16.99 o
   3   5  14       1083.09       1111.02        49.91 o
   4   5  14        192.38        179.17        11.15 o
   5   5  14        831.31        870.43        28.20 o
   6   5  14        287.32        245.87        16.16 o
   7   5  14        389.95        478.39        25.59 o
   8   5  14        210.83        147.15        52.47 o
  -7   6  14         52.50         50.74        31.85 o
  -6   6  14        853.02        866.38        29.88 o
  -5   6  14        144.06        138.26        11.42 o
  -4   6  14       1363.14       1450.34        27.19 o
  -3   6  14        843.44        842.76        28.68 o
  -2   6  14       1353.83       1369.83        22.50 o
  -1   6  14         25.06         26.31         6.05 o
   0   6  14        231.21        221.40        11.15 o
   1   6  14        460.60        483.26        35.86 o
   2   6  14        605.82        560.18        35.75 o
   3   6  14        182.28        196.11        17.48 o
   4   6  14        221.78        234.97        14.27 o
   5   6  14        594.58        565.23        13.11 o
   6   6  14        224.64        182.59        30.46 o
   7   6  14          7.91          6.95         4.40 o
   8   6  14        331.38        440.58        41.00 o
  -6   7  14        724.54        696.21        36.06 o
  -5   7  14         17.13         15.27         3.34 o
  -4   7  14         17.48         15.76         3.40 o
  -3   7  14        170.46        187.90        18.56 o
  -2   7  14         87.76         86.38         7.68 o
  -1   7  14         45.82         40.39         6.88 o
   0   7  14       1402.63       1405.04        18.62 o
   1   7  14        557.31        603.21        25.00 o
   2   7  14       1207.11       1185.06        39.98 o
   3   7  14        133.30        145.64        22.01 o
   4   7  14         15.68          7.27         3.50 o
   5   7  14        273.15        274.41        21.38 o
   6   7  14        259.26        278.37        45.38 o
   7   7  14          0.03          4.68         5.77 o
   8   7  14        187.75         81.08        34.94 o
  -5   8  14         31.30         46.04         9.25 o
  -4   8  14          3.34          5.41         4.06 o
  -3   8  14        186.91        204.36        24.72 o
  -2   8  14         16.32          9.36         2.99 o
  -1   8  14         12.37         11.88         2.65 o
   0   8  14        293.24        307.02        19.08 o
   1   8  14          3.12          6.95         2.60 o
   2   8  14        220.90        170.84        25.26 o
   3   8  14       1174.28       1343.40        61.58 o
   4   8  14          0.61          6.16         2.13 o
   5   8  14        211.08        191.52        89.95 o
   6   8  14        135.41        101.48        23.97 o
   7   8  14         18.72         20.28         9.27 o
  -4   9  14         37.86         35.20         6.65 o
  -3   9  14         32.53         15.02         8.66 o
  -2   9  14         12.11         15.89         5.60 o
  -1   9  14        142.60        157.02        20.07 o
   0   9  14       1698.36       1824.93        47.46 o
   1   9  14       1601.72       1630.41        34.00 o
   2   9  14        377.22        426.20        20.56 o
   3   9  14        174.36        145.78        23.02 o
   4   9  14        172.50        172.16        40.69 o
   5   9  14         33.76         17.40         5.99 o
  -3  10  14          1.33          6.43         3.64 o
  -2  10  14        147.62        133.44        49.38 o
  -1  10  14         36.19         28.43         6.00 o
   0  10  14        653.79        671.42        53.21 o
   1  10  14        181.20        144.38        28.91 o
   2  10  14        200.96        185.17        42.79 o
   3  10  14        158.78        114.25        20.71 o
   4  10  14       1381.45       1503.74        92.71 o
   1  11  14        605.34        693.78        68.63 o
   2  11  14        255.14        131.32        46.83 o
  -1  -8  15        146.77        141.71        30.26 o
   0  -8  15          0.84         15.74         5.87 o
   1  -8  15        271.49        235.56        44.94 o
   2  -8  15        130.49         94.42        23.54 o
   3  -8  15        321.63        334.56        89.92 o
  -4  -7  15        205.64        173.07        35.14 o
  -3  -7  15        438.22        464.43       106.35 o
  -2  -7  15        153.52         90.88        20.11 o
  -1  -7  15          0.84         10.83         9.40 o
   0  -7  15         17.29         21.75         5.20 o
   1  -7  15        223.40        170.34        26.51 o
   2  -7  15        408.46        430.43        32.73 o
   3  -7  15         67.25         74.50        15.74 o
   4  -7  15        244.70        224.81        31.06 o
   5  -7  15         46.42         40.73         7.25 o
  -5  -6  15         17.22         12.82         7.54 o
  -4  -6  15         28.49         25.10         5.86 o
  -3  -6  15         68.57         71.31        26.28 o
  -2  -6  15         37.54         37.07        11.89 o
  -1  -6  15        364.26        406.65        26.40 o
   0  -6  15        590.47        632.20        53.80 o
   1  -6  15       1037.89       1124.05        52.87 o
   2  -6  15        602.62        612.76        23.88 o
   3  -6  15         17.60         16.98         3.93 o
   4  -6  15          1.26          6.04         6.44 o
   5  -6  15        282.97        240.18        30.95 o
   6  -6  15        241.85        219.44        30.15 o
  -6  -5  15         43.41         32.96         9.25 o
  -5  -5  15        230.00        203.62        38.09 o
  -4  -5  15        531.10        627.82        25.81 o
  -3  -5  15         10.71          6.97         4.35 o
  -2  -5  15        152.56        139.89        24.43 o
  -1  -5  15        160.62        173.15        14.19 o
   0  -5  15         25.74         34.64         5.79 o
   1  -5  15         52.06         28.35         5.65 o
   2  -5  15        483.37        517.53        14.45 o
   3  -5  15        447.35        512.86        19.65 o
   4  -5  15        172.74        152.90        12.39 o
   5  -5  15       1104.34       1170.29        30.44 o
   6  -5  15          1.04         11.42         3.24 o
   7  -5  15         75.77         57.15        12.02 o
  -6  -4  15         17.46         29.69         6.51 o
  -5  -4  15        104.16         70.32         8.46 o
  -4  -4  15        623.33        663.87        25.73 o
  -3  -4  15         46.05         36.82         6.65 o
  -2  -4  15          2.10         11.88         6.72 o
  -1  -4  15        764.18        857.98        26.36 o
   0  -4  15          4.15          6.51         5.00 o
   1  -4  15       1413.15       1437.52        25.35 o
   2  -4  15        825.07        844.86        22.55 o
   3  -4  15         96.18         95.02        11.07 o
   4  -4  15        100.84         97.30        11.46 o
   5  -4  15         14.21         11.70         6.54 o
   6  -4  15        510.98        528.32        31.27 o
   7  -4  15          0.42          9.53         8.18 o
   8  -4  15         75.55         62.94        11.93 o
  -7  -3  15         52.79         38.24        10.03 o
  -6  -3  15         20.00         20.59         5.77 o
  -5  -3  15        241.73        235.39        21.09 o
  -4  -3  15         75.70         56.94        10.94 o
  -3  -3  15         90.60         83.69        11.27 o
  -2  -3  15       1019.81       1111.64        46.73 o
  -1  -3  15       1011.81       1113.05        30.24 o
   0  -3  15       5332.08       5583.21        66.90 o
   1  -3  15         86.34         70.26         6.16 o
   2  -3  15          0.80          3.24         2.08 o
   3  -3  15        184.02        216.55        16.00 o
   4  -3  15         84.90        100.05         9.35 o
   5  -3  15          4.49          5.60         2.62 o
   6  -3  15        829.35        875.82        22.48 o
   7  -3  15         90.14         69.71         8.25 o
   8  -3  15         78.84         81.34        13.26 o
  -7  -2  15         20.45         13.01         8.29 o
  -6  -2  15         26.78         27.60         5.98 o
  -5  -2  15        471.81        520.72        25.75 o
  -4  -2  15        262.56        241.16        25.63 o
  -3  -2  15        359.78        308.92        27.67 o
  -2  -2  15        881.34        948.22        26.08 o
  -1  -2  15         23.21         13.90         6.14 o
   0  -2  15        105.02        112.55         8.44 o
   1  -2  15       2229.69       2292.49        30.49 o
   2  -2  15        324.83        326.57        12.67 o
   3  -2  15       1494.52       1537.42        30.23 o
   4  -2  15        129.28        132.08        12.34 o
   5  -2  15        278.06        295.34        21.83 o
   6  -2  15        750.36        774.30        20.06 o
   7  -2  15          9.88         11.91         5.41 o
   8  -2  15         37.35         24.04         8.57 o
   9  -2  15        272.14        263.57        51.38 o
  -8  -1  15         65.36         40.65         9.41 o
  -7  -1  15         20.63         13.92         4.00 o
  -6  -1  15        587.45        597.74        45.69 o
  -5  -1  15         16.79         13.43         5.23 o
  -4  -1  15         38.01         36.95         4.61 o
  -3  -1  15        105.40         76.25        10.36 o
  -2  -1  15       2530.60       2664.15        36.33 o
  -1  -1  15        458.34        428.60        11.86 o
   0  -1  15        486.11        465.20        11.25 o
   1  -1  15       1532.85       1589.72        24.70 o
   2  -1  15          0.72          5.89         1.56 o
   3  -1  15         61.13         71.40         4.30 o
   4  -1  15        796.44        803.09        20.49 o
   5  -1  15       1044.55       1042.25        25.46 o
   6  -1  15         25.03         30.80         4.33 o
   7  -1  15        445.41        503.88        18.06 o
   8  -1  15        103.39         91.05        18.52 o
   9  -1  15        126.70        106.99        17.35 o
  -8   0  15         15.76         10.74         5.22 o
  -7   0  15        195.66        179.70        32.84 o
  -6   0  15         13.34          3.53         4.93 o
  -5   0  15       1106.85       1208.58        21.12 o
  -4   0  15        807.27        825.28        27.22 o
  -3   0  15        234.42        226.17        12.35 o
  -2   0  15         64.22         71.52         4.25 o
  -1   0  15        559.85        567.92         9.79 o
   0   0  15        747.76        834.14        12.34 o
   1   0  15        730.50        819.61        15.19 o
   2   0  15       4168.95       4256.57        34.58 o
   3   0  15        514.27        533.94        12.85 o
   4   0  15        989.54       1005.83        14.51 o
   5   0  15         13.66         17.26         3.17 o
   6   0  15        173.20        170.42        13.50 o
   7   0  15          2.39          8.69         3.72 o
   8   0  15        280.53        273.73        31.58 o
   9   0  15         10.86         18.05         7.63 o
  -8   1  15         66.11         57.45        10.06 o
  -7   1  15        553.20        570.20        31.30 o
  -6   1  15         40.35         22.90         5.31 o
  -5   1  15         26.98         24.54         4.26 o
  -4   1  15        704.94        748.09        20.48 o
  -3   1  15        427.13        403.15        17.12 o
  -2   1  15       1004.52       1077.29        17.98 o
  -1   1  15       2649.25       2465.67        41.28 o
   0   1  15          5.19          6.95         1.57 o
   1   1  15        244.74        308.94        11.23 o
   2   1  15         45.26         61.86         4.44 o
   3   1  15        103.91        113.14         8.02 o
   4   1  15       1482.35       1474.12        25.73 o
   5   1  15        870.78        933.18        17.93 o
   6   1  15          6.53          7.90         5.04 o
   7   1  15        375.60        380.51        20.59 o
   8   1  15       1233.94       1464.60        37.41 o
   9   1  15         23.75         20.13         5.15 o
  -8   2  15         18.49         25.07         7.76 o
  -7   2  15        399.61        327.22        40.68 o
  -6   2  15          1.54          4.04         2.81 o
  -5   2  15       1810.60       1890.53        32.13 o
  -4   2  15       1486.68       1619.28        29.04 o
  -3   2  15       4595.94       4863.37        65.53 o
  -2   2  15        587.32        544.44        13.72 o
  -1   2  15        305.52        278.93         8.29 o
   0   2  15         42.24         36.89         2.72 o
   1   2  15         29.51         34.18         2.87 o
   2   2  15        907.29        962.46        12.78 o
   3   2  15        399.38        372.69        12.16 o
   4   2  15        758.34        784.90        14.07 o
   5   2  15        961.34       1057.63        24.65 o
   6   2  15         11.00         10.11         4.35 o
   7   2  15         70.74         88.92        10.26 o
   8   2  15        387.06        426.86        45.25 o
   9   2  15         49.72         41.22         9.85 o
  -8   3  15         12.06          7.72         5.01 o
  -7   3  15        504.05        511.34        26.76 o
  -6   3  15        263.09        281.79        28.92 o
  -5   3  15         30.01         29.85         4.17 o
  -4   3  15         81.94         74.95         7.94 o
  -3   3  15        607.56        621.58        24.77 o
  -2   3  15          9.97          6.04         2.32 o
  -1   3  15         16.74         12.71         2.85 o
   0   3  15         36.27         19.10         3.23 o
   1   3  15         23.74         18.79         3.30 o
   2   3  15       2804.69       2956.04        56.80 o
   3   3  15        160.12        192.65         8.90 o
   4   3  15          8.49         11.40         2.86 o
   5   3  15       3020.75       3264.71        42.28 o
   6   3  15         13.30         12.57         4.86 o
   7   3  15        163.49        155.18        14.99 o
   8   3  15        241.87        270.33        38.27 o
   9   3  15        275.27        275.37        44.30 o
  -7   4  15        371.92        390.91        36.09 o
  -6   4  15         16.90         13.18         8.00 o
  -5   4  15        211.01        211.71        14.02 o
  -4   4  15        648.16        646.44        24.32 o
  -3   4  15       1983.29       2050.35        29.85 o
  -2   4  15        625.92        632.92        12.33 o
  -1   4  15        818.50        769.81        14.84 o
   0   4  15         65.76         65.99         4.52 o
   1   4  15          9.27          2.85         2.18 o
   2   4  15        223.23        223.22        14.82 o
   3   4  15       2993.23       3081.12        42.89 o
   4   4  15        445.70        467.43        15.06 o
   5   4  15        240.99        240.38        13.55 o
   6   4  15       1560.60       1543.83        58.48 o
   7   4  15        395.19        392.16        29.56 o
   8   4  15          8.47         -0.14         5.85 o
   9   4  15        105.52        113.78        20.90 o
  -7   5  15        125.28         95.03        18.00 o
  -6   5  15         97.89        115.36        10.19 o
  -5   5  15       1460.68       1520.47        43.51 o
  -4   5  15         34.11         38.67         5.80 o
  -3   5  15         30.09         23.48         5.28 o
  -2   5  15        273.54        216.47        13.52 o
  -1   5  15        710.85        706.86        14.02 o
   0   5  15       1714.23       1830.04        27.43 o
   1   5  15       1459.98       1580.54        38.45 o
   2   5  15        240.71        244.43        14.77 o
   3   5  15       3254.81       3502.09        87.18 o
   4   5  15        330.98        367.63        17.64 o
   5   5  15         16.16         14.60         4.93 o
   6   5  15        500.86        516.68        22.21 o
   7   5  15        127.06        118.49        30.40 o
   8   5  15         16.67         20.49        10.23 o
   9   5  15         24.48          3.73         6.48 o
  -7   6  15         55.90         42.45        10.88 o
  -6   6  15         27.73         20.00         3.84 o
  -5   6  15         27.31         14.40         4.70 o
  -4   6  15        156.52        136.34        13.53 o
  -3   6  15        131.85        123.56        13.50 o
  -2   6  15        299.65        272.59        18.31 o
  -1   6  15         54.67         46.59         4.05 o
   0   6  15       2091.92       2186.19        58.17 o
   1   6  15        308.63        326.18        40.79 o
   2   6  15         97.64        101.30        13.04 o
   3   6  15          8.58         16.94        10.11 o
   4   6  15       1024.73       1090.15        59.98 o
   5   6  15        523.95        538.81        25.15 o
   6   6  15        179.87        172.32        18.44 o
   7   6  15        340.43        374.48        57.57 o
   8   6  15        102.45         61.00        16.44 o
  -6   7  15        572.78        589.62        31.03 o
  -5   7  15         65.69         77.24        13.67 o
  -4   7  15        142.01        156.57        15.67 o
  -3   7  15        142.46        140.55        11.03 o
  -2   7  15         14.49         17.22         3.61 o
  -1   7  15         98.07         91.88        10.52 o
   0   7  15        119.11        130.33        12.17 o
   1   7  15       1018.28       1101.37        29.47 o
   2   7  15       4290.96       4797.02       233.74 o
   3   7  15        122.41        112.73        18.62 o
   4   7  15        246.82        282.58        30.04 o
   5   7  15        451.11        422.39        27.79 o
   6   7  15         15.86          8.21         4.08 o
   7   7  15         67.71         60.91        13.38 o
   8   7  15          2.47          1.38         4.59 o
  -5   8  15        214.40        217.57        34.95 o
  -4   8  15         24.56         17.95        10.38 o
  -3   8  15         64.21         50.63         6.35 o
  -2   8  15         34.65         33.74         6.48 o
  -1   8  15        640.58        687.88        16.83 o
   0   8  15        228.48        217.01        24.86 o
   1   8  15       1261.52       1391.09        29.67 o
   2   8  15        915.93       1048.86        20.29 o
   3   8  15        100.51         91.70        17.01 o
   4   8  15         71.55         94.98        29.31 o
   5   8  15        383.97        320.08        57.34 o
   6   8  15        144.80        129.29        51.25 o
   7   8  15        144.58        131.07        30.43 o
  -4   9  15        329.13        309.36        87.71 o
  -3   9  15         59.29         76.04        15.38 o
  -2   9  15         53.21         59.15        12.70 o
  -1   9  15        876.58        909.80        37.41 o
   0   9  15         19.68         13.91         3.30 o
   1   9  15        491.64        510.09        31.89 o
   2   9  15         17.50         16.37         3.72 o
   3   9  15        639.15        657.91        26.58 o
   4   9  15          9.11         15.80         4.35 o
   5   9  15         97.81         93.20        24.97 o
  -3  10  15         80.22         78.61        20.53 o
  -2  10  15          2.07         19.13         7.54 o
  -1  10  15        196.60        141.39        30.59 o
   0  10  15        529.15        569.50        30.94 o
   1  10  15        153.10        109.29        21.74 o
   2  10  15        566.62        638.78        39.87 o
   3  10  15        602.59        634.45        42.94 o
   4  10  15         93.63         39.93         9.91 o
   1  11  15          0.19          2.07         2.39 o
   0  -8  16         28.98         16.73         7.34 o
   1  -8  16         89.99         70.56        18.65 o
  -3  -7  16        253.82        311.22        46.24 o
  -2  -7  16        100.64         83.76        36.52 o
  -1  -7  16        108.98         90.97        14.16 o
   0  -7  16       1152.00       1347.39        94.77 o
   1  -7  16         53.06         51.10        14.57 o
   2  -7  16        407.11        453.96        63.68 o
   3  -7  16         29.24         29.41         8.14 o
   4  -7  16         25.68         27.96        11.45 o
  -4  -6  16          0.02         10.24         4.07 o
  -3  -6  16        870.69        958.62        40.10 o
  -2  -6  16        436.34        422.66        53.27 o
  -1  -6  16          6.97         18.12        11.01 o
   0  -6  16        119.07        140.44        14.88 o
   1  -6  16        264.54        254.43        29.93 o
   2  -6  16          0.28          6.56         5.90 o
   3  -6  16          6.63          8.95         6.48 o
   4  -6  16         52.69         40.57         9.32 o
   5  -6  16          0.28         10.36         7.68 o
   6  -6  16        113.45        133.71        25.38 o
  -5  -5  16        117.34        125.16        34.16 o
  -4  -5  16        216.09        202.67        26.83 o
  -3  -5  16        152.87        172.79        25.25 o
  -2  -5  16         10.00         20.40         6.82 o
  -1  -5  16        126.27        129.99        15.54 o
   0  -5  16         85.21         87.51        10.89 o
   1  -5  16       1483.36       1623.93        29.42 o
   2  -5  16        525.73        507.19        24.87 o
   3  -5  16         23.09         21.59         4.33 o
   4  -5  16         28.04         26.42         7.21 o
   5  -5  16        437.52        414.52        42.78 o
   6  -5  16         10.72         10.57         5.81 o
   7  -5  16        489.84        497.81        29.83 o
  -6  -4  16          0.80          6.07         3.05 o
  -5  -4  16        261.31        276.98        33.03 o
  -4  -4  16        397.11        418.49        34.89 o
  -3  -4  16          3.62          8.46         3.32 o
  -2  -4  16         63.43         62.93        13.89 o
  -1  -4  16       1556.38       1751.94        39.00 o
   0  -4  16          2.00          3.88         3.52 o
   1  -4  16       1148.75       1205.13        23.49 o
   2  -4  16         76.55         60.20         7.56 o
   3  -4  16        333.26        318.12        13.85 o
   4  -4  16         22.07         20.82         5.00 o
   5  -4  16         83.13         93.44         9.89 o
   6  -4  16         27.69         33.79         4.49 o
   7  -4  16       1507.49       1639.90        64.76 o
  -7  -3  16         77.41         53.50        12.68 o
  -6  -3  16        468.48        556.64        60.86 o
  -5  -3  16       1198.68       1260.83        29.64 o
  -4  -3  16        872.76       1014.51        18.93 o
  -3  -3  16         72.03         61.89         9.65 o
  -2  -3  16         25.70         19.07         4.87 o
  -1  -3  16        159.82        163.78        14.84 o
   0  -3  16        344.84        386.62        15.38 o
   1  -3  16        178.22        170.81        11.83 o
   2  -3  16         72.47         69.15         7.41 o
   3  -3  16       1019.65       1050.06        26.47 o
   4  -3  16       1067.38       1131.04        25.02 o
   5  -3  16         17.92         21.29         4.15 o
   6  -3  16          5.20         17.90         4.01 o
   7  -3  16         90.36         80.35        10.79 o
   8  -3  16        176.98        139.67        18.66 o
  -7  -2  16         32.03         14.80         7.55 o
  -6  -2  16         69.46         46.72        13.47 o
  -5  -2  16         13.39          9.51         9.31 o
  -4  -2  16       2002.08       2055.38        74.58 o
  -2  -2  16       1522.72       1406.88        39.67 o
  -1  -2  16         38.23         37.34         5.06 o
   0  -2  16          1.20          5.40         3.40 o
   1  -2  16        664.06        688.29        19.59 o
   2  -2  16        315.62        294.97        17.20 o
   3  -2  16         29.70         33.72         4.50 o
   4  -2  16        618.27        623.45        22.26 o
   5  -2  16        853.96        901.78        20.62 o
   6  -2  16        668.44        674.57        23.71 o
   7  -2  16        556.71        538.25        30.74 o
   8  -2  16        186.93        163.28        22.00 o
  -7  -1  16         21.08         18.53        11.55 o
  -6  -1  16        536.39        536.79        37.92 o
  -5  -1  16          2.14         11.62         4.45 o
  -4  -1  16         38.16         22.51         4.46 o
  -3  -1  16         70.52         91.55         7.52 o
  -2  -1  16        117.40        115.53         7.31 o
  -1  -1  16        999.61       1042.17        19.17 o
   0  -1  16        457.64        494.04        12.69 o
   1  -1  16        652.60        713.16        20.04 o
   2  -1  16       1300.53       1333.50        19.00 o
   3  -1  16        283.26        301.64        27.90 o
   4  -1  16         42.52         34.35         8.10 o
   5  -1  16       1606.03       1748.37        27.27 o
   6  -1  16        563.44        575.54        18.80 o
   7  -1  16        280.28        292.18        23.61 o
   8  -1  16        130.92        134.24        18.99 o
   9  -1  16        433.89        295.72        32.68 o
  -7   0  16        107.49         96.57        18.23 o
  -6   0  16       1075.07       1172.89        31.46 o
  -5   0  16         10.14          6.12         2.70 o
  -4   0  16          6.58          6.57         1.67 o
  -3   0  16         17.06          9.03         4.89 o
  -2   0  16         12.90         14.13         2.30 o
  -1   0  16         31.52         27.37         2.90 o
   0   0  16        326.93        323.06        11.14 o
   1   0  16         24.70         20.75         3.64 o
   2   0  16       2258.96       2258.32        19.37 o
   3   0  16        984.92       1022.24        19.08 o
   4   0  16          7.66          4.36         1.54 o
   5   0  16       1366.82       1510.78        23.31 o
   6   0  16        371.74        408.24        17.84 o
   7   0  16        564.69        595.27        29.08 o
   8   0  16          2.03          8.85         4.39 o
   9   0  16         64.13         76.42        17.00 o
  -8   1  16         52.09         77.63        26.09 o
  -7   1  16         21.74         14.86         3.96 o
  -6   1  16        317.32        314.48        23.69 o
  -5   1  16        791.22        869.57        25.00 o
  -4   1  16        557.08        577.38        21.71 o
  -3   1  16          5.78          5.09         1.80 o
  -2   1  16        113.09         75.99         9.16 o
  -1   1  16       1131.00       1145.07        20.69 o
   0   1  16        390.24        332.68        12.76 o
   1   1  16       1064.71       1145.09        15.97 o
   2   1  16        105.67         91.11         6.58 o
   3   1  16        295.74        319.62        11.52 o
   4   1  16       3963.34       4085.43        66.45 o
   5   1  16        171.27        163.14        10.17 o
   6   1  16       1175.07       1299.22        26.54 o
   7   1  16         64.43         80.99        11.48 o
   8   1  16          8.30          9.54         3.82 o
   9   1  16          7.75         11.55         3.77 o
  -8   2  16        253.60        303.38        18.83 o
  -7   2  16        677.39        766.04        35.65 o
  -6   2  16        587.63        646.42        25.91 o
  -5   2  16        323.69        335.85        16.25 o
  -4   2  16       2340.02       2437.25        35.48 o
  -3   2  16         43.60         22.23         9.70 o
  -2   2  16         36.79         29.55         4.09 o
  -1   2  16        187.44        172.56        10.89 o
   0   2  16          4.04         13.17         1.67 o
   1   2  16       2721.45       2662.66        36.64 o
   2   2  16       2603.75       2861.91        33.60 o
   3   2  16       3251.06       3506.96        37.14 o
   4   2  16       2990.76       3208.95        37.05 o
   5   2  16         18.63         15.07         3.80 o
   6   2  16          7.71         10.72         2.67 o
   7   2  16        368.08        412.89        22.87 o
   8   2  16        117.05        102.05        12.53 o
   9   2  16         18.47         15.14         4.86 o
  -7   3  16        159.25        131.01        21.87 o
  -6   3  16          5.94         10.46         4.94 o
  -5   3  16        285.70        294.50        16.65 o
  -4   3  16          8.58         11.60         3.14 o
  -3   3  16         87.29         95.88        12.85 o
  -2   3  16        473.72        475.79        11.86 o
  -1   3  16        117.15        130.66         7.87 o
   0   3  16        902.79        931.72        17.78 o
   1   3  16        426.49        412.18        13.36 o
   2   3  16        503.28        480.89        13.55 o
   3   3  16        809.03        819.86        16.01 o
   4   3  16       1519.44       1771.26        20.15 o
   5   3  16         13.07          8.06         4.46 o
   6   3  16         49.49         33.31         6.82 o
   7   3  16        943.55       1015.95        39.41 o
   8   3  16          8.52         17.50        18.31 o
   9   3  16          1.53          8.93         3.20 o
  -7   4  16        154.49        119.37        22.17 o
  -6   4  16        254.00        263.76        42.08 o
  -5   4  16         16.62         24.21         5.81 o
  -4   4  16         15.23         19.05         3.95 o
  -3   4  16       1245.67       1291.63        23.30 o
  -2   4  16        571.70        646.54        21.14 o
  -1   4  16         23.81         24.01         5.30 o
   0   4  16         36.77         39.25         4.80 o
   1   4  16        763.91        743.70        25.09 o
   2   4  16       2017.57       2120.37        34.53 o
   3   4  16        199.58        203.80        12.95 o
   4   4  16        639.22        640.34        22.68 o
   5   4  16         50.24         48.21         4.95 o
   6   4  16        108.16         69.15         8.56 o
   7   4  16         32.41         22.65         5.11 o
   8   4  16        536.52        470.91        59.49 o
   9   4  16         22.51         16.85         8.95 o
  -7   5  16          9.93          5.05         3.90 o
  -6   5  16          3.91         12.90         3.36 o
  -5   5  16        731.76        680.38        25.82 o
  -4   5  16         34.26         32.66         4.89 o
  -3   5  16        106.43        112.74        12.72 o
  -2   5  16        847.31        860.43        20.10 o
  -1   5  16        799.89        806.34        17.78 o
   0   5  16         89.24         75.57        11.64 o
   1   5  16       1434.86       1439.02        29.64 o
   2   5  16       2596.48       2884.94        56.23 o
   3   5  16       1445.21       1466.72        28.88 o
   4   5  16         20.16         15.98         2.93 o
   5   5  16        183.72        210.30        26.07 o
   6   5  16        127.95        108.27        19.05 o
   7   5  16        123.22        114.79        17.77 o
   8   5  16          0.90          7.46         5.53 o
  -6   6  16        295.23        267.36        31.03 o
  -5   6  16         29.55         24.36         4.58 o
  -4   6  16       1638.57       1711.29        45.16 o
  -3   6  16        658.30        635.96        16.12 o
  -2   6  16        577.32        545.26        18.36 o
  -1   6  16        232.33        213.68        16.36 o
   0   6  16         68.12         68.75        17.26 o
   1   6  16          0.45          5.62         3.53 o
   2   6  16       4085.65       4563.76       143.16 o
   3   6  16       1989.10       2140.58        36.78 o
   4   6  16          2.46         11.33         4.24 o
   5   6  16        237.92        248.79        17.03 o
   6   6  16         92.47         69.68        21.06 o
   7   6  16          0.73          7.25         4.15 o
   8   6  16        244.40        242.93        38.95 o
  -6   7  16         28.03         31.64         7.40 o
  -5   7  16        534.29        584.27        26.44 o
  -4   7  16        135.63        160.16        11.52 o
  -3   7  16        429.24        416.44        22.58 o
  -2   7  16        518.12        494.58        18.86 o
  -1   7  16        319.04        306.39        16.08 o
   0   7  16       2046.61       2190.47        47.89 o
   1   7  16        620.44        635.72        27.82 o
   2   7  16          4.85          9.90         4.51 o
   3   7  16          7.21         10.17         3.78 o
   4   7  16         58.88         49.94        13.66 o
   5   7  16          1.42          7.84         3.11 o
   6   7  16          2.07         15.47         9.79 o
   7   7  16         12.93         11.10         7.85 o
  -5   8  16         36.13         17.78         8.55 o
  -4   8  16        174.14        154.97        30.50 o
  -3   8  16       1274.83       1352.35        33.93 o
  -2   8  16        238.95        210.37        30.45 o
  -1   8  16        167.83        141.61        18.33 o
   0   8  16        100.55         95.00         9.82 o
   1   8  16        670.50        640.91        18.85 o
   2   8  16        105.31         74.97        21.29 o
   3   8  16         87.04         92.22        13.36 o
   4   8  16        110.00        106.36        16.46 o
   5   8  16         81.26         79.12        14.90 o
   6   8  16        261.06        183.45        40.38 o
   7   8  16          7.28         25.10         7.32 o
  -4   9  16         53.26         45.71        10.37 o
  -3   9  16        197.45        198.69        34.23 o
  -2   9  16         66.87         45.72        12.94 o
  -1   9  16        178.94        130.13        26.00 o
   0   9  16        204.66        126.48        23.35 o
   1   9  16       1077.64       1195.01        48.58 o
   2   9  16         92.49         81.03        16.58 o
   3   9  16         27.98         36.40         8.58 o
   4   9  16          3.11          2.47         2.13 o
   5   9  16         96.22         97.08        32.36 o
   6   9  16         46.13         28.06        12.71 o
  -2  10  16        341.15        409.92        18.74 o
  -1  10  16         71.87         71.01        13.91 o
   0  10  16        312.98        335.80        42.63 o
   1  10  16          4.62          7.02         4.37 o
   2  10  16          3.38         -2.02         5.79 o
   3  10  16         55.42         37.60         8.89 o
   4  10  16        336.07        318.59        75.01 o
  -1  -7  17         79.54         76.61        16.69 o
   0  -7  17         53.45         46.44        18.66 o
   1  -7  17         40.76         42.50        10.66 o
   2  -7  17         28.67         31.60         8.67 o
   3  -7  17        146.04        100.17        23.93 o
   4  -7  17          3.98         20.25         8.54 o
  -4  -6  17        705.19        769.83        91.98 o
  -3  -6  17        126.27         91.16        19.69 o
  -2  -6  17         20.69         13.63         4.85 o
  -1  -6  17         55.09         51.36         6.88 o
   0  -6  17        119.50        128.32        16.10 o
   1  -6  17        214.52        171.87        22.60 o
   2  -6  17        428.14        459.04        56.24 o
   3  -6  17         20.06         19.72         5.17 o
   4  -6  17       1004.94       1055.46        47.69 o
   5  -6  17         37.44         24.57         7.08 o
  -5  -5  17          9.27         17.96         5.58 o
  -4  -5  17        120.71        107.80        14.15 o
  -3  -5  17        987.02       1143.95        29.66 o
  -2  -5  17        144.52        145.11        20.22 o
  -1  -5  17        292.45        278.44        25.40 o
   0  -5  17          1.02          0.62         2.45 o
   1  -5  17         40.99         42.84        11.87 o
   2  -5  17          2.54          9.30         4.84 o
   3  -5  17          7.78         14.83         5.52 o
   4  -5  17        319.31        304.49        26.87 o
   5  -5  17        359.29        395.70        36.13 o
   6  -5  17        175.17        197.37        36.95 o
  -6  -4  17        394.13        366.25       105.47 o
  -5  -4  17        186.90        213.80        27.47 o
  -4  -4  17        409.04        439.99        30.54 o
  -3  -4  17        361.20        391.23        31.73 o
  -2  -4  17        116.16        126.93        15.91 o
  -1  -4  17       1305.99       1377.84        27.96 o
   0  -4  17         15.27          3.59         3.42 o
   1  -4  17        137.95        101.05        14.15 o
   2  -4  17         96.24         97.81        11.69 o
   3  -4  17        397.25        391.13        19.47 o
   4  -4  17          7.73         11.93         6.30 o
   5  -4  17        761.87        854.28        41.00 o
   6  -4  17        233.98        254.10        29.61 o
   7  -4  17        239.91        190.81        26.97 o
  -6  -3  17        341.62        349.07        43.10 o
  -5  -3  17        330.68        314.31        33.30 o
  -4  -3  17        118.03        130.61        24.54 o
  -3  -3  17        104.49        108.14        12.32 o
  -2  -3  17          6.56         20.06         6.25 o
  -1  -3  17        314.63        324.23        29.09 o
   0  -3  17         27.09         22.82         4.91 o
   1  -3  17         68.59         56.74         8.20 o
   2  -3  17        951.22       1008.75        25.19 o
   3  -3  17        115.68        104.92        12.15 o
   4  -3  17        154.18        151.92        11.11 o
   5  -3  17          3.25         11.78         3.53 o
   6  -3  17        902.72        990.58        21.46 o
   7  -3  17         34.34         23.83         5.29 o
   8  -3  17         30.96         35.71         5.98 o
  -7  -2  17         29.73         13.77        10.36 o
  -6  -2  17          0.92          1.05         4.49 o
  -5  -2  17       1246.18       1324.38        32.43 o
  -4  -2  17        211.76        223.23        24.07 o
  -3  -2  17         24.18          9.07         2.04 o
  -2  -2  17       1669.64       1568.54        55.26 o
  -1  -2  17       1038.08       1042.63        26.37 o
   0  -2  17         60.70         61.36         7.23 o
   1  -2  17         44.51         44.66         4.98 o
   2  -2  17       1222.13       1330.16        23.18 o
   3  -2  17       1821.22       1893.46        31.52 o
   4  -2  17        406.90        444.90        26.23 o
   5  -2  17         85.61         87.22         9.97 o
   6  -2  17       1146.35       1256.94        27.79 o
   7  -2  17        174.92        169.37        17.38 o
   8  -2  17         31.24         25.36         5.25 o
  -7  -1  17        382.01        406.39        71.87 o
  -6  -1  17         69.01         43.52        14.05 o
  -5  -1  17        222.62        213.52        21.53 o
  -4  -1  17       1632.41       1660.77        29.05 o
  -3  -1  17         26.12         14.31         3.53 o
  -2  -1  17        523.74        474.28        24.40 o
  -1  -1  17       1356.99       1390.75        31.94 o
   0  -1  17          1.64          4.73         1.23 o
   1  -1  17       1716.62       1654.76        23.02 o
   2  -1  17        322.38        355.76        14.55 o
   3  -1  17       2801.80       2959.21        49.06 o
   4  -1  17        138.58        156.92        12.06 o
   5  -1  17        677.68        713.79        27.56 o
   6  -1  17          9.10          5.31         3.07 o
   7  -1  17         73.27         57.88         7.24 o
   8  -1  17         12.25         26.29         7.46 o
   9  -1  17         73.70         66.09        13.40 o
  -7   0  17          9.33         12.15         6.30 o
  -6   0  17        257.02        260.46        21.44 o
  -5   0  17        167.54        165.42        17.93 o
  -4   0  17          1.93          5.61         6.10 o
  -3   0  17         77.08         69.28         9.16 o
  -2   0  17        590.90        561.72        18.58 o
  -1   0  17          5.86          5.50         2.65 o
   0   0  17        851.42        856.42        17.60 o
   1   0  17       1521.93       1590.18        30.68 o
   2   0  17        203.56        206.64        15.11 o
   3   0  17          2.26          4.43         2.36 o
   4   0  17       1080.43       1159.77        30.67 o
   5   0  17       5419.45       5762.45        92.61 o
   6   0  17          2.08          8.25         2.17 o
   7   0  17        278.24        273.45        19.61 o
   8   0  17         42.99         27.63         6.88 o
   9   0  17          7.72          8.49         3.11 o
  -7   1  17        862.51        932.96        36.21 o
  -6   1  17        279.90        258.11        24.59 o
  -5   1  17        186.49        209.43        17.90 o
  -4   1  17         54.98         54.27         5.29 o
  -3   1  17        287.63        257.34        15.70 o
  -2   1  17       1975.30       1927.07        37.88 o
  -1   1  17        402.63        353.75        16.38 o
   0   1  17       1116.01       1143.18        21.60 o
   1   1  17        456.08        442.11        15.31 o
   2   1  17       2128.59       2202.67        24.91 o
   3   1  17         50.86         55.37         5.92 o
   4   1  17         10.89          9.38         3.00 o
   5   1  17         81.83         87.23         7.90 o
   6   1  17          8.40         11.86         2.41 o
   7   1  17        173.23        147.08        12.36 o
   8   1  17         96.26         71.33        11.70 o
   9   1  17          0.58         10.55         6.57 o
  -7   2  17         24.18         14.93         5.06 o
  -6   2  17          0.60          4.76         2.35 o
  -5   2  17         33.67         19.63         4.31 o
  -4   2  17        528.39        530.80        19.36 o
  -3   2  17       1152.57       1185.93        39.32 o
  -2   2  17        134.43        147.26         9.17 o
  -1   2  17       3378.80       3440.44        36.44 o
   0   2  17        135.66        104.40         9.10 o
   1   2  17        691.32        729.76        18.14 o
   2   2  17       1179.90       1184.42        22.26 o
   3   2  17         84.82         71.60         5.57 o
   4   2  17        117.43        105.51         7.54 o
   5   2  17          2.16          4.78         2.08 o
   6   2  17         16.54         29.10         4.79 o
   7   2  17         22.45         15.03         2.98 o
   8   2  17        144.14        116.24        23.61 o
   9   2  17         28.97          9.84         7.36 o
  -7   3  17         23.68         17.20         8.40 o
  -6   3  17          1.73          7.75         3.26 o
  -5   3  17         59.01         51.12         5.34 o
  -4   3  17         13.60          8.52         2.42 o
  -3   3  17        678.27        783.40        28.36 o
  -2   3  17        216.43        180.93        14.74 o
  -1   3  17        601.51        525.26        13.51 o
   0   3  17       2447.87       2554.85        47.39 o
   1   3  17        391.03        379.15        24.15 o
   2   3  17        276.42        288.25        19.09 o
   3   3  17       1754.24       1831.29        35.03 o
   4   3  17         96.62         82.51         6.78 o
   5   3  17       1004.27       1040.28        19.87 o
   6   3  17          1.08          6.37         1.41 o
   7   3  17          0.33          6.13         2.66 o
   8   3  17         99.00         96.22        13.99 o
   9   3  17         71.94         53.59         9.77 o
  -7   4  17        780.46        805.30        44.39 o
  -6   4  17          3.83         13.42         2.91 o
  -5   4  17         17.93         30.07         5.15 o
  -4   4  17        426.38        460.55        15.46 o
  -3   4  17        259.27        262.17        16.76 o
  -2   4  17        228.81        220.45        16.63 o
  -1   4  17         21.04         21.24         4.04 o
   0   4  17       1750.54       1830.59        32.54 o
   1   4  17         14.01          9.49         3.94 o
   2   4  17        124.85        127.04        10.99 o
   3   4  17        966.23        999.07        28.92 o
   4   4  17          1.82          3.84         1.42 o
   5   4  17         60.51         55.52         6.15 o
   6   4  17         11.50         18.55         7.19 o
   7   4  17         34.81         14.55         9.30 o
   8   4  17        711.79        681.03        61.16 o
   9   4  17        300.06        314.41       102.63 o
  -7   5  17         10.66          7.81         3.72 o
  -6   5  17          9.81          4.16         3.08 o
  -5   5  17        263.91        259.03        24.24 o
  -4   5  17        331.76        357.53        18.76 o
  -3   5  17        564.88        588.11        20.86 o
  -2   5  17         10.29          8.83         4.10 o
  -1   5  17        958.65       1062.52        27.14 o
   0   5  17        417.10        454.35        27.27 o
   1   5  17        903.34        889.11        39.43 o
   2   5  17        121.12        122.36        16.00 o
   3   5  17        503.17        525.73        35.46 o
   4   5  17        242.64        279.29        21.97 o
   5   5  17        635.10        672.12        16.00 o
   6   5  17        466.25        490.19        22.34 o
   7   5  17         19.15         23.24         6.92 o
   8   5  17          4.22         19.38         6.20 o
  -6   6  17         82.94         79.69        12.22 o
  -5   6  17          6.31         14.26         6.29 o
  -4   6  17          0.38          3.19         5.21 o
  -3   6  17        320.97        347.11        19.88 o
  -2   6  17        459.56        440.66        14.68 o
  -1   6  17        831.23        863.25        22.57 o
   0   6  17         35.27         30.58         7.90 o
   1   6  17        484.76        533.17        31.54 o
   2   6  17        576.96        645.97        33.22 o
   3   6  17        528.73        548.94        29.88 o
   4   6  17         48.19         64.77         9.20 o
   5   6  17         31.39         26.33         7.81 o
   6   6  17         94.44         73.57        19.59 o
   7   6  17        651.82        727.68        66.03 o
   8   6  17         53.77         54.76        13.26 o
  -6   7  17          0.21          8.15         2.63 o
  -5   7  17        290.11        276.80        34.06 o
  -4   7  17        880.23        908.66        26.09 o
  -3   7  17        112.05         81.86         8.96 o
  -2   7  17       1345.78       1415.12        26.77 o
  -1   7  17        234.69        206.04        15.37 o
   0   7  17          1.83          5.33         4.49 o
   1   7  17        137.80        143.67        14.55 o
   2   7  17         28.40         22.84         7.00 o
   3   7  17        358.54        375.38        24.29 o
   4   7  17        125.84        159.14        15.03 o
   5   7  17         68.49         48.75        10.77 o
   6   7  17        100.80         93.99        26.96 o
   7   7  17        290.47        394.15       107.76 o
  -5   8  17        498.28        562.56        40.39 o
  -4   8  17        214.28        231.84        36.78 o
  -3   8  17         42.14         36.69         6.75 o
  -2   8  17         17.78          9.19         3.68 o
  -1   8  17         34.02         29.16         6.34 o
   0   8  17        252.92        233.88        19.14 o
   1   8  17        378.50        347.69        21.49 o
   2   8  17        273.57        306.76        15.16 o
   3   8  17         36.04         35.67        11.28 o
   4   8  17        288.49        269.53        34.87 o
   5   8  17        102.58         99.09        25.77 o
   6   8  17          0.05         10.85         4.61 o
  -4   9  17        173.06        174.76        20.44 o
  -3   9  17        225.13        172.68        38.85 o
  -2   9  17          4.62          9.97         4.94 o
  -1   9  17         43.81         75.17        13.25 o
   0   9  17         17.34         20.12         7.24 o
   1   9  17        312.06        252.22        34.00 o
   2   9  17        230.38        236.47        35.77 o
   3   9  17        131.98        120.06        22.65 o
   4   9  17          9.14         10.34         4.69 o
   5   9  17        496.73        544.21        49.18 o
  -2  10  17         13.57         16.62         7.02 o
  -1  10  17         29.83         28.82         6.11 o
   0  10  17          3.74         12.08         5.16 o
   1  10  17          5.21          3.13         4.87 o
   2  10  17        560.55        608.08        51.92 o
   3  10  17         35.25         20.89        14.75 o
   4  10  17        401.08        255.10        83.28 o
  -1  -7  18          0.51          4.45         3.47 o
   0  -7  18         78.40         57.54        10.62 o
   1  -7  18        425.88        493.56       105.07 o
   2  -7  18         10.77         25.29        11.22 o
   3  -7  18        317.16        209.73        74.14 o
  -3  -6  18          4.45          4.51         3.79 o
  -2  -6  18        255.64        223.60        41.19 o
  -1  -6  18         99.06         57.75        11.14 o
   0  -6  18         87.32         79.28        14.07 o
   1  -6  18         29.31         16.12         9.08 o
   2  -6  18        285.19        236.01        34.25 o
   3  -6  18        483.46        402.32        67.52 o
   4  -6  18        133.36        133.78        19.46 o
   5  -6  18         60.96         48.88        16.29 o
  -4  -5  18        317.48        191.46        34.58 o
  -3  -5  18        381.51        444.93        35.76 o
  -2  -5  18        185.70        209.90        32.37 o
  -1  -5  18         90.15         94.77        13.65 o
   0  -5  18        124.19        131.48        14.63 o
   1  -5  18        386.44        420.02        18.88 o
   2  -5  18        179.75        140.43        13.54 o
   3  -5  18         70.98         77.07         9.24 o
   4  -5  18        700.33        801.41        54.94 o
   5  -5  18         10.58         11.92         3.52 o
   6  -5  18         69.56         34.43        14.60 o
  -5  -4  18         96.17         96.59        28.58 o
  -4  -4  18         30.18         37.70         8.57 o
  -3  -4  18          6.77         13.82         3.00 o
  -2  -4  18          1.92         21.70         6.46 o
  -1  -4  18          2.67          7.47         3.43 o
   0  -4  18       1274.21       1463.63        34.17 o
   1  -4  18       1264.38       1376.07        28.86 o
   2  -4  18        467.27        473.64        35.20 o
   3  -4  18        269.31        247.02        19.15 o
   4  -4  18        346.68        357.54        43.39 o
   5  -4  18         54.67         46.32         4.87 o
   6  -4  18         72.40         38.14         6.94 o
   7  -4  18         42.46         23.95         7.03 o
  -6  -3  18         98.58         65.06        10.83 o
  -5  -3  18          4.79          4.04         3.66 o
  -4  -3  18        401.34        416.75        25.16 o
  -3  -3  18         10.31         19.68         5.50 o
  -2  -3  18       1613.92       1756.89        95.41 o
  -1  -3  18        607.82        584.27        31.66 o
   0  -3  18        111.12         97.52        20.72 o
   1  -3  18         32.99         17.49         3.24 o
   2  -3  18         90.01         68.39         7.39 o
   3  -3  18       1359.59       1383.68        24.94 o
   4  -3  18        851.71       1005.28        18.45 o
   5  -3  18         39.50         45.60         6.58 o
   6  -3  18        705.35        696.57        22.11 o
   7  -3  18         14.51         13.76         4.91 o
   8  -3  18          2.52          9.02         3.97 o
  -6  -2  18        148.92         87.97        45.37 o
  -5  -2  18        296.71        248.98        34.21 o
  -4  -2  18        298.60        310.09        19.74 o
  -3  -2  18         36.99         29.40         5.97 o
  -2  -2  18        137.59        151.71        17.78 o
  -1  -2  18        669.05        720.42        25.27 o
   0  -2  18        757.34        762.61        18.87 o
   1  -2  18        732.31        755.66        21.23 o
   2  -2  18       1189.14       1259.44        33.55 o
   3  -2  18        248.70        265.77        20.41 o
   4  -2  18        536.63        535.31        22.06 o
   5  -2  18         81.64         74.91         9.48 o
   6  -2  18        596.52        577.42        25.45 o
   7  -2  18         88.43         82.16        12.04 o
   8  -2  18        109.50         89.27        21.25 o
  -7  -1  18          3.35          6.73         4.76 o
  -6  -1  18         49.33         38.94         7.89 o
  -5  -1  18         20.95         19.41         6.42 o
  -4  -1  18          5.76          6.30         5.02 o
  -3  -1  18        304.82        329.14        30.53 o
  -2  -1  18        760.42        815.19        25.18 o
  -1  -1  18       4042.55       4261.11        67.22 o
   0  -1  18       1843.48       1926.28        27.15 o
   1  -1  18        288.22        271.95        14.55 o
   2  -1  18         64.70         51.08         4.70 o
   3  -1  18        221.69        246.57        19.84 o
   4  -1  18        180.50        190.73        17.83 o
   5  -1  18        756.09        813.03        19.70 o
   6  -1  18        124.10         90.66        11.33 o
   7  -1  18        188.71        178.00        22.43 o
   8  -1  18        289.02        319.78        46.55 o
  -7   0  18         18.67         14.99         8.81 o
  -6   0  18         97.79         75.61        19.22 o
  -5   0  18          2.52         10.77         3.23 o
  -4   0  18        167.64        175.73        14.86 o
  -3   0  18        116.75        117.19        10.46 o
  -2   0  18       1727.83       1624.73        50.37 o
  -1   0  18        710.64        736.70        16.95 o
   0   0  18       1159.85       1224.42        22.23 o
   1   0  18        684.26        672.40        16.91 o
   2   0  18          1.70          7.47         3.37 o
   3   0  18        989.46       1009.41        25.32 o
   4   0  18        345.96        340.60        15.75 o
   5   0  18        103.45         97.90        11.61 o
   6   0  18        322.14        315.38        16.70 o
   7   0  18        236.46        209.99        18.37 o
   8   0  18         16.34         31.11         8.44 o
   9   0  18        107.02        108.51        20.87 o
  -7   1  18        191.50        130.42        33.04 o
  -6   1  18        927.01        951.23        22.69 o
  -5   1  18          2.98          6.17         5.35 o
  -4   1  18          2.73          7.16         4.77 o
  -3   1  18         42.78         16.55         5.38 o
  -2   1  18       1343.82       1354.03        25.37 o
  -1   1  18         88.38         77.30         7.12 o
   0   1  18        997.33        925.73        17.38 o
   1   1  18       1422.03       1506.38        23.09 o
   2   1  18        479.07        491.81        16.94 o
   3   1  18        402.23        419.87        27.13 o
   4   1  18        493.86        538.91        35.24 o
   5   1  18         12.17          8.22         3.43 o
   6   1  18        732.32        813.37        21.64 o
   7   1  18          1.88          4.87         3.39 o
   8   1  18         96.89        144.73        20.01 o
   9   1  18        340.10        385.37        66.61 o
  -7   2  18         30.76         22.52         5.99 o
  -6   2  18        417.68        378.20        45.57 o
  -5   2  18       1058.84       1115.48        23.00 o
  -4   2  18         20.08         13.73         4.53 o
  -3   2  18       1697.73       1823.47        56.24 o
  -2   2  18       1905.95       2027.04        34.74 o
  -1   2  18         15.67          6.15         1.58 o
   0   2  18         88.06         78.16         5.07 o
   1   2  18         63.33         50.15         7.57 o
   2   2  18         53.21         68.99         6.26 o
   3   2  18         10.46         14.76         3.97 o
   4   2  18       1169.29       1254.64        27.65 o
   5   2  18        201.71        186.23        14.87 o
   6   2  18        499.98        500.80        18.73 o
   7   2  18         19.79          8.66         3.04 o
   8   2  18         16.54         12.96        10.62 o
   9   2  18         40.63         19.62        11.96 o
  -7   3  18        108.04         83.25        13.11 o
  -6   3  18        288.28        316.54        32.24 o
  -5   3  18        299.69        287.08        30.49 o
  -4   3  18         57.44         60.37         9.54 o
  -3   3  18        191.27        180.65        16.17 o
  -2   3  18        309.73        301.54        18.00 o
  -1   3  18       5414.69       5499.60        83.41 o
   0   3  18         48.20         55.65        12.56 o
   1   3  18       1352.86       1395.07        23.66 o
   2   3  18        949.03        962.38        20.54 o
   3   3  18         28.84         18.95         3.13 o
   4   3  18        251.38        260.14        15.81 o
   5   3  18          1.10          2.30         1.46 o
   6   3  18        680.70        724.94        21.00 o
   7   3  18        398.16        472.07        51.53 o
   8   3  18        211.89        148.46        31.48 o
   9   3  18        121.03        104.30        27.47 o
  -7   4  18        121.40         74.56        17.77 o
  -6   4  18          2.09          6.90         2.59 o
  -5   4  18          8.97         13.67         3.84 o
  -4   4  18         31.89         35.57         9.65 o
  -3   4  18          1.67         11.56         6.67 o
  -2   4  18        314.26        354.41        23.62 o
  -1   4  18         54.38         48.35         4.58 o
   0   4  18        373.78        347.41        19.62 o
   1   4  18        283.69        312.25        23.52 o
   2   4  18         17.79         17.29         4.51 o
   3   4  18        881.96        908.57        28.23 o
   4   4  18        139.41        151.00        17.43 o
   5   4  18          7.04         14.71         3.85 o
   6   4  18        641.96        650.47        17.92 o
   7   4  18       1446.95       1672.44        68.30 o
   8   4  18          1.17         20.23         8.02 o
  -6   5  18        374.39        360.36        36.63 o
  -5   5  18        271.93        217.52        23.90 o
  -4   5  18        544.54        563.90        17.32 o
  -3   5  18          3.91          8.80         2.72 o
  -2   5  18        306.59        309.33        21.04 o
  -1   5  18         36.39         20.26         4.44 o
   0   5  18         51.80         52.91        14.30 o
   1   5  18        520.50        557.72        37.21 o
   2   5  18        685.38        760.19        42.67 o
   3   5  18        291.60        327.53        40.39 o
   4   5  18       1447.69       1526.91        34.52 o
   5   5  18         67.63         65.66        11.22 o
   6   5  18        125.71        113.03        17.77 o
   7   5  18         57.38         46.80         9.56 o
   8   5  18        217.63        221.61        74.38 o
  -6   6  18         97.68         62.14        10.13 o
  -5   6  18          0.14          4.86         3.07 o
  -4   6  18        278.28        277.97        33.58 o
  -3   6  18        850.45        914.25        25.95 o
  -2   6  18        732.14        724.04        16.69 o
  -1   6  18         12.04         10.78         3.31 o
   0   6  18       1106.96       1164.02        27.89 o
   1   6  18       1950.16       2033.46        44.29 o
   2   6  18        408.73        468.87        23.72 o
   3   6  18          3.67         17.55         5.41 o
   4   6  18        270.89        282.50        33.79 o
   5   6  18        489.43        578.00        24.41 o
   6   6  18        341.30        368.39        93.74 o
   7   6  18          3.77          6.48         5.17 o
   8   6  18        246.07        273.71        89.12 o
  -5   7  18         57.90         37.23         8.05 o
  -4   7  18        125.41        105.64        17.66 o
  -3   7  18        244.44        235.52        18.55 o
  -2   7  18          2.40          4.42         2.51 o
  -1   7  18         21.71         17.61         6.39 o
   0   7  18         80.42         53.43         7.77 o
   1   7  18         30.36         14.34         5.00 o
   2   7  18          3.35          9.88         3.59 o
   3   7  18        693.16        827.70        45.83 o
   4   7  18        163.80        139.76        21.13 o
   5   7  18        596.15        669.87        35.66 o
   6   7  18        638.28        705.42        47.95 o
   7   7  18        154.70        115.47        45.95 o
  -4   8  18          0.12         13.12         5.12 o
  -3   8  18          9.91         26.00         9.09 o
  -2   8  18        534.46        533.40        31.02 o
  -1   8  18         64.82         81.45        16.93 o
   0   8  18        231.44        206.16        18.44 o
   1   8  18        605.89        623.94        30.16 o
   2   8  18        141.34        154.57        12.47 o
   3   8  18        372.92        414.49        28.52 o
   4   8  18         38.42         41.16         5.78 o
   5   8  18         28.71         38.16         8.54 o
   6   8  18        110.64        105.45        47.83 o
  -3   9  18         75.05         72.79        14.17 o
  -2   9  18         47.29         40.86        10.46 o
  -1   9  18        444.21        452.74        35.55 o
   0   9  18         80.92         74.04        25.44 o
   1   9  18        208.56        238.11        24.29 o
   2   9  18         32.64         41.72         7.78 o
   3   9  18        188.36        200.15        31.45 o
   4   9  18        647.64        729.66        31.78 o
   5   9  18         43.08         23.99        12.51 o
  -2  10  18         36.52         60.65        13.39 o
  -1  10  18          0.80          2.18         3.74 o
   0  10  18          1.01          6.93         5.97 o
   1  10  18        240.41        291.41        43.72 o
   2  10  18         52.35         33.94         8.33 o
   3  10  18        464.74        569.95        57.34 o
   0  -7  19         51.06         63.24        11.69 o
   1  -7  19        127.61        105.90        27.09 o
   2  -7  19        171.14         80.47        40.23 o
  -3  -6  19          0.20         11.11         4.77 o
  -2  -6  19        228.78        180.07        49.11 o
  -1  -6  19        280.97        250.68        34.04 o
   0  -6  19        187.35        175.28        24.44 o
   1  -6  19        773.36        871.48        84.44 o
   2  -6  19        475.27        565.84        58.91 o
   3  -6  19        172.64        180.05        29.38 o
   4  -6  19        109.64        100.00        19.99 o
  -4  -5  19        226.19        293.00        42.96 o
  -3  -5  19          9.29         22.79         5.68 o
  -2  -5  19          4.77          5.23         7.04 o
  -1  -5  19        296.93        277.11        33.40 o
   0  -5  19        222.90        203.08        28.19 o
   1  -5  19          3.67         11.88         4.53 o
   2  -5  19        481.28        495.22        28.80 o
   3  -5  19         14.56         11.38         4.41 o
   4  -5  19         15.05         21.30         4.46 o
   5  -5  19         96.90         66.08         8.00 o
   6  -5  19         54.48         44.78         8.13 o
  -5  -4  19          0.07         17.58         5.65 o
  -4  -4  19        173.99        206.40        27.28 o
  -3  -4  19        539.36        637.80        39.16 o
  -2  -4  19        224.59        187.68        20.54 o
  -1  -4  19        547.20        586.59        23.71 o
   0  -4  19        612.66        670.28        23.96 o
   1  -4  19        156.98        145.77        12.69 o
   2  -4  19         47.01         34.86         7.71 o
   3  -4  19       1257.03       1290.27        26.53 o
   4  -4  19        153.20        135.35        23.22 o
   5  -4  19         62.03         58.38         7.62 o
   6  -4  19          4.74          7.63         3.03 o
   7  -4  19         59.51         46.09         6.32 o
  -6  -3  19        220.32        168.19        45.89 o
  -5  -3  19        114.79         82.63        12.47 o
  -4  -3  19        404.14        449.97        30.15 o
  -3  -3  19        561.13        641.90        29.45 o
  -2  -3  19        235.23        236.32        23.16 o
  -1  -3  19        275.00        268.26        20.02 o
   0  -3  19        822.37        882.91        32.89 o
   1  -3  19        467.50        433.91        17.66 o
   2  -3  19       1111.22       1127.69        20.58 o
   3  -3  19       1042.28       1084.86        21.61 o
   4  -3  19         41.05         40.94         5.81 o
   5  -3  19         60.21         57.90         6.72 o
   6  -3  19          4.19          4.54         3.39 o
   7  -3  19         18.62         18.34         9.31 o
  -6  -2  19        143.93         83.57        30.17 o
  -5  -2  19         57.11         39.67        10.96 o
  -4  -2  19         50.37         32.88         8.56 o
  -3  -2  19       1020.58       1078.70        47.80 o
  -2  -2  19        296.71        312.82        27.90 o
  -1  -2  19         67.59         36.49        11.02 o
   0  -2  19        449.12        479.61        26.72 o
   1  -2  19        110.78         92.09        10.40 o
   2  -2  19        908.25        940.47        23.66 o
   3  -2  19         40.48         32.71         9.33 o
   4  -2  19         21.20         20.68         3.73 o
   5  -2  19         62.80         50.10         7.04 o
   6  -2  19         70.43         52.19         6.33 o
   7  -2  19         11.35         12.81         3.85 o
   8  -2  19         79.50         58.37        13.22 o
  -6  -1  19         41.65         34.61         6.55 o
  -5  -1  19        783.62        888.17        24.79 o
  -4  -1  19        572.23        580.21        18.53 o
  -3  -1  19        124.27        149.92        11.51 o
  -2  -1  19        624.74        575.53        18.81 o
  -1  -1  19        193.84        192.61        22.04 o
   0  -1  19        188.36        186.37        16.85 o
   1  -1  19         41.21         45.80         5.36 o
   2  -1  19       1096.98       1031.02        26.60 o
   3  -1  19       1024.57       1127.09        28.05 o
   4  -1  19        104.45        112.74        12.68 o
   5  -1  19         55.59         45.64         4.53 o
   6  -1  19        536.89        566.72        29.68 o
   7  -1  19         64.43         67.02         7.71 o
   8  -1  19         12.81         21.00         7.75 o
  -7   0  19        298.44        294.31        53.32 o
  -6   0  19        132.62        132.69        17.72 o
  -5   0  19        251.81        268.23        21.85 o
  -4   0  19          1.66          9.06         4.56 o
  -3   0  19        663.86        705.61        26.14 o
  -2   0  19       1047.75       1084.55        29.75 o
  -1   0  19        223.69        259.52        18.74 o
   0   0  19          2.11          3.71         2.01 o
   1   0  19        527.64        523.61        33.59 o
   2   0  19        204.98        195.23        15.79 o
   3   0  19        691.93        691.61        25.06 o
   4   0  19         97.69         86.90         9.05 o
   5   0  19        144.88        167.35        12.90 o
   6   0  19        577.81        609.12        18.68 o
   7   0  19       1071.37       1203.53        26.70 o
   8   0  19        163.76        118.56        17.41 o
  -7   1  19         84.71         36.74        15.79 o
  -6   1  19        183.01        112.94        18.34 o
  -5   1  19        392.47        427.68        19.88 o
  -4   1  19        912.51        985.07        27.26 o
  -3   1  19        363.60        386.05        21.97 o
  -2   1  19        849.30        861.61        21.72 o
  -1   1  19        211.72        188.10        15.54 o
   0   1  19         33.84         23.57         4.72 o
   1   1  19         44.94         31.35         3.38 o
   2   1  19        454.25        492.09        17.72 o
   3   1  19        517.06        517.20        19.95 o
   4   1  19       1163.27       1325.25        33.08 o
   5   1  19         19.02         13.43         4.65 o
   6   1  19          8.07         11.36         2.84 o
   7   1  19        309.94        342.28        33.16 o
   8   1  19        454.83        579.27        70.99 o
  -7   2  19        298.39        295.43        43.44 o
  -6   2  19        291.85        292.32        47.65 o
  -5   2  19        286.07        254.93        19.97 o
  -4   2  19         88.22         85.19         6.21 o
  -3   2  19        941.27        872.89        26.38 o
  -2   2  19         16.44          7.32         2.35 o
  -1   2  19         10.49         17.37         4.42 o
   0   2  19         94.69         64.84        14.73 o
   1   2  19        501.96        513.25        22.55 o
   2   2  19        718.88        750.08        37.30 o
   3   2  19         70.76         79.36         6.64 o
   4   2  19       1027.50       1024.63        21.25 o
   5   2  19        701.04        767.97        18.48 o
   6   2  19         89.73         87.65        10.41 o
   7   2  19          8.87         12.05         6.11 o
   8   2  19        324.52        232.00        37.93 o
   9   2  19          7.10         10.33        12.38 o
  -7   3  19        338.05        289.59        27.54 o
  -6   3  19        341.26        377.42        36.00 o
  -5   3  19        703.43        754.44        16.05 o
  -4   3  19         45.83         36.77         9.10 o
  -3   3  19       2294.73       2379.70        45.26 o
  -2   3  19          3.81          2.38         2.30 o
  -1   3  19       1004.61       1030.62        26.96 o
   0   3  19          2.39          3.01         1.59 o
   1   3  19        550.76        541.30        19.94 o
   2   3  19        710.61        774.00        26.38 o
   3   3  19        715.93        813.33        20.14 o
   4   3  19        162.06        176.66        14.17 o
   5   3  19        927.27       1022.41        19.20 o
   6   3  19        177.12        204.34        16.65 o
   7   3  19          8.78          3.54         2.83 o
   8   3  19         92.79         74.38        12.44 o
  -6   4  19        228.86        226.03        33.81 o
  -5   4  19        165.64        175.52        19.48 o
  -4   4  19        936.71        969.39        21.39 o
  -3   4  19          7.53         15.59         3.32 o
  -2   4  19          2.07          5.36         2.62 o
  -1   4  19        633.51        584.94        22.01 o
   0   4  19         26.58         25.25         3.36 o
   1   4  19        114.07        120.70        15.49 o
   2   4  19        337.45        378.34        21.57 o
   3   4  19        745.93        873.85        38.96 o
   4   4  19          5.54          7.36         6.11 o
   5   4  19        317.69        286.97        15.20 o
   6   4  19        227.66        250.87        18.09 o
   7   4  19        109.10        117.79        27.33 o
   8   4  19         31.87         30.93         8.52 o
  -6   5  19         26.34         20.82         9.29 o
  -5   5  19         42.05         40.73         9.12 o
  -4   5  19          5.87         11.43         3.30 o
  -3   5  19          6.21         11.49         3.30 o
  -2   5  19        814.24        861.77        20.09 o
  -1   5  19        107.61        111.39        13.19 o
   0   5  19       1832.37       2099.47        59.98 o
   1   5  19        642.75        690.02        36.58 o
   2   5  19        169.13        176.06        30.51 o
   3   5  19          8.72          5.62         4.54 o
   4   5  19       1004.53       1084.83        33.16 o
   5   5  19          0.28          1.29         2.75 o
   6   5  19        205.43        202.18        20.88 o
   7   5  19        331.34        353.51        34.41 o
   8   5  19          8.28          7.17         5.10 o
  -6   6  19         45.35         30.74         6.90 o
  -5   6  19        326.42        331.21        30.78 o
  -4   6  19          2.19          8.16         4.57 o
  -3   6  19        223.60        223.65        17.27 o
  -2   6  19         67.39         58.09         7.45 o
  -1   6  19         27.33         15.41         4.55 o
   0   6  19        401.41        429.60        21.18 o
   1   6  19         17.47         11.51         4.57 o
   2   6  19          2.14          6.98         3.74 o
   3   6  19        891.52       1102.52        54.07 o
   4   6  19        842.27        941.18        26.92 o
   5   6  19          1.75          5.50         2.73 o
   6   6  19        131.59        153.45        34.55 o
   7   6  19          1.06         19.63         6.28 o
   8   6  19         11.74         24.41         7.89 o
  -5   7  19        149.34        114.68        40.65 o
  -4   7  19         26.83         16.76         6.72 o
  -3   7  19         19.29          6.55         3.00 o
  -2   7  19        552.63        597.63        33.07 o
  -1   7  19        503.49        507.48        39.52 o
   0   7  19        763.58        869.91        23.97 o
   1   7  19        662.66        688.56        20.92 o
   2   7  19          3.97         11.75         6.90 o
   3   7  19          1.88          6.77         4.52 o
   4   7  19        110.29        134.86        20.92 o
   5   7  19        332.40        285.67        37.41 o
   6   7  19         48.15         36.39        12.21 o
   7   7  19         24.95          9.94         5.29 o
  -4   8  19        116.24        116.11        25.83 o
  -3   8  19          0.38         12.84         5.13 o
  -2   8  19        244.54        274.77        25.98 o
  -1   8  19        313.33        282.04        37.49 o
   0   8  19         28.20         12.71         3.81 o
   1   8  19         17.37          7.19         3.45 o
   2   8  19        221.59        229.75        26.59 o
   3   8  19         35.82         49.03         7.67 o
   4   8  19        241.73        237.06        35.23 o
   5   8  19         31.39         18.63         8.45 o
   6   8  19          0.05         -5.53        18.89 o
  -3   9  19          1.04         14.65         3.70 o
  -2   9  19         64.78         67.85        15.95 o
  -1   9  19        623.92        669.44        79.30 o
   0   9  19        262.55        231.02        36.24 o
   1   9  19          8.10         18.20         6.82 o
   2   9  19        157.20        159.61        20.62 o
   3   9  19         30.59         24.53         6.51 o
   4   9  19        138.10        128.11        32.06 o
   5   9  19         45.33         52.74        17.35 o
  -1  10  19         71.71         82.80        17.89 o
   0  10  19        182.87        147.53        38.89 o
   1  10  19         20.88         -3.91         4.97 o
   2  10  19          3.03         14.75         5.18 o
   3  10  19         13.31          5.49        13.44 o
  -2  -6  20        143.41         98.25        24.92 o
  -1  -6  20        200.92        176.92        26.85 o
   0  -6  20        233.50        190.26        24.72 o
   1  -6  20        598.79        658.82        41.82 o
   2  -6  20        209.64        172.94        26.50 o
   3  -6  20         13.02         18.04         7.55 o
   4  -6  20          0.82         28.28         9.33 o
  -3  -5  20        317.06        288.93        39.87 o
  -2  -5  20        602.34        708.16       107.24 o
  -1  -5  20         24.98         30.83         6.41 o
   0  -5  20        784.22        796.60        75.11 o
   1  -5  20        132.10        127.74        15.73 o
   2  -5  20         32.30         24.27         5.91 o
   3  -5  20         25.18         16.50        12.10 o
   4  -5  20         46.74         53.93        15.35 o
   5  -5  20         40.68         22.07         5.39 o
  -4  -4  20         75.60         77.36        14.77 o
  -3  -4  20         60.49         53.13         9.35 o
  -2  -4  20        162.40        170.96        24.48 o
  -1  -4  20         40.62         30.94         9.16 o
   0  -4  20         11.54         14.36         4.00 o
   1  -4  20         41.80         31.12         8.19 o
   2  -4  20        368.23        323.61        33.38 o
   3  -4  20         13.76         12.66         3.28 o
   4  -4  20        442.34        484.65        28.07 o
   5  -4  20         22.90         13.43         3.56 o
   6  -4  20         77.42         48.56         7.48 o
  -5  -3  20        215.35        152.99        24.81 o
  -4  -3  20        558.35        665.35        26.72 o
  -3  -3  20        228.85        264.79        41.95 o
  -2  -3  20         29.50         23.32         6.49 o
  -1  -3  20        391.42        399.57        23.01 o
   0  -3  20         45.92         36.03         7.28 o
   1  -3  20        296.85        283.38        21.98 o
   2  -3  20          8.31         13.29         4.41 o
   3  -3  20        461.68        458.74        25.17 o
   4  -3  20        369.09        331.31        28.04 o
   5  -3  20        507.78        476.45        30.60 o
   6  -3  20        877.25        869.22        33.52 o
   7  -3  20        315.58        314.10        38.26 o
  -6  -2  20        501.14        555.39       117.33 o
  -5  -2  20        179.72        177.97        42.02 o
  -4  -2  20       1785.60       2119.34        52.71 o
  -3  -2  20        105.01         97.42        12.52 o
  -2  -2  20         27.03         21.29         5.68 o
  -1  -2  20        292.11        278.41        20.91 o
   0  -2  20         88.92         74.49        17.19 o
   1  -2  20         21.74         10.47         3.10 o
   2  -2  20         12.20         13.30         3.59 o
   3  -2  20          0.54         11.08         2.12 o
   4  -2  20        931.71       1027.81        23.89 o
   5  -2  20         97.10         99.19        10.77 o
   6  -2  20          2.44         10.29         3.37 o
   7  -2  20        117.84        100.86        12.33 o
  -6  -1  20        300.50        260.09        49.62 o
  -5  -1  20          1.07         11.77         7.29 o
  -4  -1  20         19.03         11.86         3.74 o
  -3  -1  20        707.45        691.83        17.05 o
  -2  -1  20        590.09        572.05        20.60 o
  -1  -1  20       1575.74       1542.87        39.87 o
   0  -1  20       1285.38       1384.15        27.63 o
   1  -1  20        347.09        308.92        18.98 o
   2  -1  20         52.74         63.70         8.14 o
   3  -1  20          1.35          9.92         3.14 o
   4  -1  20       1974.71       2215.85        37.15 o
   5  -1  20          6.17          6.14         3.14 o
   6  -1  20         20.77         30.13         5.23 o
   7  -1  20          4.21          8.97         3.04 o
   8  -1  20        195.46        157.38        25.03 o
  -6   0  20        101.80        102.01        21.30 o
  -5   0  20        256.01        189.18        34.97 o
  -4   0  20         58.42         43.53         7.73 o
  -3   0  20          9.68          7.04         2.25 o
  -2   0  20          7.57         11.32         3.91 o
  -1   0  20         24.52         13.03         2.68 o
   0   0  20         12.99         28.64         7.14 o
   1   0  20          7.97          8.12         2.30 o
   2   0  20        203.18        202.46        16.99 o
   3   0  20       1799.28       1956.70        28.96 o
   4   0  20        106.40        106.82        11.97 o
   5   0  20          1.79         15.03         4.09 o
   6   0  20        236.74        235.47        19.23 o
   7   0  20          1.18          3.93         3.27 o
   8   0  20        169.61        168.72        23.15 o
  -6   1  20        770.49        782.92        53.73 o
  -5   1  20        260.76        277.47        25.18 o
  -4   1  20          4.96          4.22         4.49 o
  -3   1  20        187.53        180.78        12.51 o
  -2   1  20         81.00         52.73         9.24 o
  -1   1  20        185.51        145.52        12.71 o
   0   1  20        195.22        232.51        23.04 o
   1   1  20         98.43         78.01         8.92 o
   2   1  20        550.35        579.24        22.59 o
   3   1  20       2521.36       2698.88        40.68 o
   4   1  20        873.03        924.42        30.62 o
   5   1  20        169.94        162.03        10.69 o
   6   1  20         45.25         46.11         6.29 o
   7   1  20         87.32         67.40        19.21 o
   8   1  20          7.32          8.36         3.27 o
  -6   2  20        167.81        138.38        19.09 o
  -5   2  20         10.50          8.47         3.02 o
  -4   2  20        517.33        549.49        26.94 o
  -3   2  20       1741.28       1880.38        33.03 o
  -2   2  20        672.31        711.49        24.34 o
  -1   2  20          9.36         10.24         4.79 o
   0   2  20        909.80        945.21        25.40 o
   1   2  20          4.75          3.97         1.62 o
   2   2  20        248.72        232.12        14.43 o
   3   2  20         16.67         20.72         4.01 o
   4   2  20        182.44        213.72        17.00 o
   5   2  20        131.12        103.97        12.69 o
   6   2  20        261.66        221.97        23.00 o
   7   2  20        138.69        138.57        12.70 o
   8   2  20         74.38         59.53        10.77 o
  -6   3  20          4.19          2.73         3.36 o
  -5   3  20         82.89         83.94         8.54 o
  -4   3  20        381.86        358.08        21.89 o
  -3   3  20       1642.51       1660.20        28.82 o
  -2   3  20       1726.33       1719.09        48.46 o
  -1   3  20         68.61         62.04         6.66 o
   0   3  20        322.00        253.51        17.31 o
   1   3  20       3277.15       3506.06        55.42 o
   2   3  20        160.15        156.28        15.49 o
   3   3  20        250.85        251.83        16.40 o
   4   3  20         60.84         61.43         6.86 o
   5   3  20         24.05         24.72         4.28 o
   6   3  20        139.12        103.61        10.75 o
   7   3  20        124.50        126.19        16.34 o
   8   3  20        113.63         89.26        44.97 o
  -6   4  20         12.47          9.25         4.15 o
  -5   4  20         88.24         84.34        11.17 o
  -4   4  20        251.64        205.05        17.48 o
  -3   4  20         76.81         59.74         8.28 o
  -2   4  20        212.98        229.27        15.15 o
  -1   4  20       2242.02       2405.87        35.32 o
   0   4  20        323.79        326.91        20.02 o
   1   4  20       1656.26       1721.98        87.15 o
   2   4  20        164.85        163.71        17.53 o
   3   4  20        830.49        927.12        30.42 o
   4   4  20         97.57        104.44        13.45 o
   5   4  20         67.18         48.02         6.59 o
   6   4  20         78.66         60.26         9.08 o
   7   4  20        128.15        146.17        28.02 o
   8   4  20          1.26          6.24         3.54 o
  -6   5  20          1.67          7.64         3.16 o
  -5   5  20        294.84        311.97        30.63 o
  -4   5  20        792.67        897.90        29.74 o
  -3   5  20         38.08         34.90         5.33 o
  -2   5  20        614.78        634.09        22.45 o
  -1   5  20          2.67          5.36         2.64 o
   0   5  20         27.87         11.47         7.67 o
   1   5  20        303.87        315.87        30.42 o
   2   5  20        688.59        811.67        28.12 o
   3   5  20         61.31         72.38        10.30 o
   4   5  20         22.39         15.61         3.79 o
   5   5  20         18.88         16.36         3.66 o
   6   5  20         24.51         24.03        10.87 o
   7   5  20         39.02         40.30         9.58 o
   8   5  20          6.89         14.41         4.66 o
  -5   6  20        141.08        114.15        15.88 o
  -4   6  20        245.01        207.11        26.79 o
  -3   6  20        356.70        355.01        30.92 o
  -2   6  20         29.77         26.80         5.04 o
  -1   6  20          5.59          7.63         2.08 o
   0   6  20        251.37        295.99        23.63 o
   1   6  20        232.49        258.63        24.42 o
   2   6  20          2.24          2.61         5.93 o
   3   6  20         10.54         13.38         5.19 o
   4   6  20         74.03         61.49        10.31 o
   5   6  20         45.64         43.69         6.29 o
   6   6  20        110.47        105.26        23.81 o
   7   6  20         48.97         43.03        11.13 o
  -5   7  20         11.84          6.93         7.40 o
  -4   7  20        534.04        472.39        73.02 o
  -3   7  20        923.45        964.58        40.86 o
  -2   7  20        171.17        171.48        20.08 o
  -1   7  20        937.55        959.76        29.23 o
   0   7  20        152.24        139.31        17.04 o
   1   7  20        601.87        612.03        20.54 o
   2   7  20        903.99        991.61        30.64 o
   3   7  20          1.49          0.43         3.55 o
   4   7  20        611.87        578.31        35.77 o
   5   7  20        814.91        927.04        31.70 o
   6   7  20        291.80        334.00        89.44 o
   7   7  20         57.14         65.61        22.10 o
  -4   8  20        166.18        177.73        35.03 o
  -3   8  20         26.74         10.28         5.29 o
  -2   8  20        469.39        464.97        34.92 o
  -1   8  20         23.38         18.56         5.19 o
   0   8  20        486.76        473.59        29.89 o
   1   8  20         22.25         19.53         5.45 o
   2   8  20        101.79        105.72        13.25 o
   3   8  20        217.50        242.63        34.07 o
   4   8  20        100.32        102.68        13.70 o
   5   8  20        190.80        241.40        38.89 o
   6   8  20         26.43         31.04        13.64 o
  -3   9  20          1.91         -0.33        17.85 o
  -2   9  20         89.04         89.78        19.20 o
  -1   9  20        212.43        179.29        32.07 o
   0   9  20        149.78        143.17        25.90 o
   1   9  20         15.05         16.72         6.48 o
   2   9  20        214.08        151.25        22.70 o
   3   9  20         61.34         63.56        18.69 o
   4   9  20         50.77         40.37         8.38 o
   5   9  20          0.13         -0.13         5.83 o
   0  10  20         18.79         11.25         6.43 o
   1  10  20          5.51          8.00         7.30 o
   2  10  20         11.03         19.63        13.97 o
  -1  -6  21        496.82        551.39        51.36 o
   0  -6  21        553.22        479.17        72.47 o
   1  -6  21         49.04         37.58         7.70 o
   2  -6  21         24.65         15.29         8.37 o
   3  -6  21        183.48        126.38        27.03 o
  -3  -5  21          3.69         12.93         3.71 o
  -2  -5  21         61.74         50.11        10.22 o
  -1  -5  21         22.81         24.50         9.28 o
   0  -5  21        114.91        124.82        17.54 o
   1  -5  21         23.13         16.98         4.08 o
   2  -5  21        439.43        339.87        46.80 o
   3  -5  21          1.15         15.62         5.10 o
   4  -5  21        439.02        491.07        34.31 o
   5  -5  21        798.41        920.16        63.94 o
  -4  -4  21         80.80         76.25        25.40 o
  -3  -4  21         64.75         78.07        18.04 o
  -2  -4  21        652.46        764.66        32.74 o
  -1  -4  21        561.14        682.84        25.54 o
   0  -4  21       1146.26       1278.92        32.75 o
   1  -4  21        115.64         68.32        30.05 o
   2  -4  21        201.06        185.28        19.09 o
   3  -4  21        110.61        105.31        11.27 o
   4  -4  21          2.87         16.42         5.42 o
   5  -4  21        297.97        241.43        33.33 o
   6  -4  21        115.72         69.40        17.35 o
  -5  -3  21         64.53         40.33        17.64 o
  -4  -3  21        299.90        304.89        34.21 o
  -3  -3  21        127.31        112.76        16.82 o
  -2  -3  21        314.95        312.74        32.59 o
  -1  -3  21       1523.31       1732.08        48.67 o
   0  -3  21        555.08        600.12        68.64 o
   1  -3  21        232.40        205.11        19.97 o
   2  -3  21        357.44        362.34        20.65 o
   3  -3  21         93.99         86.69        12.06 o
   4  -3  21        699.02        719.23        32.82 o
   5  -3  21        473.72        401.28        36.55 o
   6  -3  21         17.53         22.24         4.33 o
   7  -3  21         22.72         15.24         3.82 o
  -5  -2  21        120.45        129.46        24.04 o
  -4  -2  21         21.36         16.15         4.22 o
  -3  -2  21         93.98         83.59        12.93 o
  -2  -2  21        104.48         95.78        12.55 o
  -1  -2  21         27.54         22.54         7.37 o
   0  -2  21        760.60        859.06        28.95 o
   1  -2  21         35.06         43.28         6.29 o
   2  -2  21        228.31        200.57        13.68 o
   3  -2  21        278.88        274.14        21.28 o
   4  -2  21        169.52        159.31        11.91 o
   5  -2  21        201.54        175.66        16.88 o
   6  -2  21          2.10          6.88         4.18 o
   7  -2  21        205.62        169.63        21.29 o
  -6  -1  21          0.29         10.84         5.11 o
  -5  -1  21        167.15        138.77        20.38 o
  -4  -1  21        159.83        155.82        19.49 o
  -3  -1  21        372.66        385.82        32.24 o
  -2  -1  21       1805.81       1954.41        40.99 o
  -1  -1  21        542.13        496.64        41.16 o
   0  -1  21       2477.68       2604.38        57.61 o
   1  -1  21        246.03        266.01        18.43 o
   2  -1  21        278.94        297.65        22.36 o
   3  -1  21         44.25         39.93         5.56 o
   4  -1  21         22.32         24.73         4.24 o
   5  -1  21          1.86          8.05         3.88 o
   6  -1  21        281.52        256.32        29.69 o
   7  -1  21          1.56         11.43         5.49 o
   8  -1  21         98.20         72.87        13.13 o
  -6   0  21         44.40         30.69         9.38 o
  -5   0  21        621.58        751.36        49.09 o
  -4   0  21         16.46          9.91         3.57 o
  -3   0  21        795.83        905.06        27.56 o
  -2   0  21          3.68          4.88         1.98 o
  -1   0  21        409.22        438.03        15.86 o
   0   0  21          6.08          6.55         4.44 o
   1   0  21       2269.02       2498.74        36.88 o
   2   0  21       1440.26       1474.93        22.96 o
   3   0  21         87.28        102.53        11.86 o
   4   0  21         89.42         83.03        10.00 o
   5   0  21        286.81        295.70        18.58 o
   6   0  21        159.29        149.62        14.30 o
   7   0  21         23.19         17.66         4.89 o
   8   0  21          7.71         10.44         3.81 o
  -6   1  21         50.21         25.14        20.53 o
  -5   1  21         52.28         40.22         7.00 o
  -4   1  21        277.58        290.55        31.25 o
  -3   1  21         38.36         31.12         6.07 o
  -2   1  21        822.43        893.84        25.12 o
  -1   1  21       1535.87       1662.89        25.00 o
   0   1  21         18.15         12.29         2.67 o
   1   1  21         11.49          8.22         3.45 o
   2   1  21        551.82        601.40        27.19 o
   3   1  21          0.11          6.34         2.16 o
   4   1  21       1086.80       1126.63        25.84 o
   5   1  21        221.14        203.87        16.38 o
   6   1  21         23.79         22.65         4.27 o
   7   1  21        555.31        509.14        35.14 o
   8   1  21        110.73         98.88        16.42 o
  -6   2  21        400.17        307.37        35.73 o
  -5   2  21        574.26        540.46        36.25 o
  -4   2  21        793.06        856.43        21.84 o
  -3   2  21        117.96         50.51        17.74 o
  -2   2  21        289.75        310.00        24.82 o
  -1   2  21        348.44        403.96        26.37 o
   0   2  21        101.33         97.16        14.27 o
   1   2  21         78.35         62.86         7.59 o
   2   2  21       2165.26       2257.44        34.24 o
   3   2  21         14.51         14.74         3.95 o
   4   2  21         54.42         49.93         6.14 o
   5   2  21         12.41         12.23         2.96 o
   6   2  21         17.30         19.86         4.17 o
   7   2  21        117.95         99.18        18.87 o
   8   2  21        346.23        295.49        53.72 o
  -6   3  21         43.98         45.46         7.16 o
  -5   3  21        114.31        104.58        15.82 o
  -4   3  21       1076.05       1147.10        22.50 o
  -3   3  21       1300.41       1352.39        34.97 o
  -2   3  21        228.76        179.79        12.41 o
  -1   3  21        124.49        127.48        15.32 o
   0   3  21        978.50       1053.42        24.77 o
   1   3  21          1.18          2.42         1.98 o
   2   3  21        824.14        868.57        28.26 o
   3   3  21         15.57          7.49         1.96 o
   4   3  21        515.71        516.71        20.09 o
   5   3  21          3.16          6.87         2.25 o
   6   3  21          5.94         15.14         3.43 o
   7   3  21          7.35          5.60         4.32 o
   8   3  21         96.62         65.03        15.02 o
  -6   4  21        413.03        279.31        63.47 o
  -5   4  21        216.13        163.74        24.84 o
  -4   4  21         40.59         34.19         5.13 o
  -3   4  21       1594.65       1729.87        34.40 o
  -2   4  21        879.29        899.35        54.80 o
  -1   4  21          3.61          8.05         1.71 o
   0   4  21         72.68         85.09         8.81 o
   1   4  21        242.04        255.94        25.18 o
   2   4  21        191.61        195.19        21.41 o
   3   4  21         24.35         29.65         5.99 o
   4   4  21        100.74        104.39        14.60 o
   5   4  21        334.12        384.38        37.77 o
   6   4  21          8.47         12.82         4.38 o
   7   4  21          1.23          0.55         5.73 o
   8   4  21        194.92         81.78        21.78 o
  -5   5  21          3.46         16.34         3.89 o
  -4   5  21        128.13        126.96        14.80 o
  -3   5  21        701.20        729.99        20.85 o
  -2   5  21         32.70         42.86         8.08 o
  -1   5  21        695.78        729.82        18.08 o
   0   5  21        180.34        206.53        16.56 o
   1   5  21        479.86        459.61        27.30 o
   2   5  21          7.83         10.39         4.46 o
   3   5  21         22.20         17.60         9.40 o
   4   5  21         60.82         77.72        15.14 o
   5   5  21        355.32        287.69        35.95 o
   6   5  21        237.62        299.08        34.26 o
   7   5  21        149.72        212.34        33.13 o
   8   5  21         46.87         29.65        21.74 o
  -5   6  21        814.75        861.12        54.46 o
  -4   6  21        469.77        477.79        28.91 o
  -3   6  21        526.03        574.16        29.21 o
  -2   6  21        339.35        369.87        19.22 o
  -1   6  21         40.67         35.71         8.34 o
   0   6  21         61.60         54.31        10.44 o
   1   6  21        403.69        415.44        33.63 o
   2   6  21         60.43         55.28        10.23 o
   3   6  21        369.43        431.86        41.72 o
   4   6  21        226.39        229.30        30.59 o
   5   6  21        161.91        170.04        19.26 o
   6   6  21        484.55        507.63        65.01 o
   7   6  21         23.60         18.97        13.34 o
  -4   7  21        363.95        417.27        21.16 o
  -3   7  21         51.44         35.80        25.65 o
  -2   7  21        139.73        107.86        13.70 o
  -1   7  21        120.31        103.41        14.77 o
   0   7  21         14.66         13.11         5.96 o
   1   7  21         22.75         21.56         5.08 o
   2   7  21        232.05        238.62        26.01 o
   3   7  21        555.00        597.15        39.08 o
   4   7  21        190.53        198.29        29.29 o
   5   7  21         73.19         46.01        24.37 o
   6   7  21         28.37         11.89         3.72 o
  -3   8  21         59.75         46.39         9.90 o
  -2   8  21          9.05          5.44         5.13 o
  -1   8  21        574.94        560.58        35.99 o
   0   8  21        642.34        707.82        63.03 o
   1   8  21        369.16        309.90        33.76 o
   2   8  21         74.88         81.51        10.51 o
   3   8  21         93.06        102.99        30.11 o
   4   8  21         81.62         81.47        18.51 o
   5   8  21        487.57        480.83        43.16 o
   6   8  21          0.02          9.40         7.85 o
  -2   9  21         19.98         17.12         6.50 o
  -1   9  21          6.25         17.26         5.91 o
   0   9  21          8.04          5.18         8.91 o
   1   9  21         14.43         18.36         4.92 o
   2   9  21        356.96        338.94        71.44 o
   3   9  21          8.74         25.21        13.77 o
   4   9  21        184.96        196.24        40.81 o
   1  10  21        196.16        234.28        47.69 o
  -2  -5  22         98.80         53.47        12.07 o
   0  -5  22       1262.55       1384.09        72.56 o
   1  -5  22        752.63        904.08        32.76 o
   2  -5  22          1.05          2.72         3.40 o
   3  -5  22         37.12         39.82        10.93 o
   4  -5  22         28.46         21.67         8.49 o
  -3  -4  22         14.96         15.53         8.56 o
  -2  -4  22        531.03        673.08        32.43 o
  -1  -4  22        378.11        423.94        31.76 o
   0  -4  22        112.85        119.20        17.65 o
   1  -4  22       1254.43       1360.18        46.04 o
   2  -4  22        163.25        172.88        32.20 o
   3  -4  22         92.34         72.93        12.69 o
   4  -4  22        452.23        458.63        50.43 o
   5  -4  22         52.96         26.44         6.86 o
  -4  -3  22          1.70         11.05         6.98 o
  -3  -3  22        226.74        174.74        31.96 o
  -2  -3  22        350.00        431.62        31.64 o
  -1  -3  22       1052.26       1165.23        32.98 o
   0  -3  22        146.38        131.28        16.84 o
   1  -3  22       1252.39       1362.35        26.58 o
   2  -3  22        262.05        256.95        21.67 o
   3  -3  22         45.82         34.56         5.87 o
   4  -3  22        178.49        150.12        16.16 o
   5  -3  22        137.20        118.91        13.98 o
   6  -3  22          1.20          9.16         6.97 o
  -5  -2  22        111.06         62.29        19.69 o
  -4  -2  22        247.18        273.98        56.29 o
  -3  -2  22        517.40        550.73        54.79 o
  -2  -2  22       1245.75       1394.88        32.21 o
  -1  -2  22       2053.23       2390.54        64.37 o
   0  -2  22          0.45         15.59         5.01 o
   1  -2  22         23.57         18.49         6.14 o
   2  -2  22         15.91         18.32         5.65 o
   3  -2  22        268.82        226.25        19.10 o
   4  -2  22          5.12         17.21         3.95 o
   5  -2  22        580.05        607.74        42.95 o
   6  -2  22        102.08         77.37        10.94 o
   7  -2  22        126.63         84.00        15.16 o
  -5  -1  22        308.00        192.20        32.80 o
  -4  -1  22        997.02       1030.29        36.48 o
  -3  -1  22         20.85         30.03         8.63 o
  -2  -1  22         59.69         46.12         8.05 o
  -1  -1  22        813.33        871.83        21.57 o
   0  -1  22       1968.23       2256.00       107.89 o
   1  -1  22        177.25        185.57        14.36 o
   2  -1  22         48.09         45.34         5.97 o
   3  -1  22         28.70         27.74         5.21 o
   4  -1  22        650.88        658.08        22.07 o
   5  -1  22        515.31        493.94        30.94 o
   6  -1  22         49.49         45.65         6.80 o
   7  -1  22         96.05         74.77        10.64 o
  -6   0  22        310.59        323.63        77.99 o
  -5   0  22         56.37         40.30        14.36 o
  -4   0  22         12.21         18.86         7.65 o
  -3   0  22        539.54        525.03        24.93 o
  -2   0  22       1203.17       1176.12        21.88 o
  -1   0  22        700.66        793.18        18.41 o
   0   0  22        754.85        825.45        27.47 o
   1   0  22         22.85         13.11         3.95 o
   2   0  22        525.54        515.58        23.03 o
   3   0  22       1125.25       1230.17        23.42 o
   4   0  22        694.40        751.43        20.34 o
   5   0  22         18.21         24.72         7.52 o
   6   0  22          5.91         15.92         5.35 o
   7   0  22        619.65        696.29        32.39 o
   8   0  22         33.65         30.47        18.19 o
  -6   1  22        775.10        816.56        48.74 o
  -5   1  22        711.91        902.97        46.88 o
  -4   1  22         25.89         20.78         4.11 o
  -3   1  22        796.96        893.27        24.37 o
  -2   1  22        741.85        742.97        18.43 o
  -1   1  22         20.25         11.22         2.98 o
   0   1  22        222.06        178.70        16.52 o
   1   1  22         30.16         14.96         4.90 o
   2   1  22          2.44          9.04         5.48 o
   3   1  22        444.29        471.74        16.51 o
   4   1  22          1.25          7.98         5.47 o
   5   1  22        794.52        903.42        32.11 o
   6   1  22        285.71        276.37        31.37 o
   7   1  22          0.89          6.01         2.82 o
   8   1  22        273.09        284.55        24.68 o
  -6   2  22        918.30       1069.36       107.87 o
  -5   2  22        145.80        110.60        15.46 o
  -4   2  22        199.23        162.75        15.10 o
  -3   2  22         59.59         48.14        10.33 o
  -2   2  22       1219.79       1266.89        25.70 o
  -1   2  22        382.71        394.01        31.30 o
   0   2  22         13.00         15.85         3.66 o
   1   2  22        102.73         74.29        11.39 o
   2   2  22        316.16        282.01        38.49 o
   3   2  22       1297.84       1334.33        39.70 o
   4   2  22         21.88         13.70         3.72 o
   5   2  22         21.57         12.53         3.51 o
   6   2  22        325.79        304.61        27.89 o
   7   2  22        255.89        214.00        68.35 o
   8   2  22        110.08         97.83        20.48 o
  -6   3  22         12.90          8.33         3.68 o
  -5   3  22        803.16        939.51        44.20 o
  -4   3  22        875.97        956.61        22.15 o
  -3   3  22        277.49        263.72        31.24 o
  -2   3  22        553.06        529.73        21.87 o
  -1   3  22        325.71        292.38        14.53 o
   0   3  22         41.48         37.70         5.79 o
   1   3  22          4.75         10.09         7.55 o
   2   3  22        132.97        119.79        14.66 o
   3   3  22         44.07         42.90         6.70 o
   4   3  22        867.30       1011.48        24.54 o
   5   3  22          5.07          9.22         3.74 o
   6   3  22        435.62        454.18        32.56 o
   7   3  22        314.31        264.81        49.86 o
   8   3  22         56.97         14.55        10.26 o
  -5   4  22        218.28        188.30        29.73 o
  -4   4  22        164.41        160.08        17.60 o
  -3   4  22         89.75         59.14        14.89 o
  -2   4  22         24.17         18.65         7.28 o
  -1   4  22        572.78        634.02        18.35 o
   0   4  22         64.19         55.44         9.22 o
   1   4  22       4177.12       4499.25       149.03 o
   2   4  22          3.79         19.60         5.26 o
   3   4  22        578.99        677.72        26.68 o
   4   4  22        326.71        367.86        21.46 o
   5   4  22         23.67         28.00        10.70 o
   6   4  22          0.91         12.70         5.39 o
   7   4  22        204.91        239.21        53.17 o
   8   4  22         17.79         26.79         6.87 o
  -5   5  22         58.64         55.30         9.76 o
  -4   5  22        538.86        600.93        77.47 o
  -3   5  22        182.95        198.45        22.82 o
  -2   5  22        104.14        102.29        10.33 o
  -1   5  22         60.04         52.90         7.87 o
   0   5  22         21.17         30.66         6.18 o
   1   5  22         83.61         86.11        14.39 o
   2   5  22        345.01        350.95        22.76 o
   3   5  22          4.20         10.47         3.54 o
   4   5  22        465.44        506.46        25.54 o
   5   5  22        625.27        711.57        39.29 o
   6   5  22        214.32        184.38        24.92 o
   7   5  22          2.66          6.34         2.81 o
  -5   6  22          1.80         20.09        10.69 o
  -4   6  22        673.74        739.80        29.95 o
  -3   6  22         11.87          4.94         3.68 o
  -2   6  22          9.91         10.20         3.57 o
  -1   6  22         73.96         70.61        13.99 o
   0   6  22        375.28        353.36        33.36 o
   1   6  22        388.68        422.00        29.67 o
   2   6  22        233.22        270.50        26.24 o
   3   6  22         44.14         26.20        12.03 o
   4   6  22        107.62        134.10        21.80 o
   5   6  22        393.26        435.51        26.68 o
   6   6  22        387.61        385.19        55.34 o
   7   6  22        119.16         80.66        21.59 o
  -4   7  22          1.19         11.82         3.67 o
  -3   7  22        196.17        235.03        27.70 o
  -2   7  22          6.93          2.85        10.51 o
  -1   7  22        416.92        453.74        26.43 o
   0   7  22        800.81        850.73        21.84 o
   1   7  22        123.18        141.27        15.13 o
   2   7  22        128.51        143.31        18.07 o
   3   7  22         81.08         85.60        15.07 o
   4   7  22        267.88        236.36        36.69 o
   5   7  22        165.28        133.09        24.89 o
   6   7  22        201.30        149.28        34.48 o
  -3   8  22        360.73        387.70        28.83 o
  -2   8  22        155.16        126.34        21.28 o
  -1   8  22        593.04        556.44        26.11 o
   0   8  22        244.55        220.22        35.26 o
   1   8  22        488.55        473.92        33.76 o
   2   8  22         51.50         44.17         9.81 o
   3   8  22        300.52        267.93        41.96 o
   4   8  22        129.27         82.59        17.26 o
   5   8  22          0.65          4.74         3.25 o
  -2   9  22         25.76         35.08         8.51 o
  -1   9  22         12.03          5.50         4.54 o
   0   9  22        667.13        839.99        53.22 o
   1   9  22        364.79        417.58        51.39 o
   2   9  22         27.30         25.41         6.35 o
   3   9  22        199.96        144.25        42.41 o
   4   9  22         62.75         42.48        13.76 o
  -1  -5  23        635.99        841.10        81.62 o
   0  -5  23        575.31        568.14       137.19 o
   1  -5  23         37.76         11.10         6.54 o
   2  -5  23         50.94         20.67        12.24 o
   3  -5  23          0.85         11.20         4.76 o
  -3  -4  23         37.24         26.23         8.57 o
  -2  -4  23          1.99         22.64         6.05 o
  -1  -4  23        507.61        541.96        28.57 o
   0  -4  23        392.00        281.30        39.97 o
   1  -4  23        119.07         62.29        12.71 o
   2  -4  23        323.60        267.17        34.61 o
   3  -4  23         36.63         24.98         9.46 o
   4  -4  23        169.02        105.70        16.34 o
   5  -4  23        125.92         86.05        19.91 o
  -4  -3  23         43.10         13.71         7.04 o
  -3  -3  23        542.48        610.53        32.85 o
  -2  -3  23        779.77        973.06        32.10 o
  -1  -3  23        123.17        133.51        24.23 o
   0  -3  23         70.92         72.96        10.88 o
   1  -3  23         59.60         53.87         5.92 o
   2  -3  23         55.44         35.66         8.32 o
   3  -3  23         38.84         30.13         4.94 o
   4  -3  23         23.99         18.77         6.71 o
   5  -3  23        279.93        253.35        28.18 o
   6  -3  23        114.65         71.74        14.60 o
  -4  -2  23          4.27          9.76         3.39 o
  -3  -2  23        250.94        166.78        25.31 o
  -2  -2  23        125.13        110.58        15.69 o
  -1  -2  23         36.74         47.74        10.58 o
   0  -2  23         57.38         49.32         8.44 o
   1  -2  23         23.52         30.82         5.63 o
   2  -2  23         46.30         38.38         6.16 o
   3  -2  23       1066.86       1119.60        27.24 o
   4  -2  23        807.26        763.02        22.31 o
   5  -2  23        261.33        232.74        26.56 o
   6  -2  23        163.15        116.33        16.51 o
  -5  -1  23        716.49        885.37        92.75 o
  -4  -1  23        220.45        274.53        33.32 o
  -3  -1  23          3.40         17.40         5.69 o
  -2  -1  23       1092.21       1259.95        43.65 o
  -1  -1  23        129.40        122.42        12.32 o
   0  -1  23        136.66        130.88        18.95 o
   1  -1  23        439.68        450.25        25.98 o
   2  -1  23        550.19        555.31        20.32 o
   3  -1  23         53.28         40.04        11.17 o
   4  -1  23          9.07          8.73         2.67 o
   5  -1  23          0.26          8.48         3.22 o
   6  -1  23        455.15        372.63        46.53 o
   7  -1  23        193.62        145.21        21.29 o
  -5   0  23         41.33         35.81        11.73 o
  -4   0  23        778.51        982.04        48.73 o
  -3   0  23         32.52         16.81         3.76 o
  -2   0  23        960.67       1026.01        20.71 o
  -1   0  23        343.95        267.32        18.35 o
   0   0  23        197.25        152.93        15.62 o
   1   0  23          9.50         12.53         2.92 o
   2   0  23        494.49        528.10        20.76 o
   3   0  23          2.16         10.09         5.03 o
   4   0  23        894.94        995.20        22.20 o
   5   0  23          0.68          6.85         3.11 o
   6   0  23        270.97        231.49        31.29 o
   7   0  23         99.06         98.29        16.65 o
  -5   1  23        286.58        277.99        29.33 o
  -4   1  23        148.77        142.46        19.39 o
  -3   1  23        153.53        153.26        12.62 o
  -2   1  23        178.53        155.40        15.91 o
  -1   1  23        449.41        447.58        28.39 o
   0   1  23          3.36          6.91         2.72 o
   1   1  23        121.41        130.31        34.57 o
   2   1  23        227.55        215.41        15.90 o
   3   1  23        651.97        728.37        19.44 o
   4   1  23        695.64        725.83        20.59 o
   5   1  23        988.04       1095.11        24.22 o
   6   1  23         93.45         71.07        10.67 o
   7   1  23        178.49        176.92        21.17 o
  -5   2  23         49.39         32.88         6.24 o
  -4   2  23        838.41        892.97        26.89 o
  -3   2  23        206.49        199.43        15.26 o
  -2   2  23        177.90        148.01        21.56 o
  -1   2  23         67.87         65.69         7.80 o
   0   2  23        124.47        109.63        15.82 o
   1   2  23        394.65        345.08        19.03 o
   2   2  23        913.53        985.72        35.18 o
   3   2  23        220.36        206.60        16.04 o
   4   2  23         48.16         51.30         6.53 o
   5   2  23        859.15        977.80        29.59 o
   6   2  23          3.04          7.63         2.55 o
   7   2  23          2.33          9.80         5.13 o
   8   2  23          1.87         15.00         5.71 o
  -5   3  23         60.13         24.80         6.67 o
  -4   3  23         48.43         29.40        11.58 o
  -3   3  23          1.62         15.16         2.91 o
  -2   3  23         16.97         24.27        15.57 o
  -1   3  23       1078.95       1047.29        20.77 o
   0   3  23          3.68          6.69         2.32 o
   1   3  23          0.85          1.70         5.32 o
   2   3  23       1273.91       1470.49        31.87 o
   3   3  23          4.14          9.16         8.11 o
   4   3  23          4.16          5.97         2.13 o
   5   3  23        228.62        241.13        32.61 o
   6   3  23        396.51        344.76        35.25 o
   7   3  23         12.28         11.65         3.46 o
  -5   4  23         12.29         13.40         4.59 o
  -4   4  23         58.94         55.47         8.07 o
  -3   4  23        645.90        732.18        23.92 o
  -2   4  23         20.66          8.00         2.70 o
  -1   4  23       1441.68       1535.16        34.37 o
   0   4  23        760.26        802.33        34.26 o
   1   4  23          9.01          9.19         3.75 o
   2   4  23        612.44        631.11        25.91 o
   3   4  23        508.04        575.56        29.19 o
   4   4  23          9.08         14.23         3.92 o
   5   4  23        274.04        297.71        27.49 o
   6   4  23         17.40         12.20         4.23 o
   7   4  23         61.78         57.02        12.26 o
  -5   5  23         20.04         13.73         5.04 o
  -4   5  23        131.74        114.61        13.96 o
  -3   5  23        633.03        690.09        24.61 o
  -2   5  23         32.29         29.30         5.15 o
  -1   5  23         11.88         14.50         5.70 o
   0   5  23        319.74        307.60        20.76 o
   1   5  23       1707.15       1813.49        70.06 o
   2   5  23        139.09        163.00        19.51 o
   3   5  23       1241.76       1442.03        40.69 o
   4   5  23        433.46        456.56        22.95 o
   5   5  23         68.46         74.53        13.43 o
   6   5  23         47.84         35.46        17.12 o
   7   5  23          6.26         13.16         7.20 o
  -4   6  23          4.42          9.62         3.49 o
  -3   6  23         34.60         17.89        11.34 o
  -2   6  23        380.44        398.42        37.16 o
  -1   6  23         18.71         20.44         5.37 o
   0   6  23       1992.28       2272.24        50.14 o
   1   6  23        227.79        227.09        26.18 o
   2   6  23          0.56          3.42         2.21 o
   3   6  23         41.74         38.90         8.11 o
   4   6  23        409.49        474.74        29.46 o
   5   6  23         30.33         23.59         6.78 o
   6   6  23         32.78         18.00        19.80 o
   7   6  23          2.18          8.70         4.20 o
  -4   7  23        298.73        320.89        26.52 o
  -3   7  23        517.01        556.61        47.92 o
  -2   7  23        169.45        165.97        23.39 o
  -1   7  23        125.67        109.01        15.19 o
   0   7  23        265.80        274.38        27.21 o
   1   7  23        420.71        437.86        31.21 o
   2   7  23        564.57        608.09        47.73 o
   3   7  23         20.77         12.40         4.43 o
   4   7  23          3.31         13.82         5.25 o
   5   7  23         25.28         13.93         4.69 o
   6   7  23         13.48         11.79         4.16 o
  -3   8  23          3.18         -4.68         4.68 o
  -2   8  23         87.53         58.39        12.58 o
  -1   8  23       1336.71       1551.33        52.30 o
   0   8  23         11.49          1.84         3.77 o
   1   8  23        181.55        166.22        22.15 o
   2   8  23         33.33         32.16         9.00 o
   3   8  23          7.94         19.64         6.66 o
   4   8  23         22.48         14.46         4.39 o
   5   8  23          3.95          9.96         6.95 o
  -1   9  23        450.22        504.21        51.34 o
   0   9  23          2.25          8.52         5.51 o
   1   9  23         65.04         42.53        11.15 o
   2   9  23        315.01        293.25       123.61 o
   3   9  23         12.86         14.25         9.72 o
  -2  -4  24         45.86         43.68         7.91 o
  -1  -4  24        154.90        140.52        25.11 o
   0  -4  24        123.85        132.80        22.56 o
   1  -4  24        229.12        182.84        28.79 o
   2  -4  24          0.47          8.47         3.17 o
   3  -4  24         58.41         31.92        10.83 o
   4  -4  24        455.10        355.58        74.59 o
  -3  -3  24          5.47         13.32         5.71 o
  -2  -3  24         12.24         27.41         6.96 o
  -1  -3  24         25.26         39.49        10.34 o
   0  -3  24         31.45         30.86         9.05 o
   1  -3  24        105.92         80.58        11.54 o
   2  -3  24         75.85         65.07        10.16 o
   3  -3  24        136.49        101.02        14.67 o
   4  -3  24       1345.27       1509.31        43.35 o
   5  -3  24        347.55        265.02        30.55 o
  -4  -2  24        167.51         92.68        23.94 o
  -3  -2  24         41.67         34.34         7.25 o
  -2  -2  24        272.73        248.91        33.21 o
  -1  -2  24         84.69         96.53        15.31 o
   0  -2  24         82.55         47.23        12.06 o
   1  -2  24       1301.49       1393.25        32.88 o
   2  -2  24        182.67        163.99        15.81 o
   3  -2  24          0.10         18.89         5.35 o
   4  -2  24        431.63        328.28        28.31 o
   5  -2  24         27.69         26.03         4.95 o
   6  -2  24        142.80        113.19        18.36 o
  -4  -1  24        164.88        129.36        19.79 o
  -3  -1  24        527.60        601.89        39.18 o
  -2  -1  24        511.77        481.12        35.17 o
  -1  -1  24        219.88        230.42        18.32 o
   0  -1  24        270.53        262.22        27.94 o
   1  -1  24         14.19          6.57         4.06 o
   2  -1  24        150.17        149.36        11.14 o
   3  -1  24        533.96        556.75        23.86 o
   4  -1  24         33.59         31.53         8.02 o
   5  -1  24        325.63        281.73        27.53 o
   6  -1  24        403.94        403.03        59.70 o
  -5   0  24         11.55         18.81         7.47 o
  -4   0  24         39.56         18.84         7.58 o
  -3   0  24        123.96        113.55        13.40 o
  -2   0  24         29.42         14.69         6.23 o
  -1   0  24        676.59        677.58        40.89 o
   0   0  24        469.94        482.91        32.06 o
   1   0  24         10.91         12.85         4.14 o
   2   0  24       2608.69       2855.42        33.53 o
   3   0  24       1926.97       2096.67        40.49 o
   4   0  24         35.12         34.94         6.50 o
   5   0  24         10.00          3.96         4.79 o
   6   0  24         48.56         26.63         7.38 o
   7   0  24         10.32          7.37         3.57 o
  -5   1  24         12.38         13.19         9.19 o
  -4   1  24         11.53         17.18        13.98 o
  -3   1  24        281.09        244.21        32.47 o
  -2   1  24          5.61          8.65         2.40 o
  -1   1  24        244.77        261.87        17.96 o
   0   1  24        492.65        488.23        52.56 o
   1   1  24         96.35        117.68        13.58 o
   2   1  24        155.25        137.67        13.43 o
   3   1  24       1821.50       2003.01        37.18 o
   4   1  24        570.56        614.89        18.95 o
   5   1  24          0.96          8.28         2.53 o
   6   1  24        209.76        131.66        25.84 o
   7   1  24         15.04         16.30         3.59 o
  -5   2  24        276.49        194.42        42.89 o
  -4   2  24         23.34         22.22        10.78 o
  -3   2  24        601.52        678.25        23.05 o
  -2   2  24        627.92        630.66        27.83 o
  -1   2  24         43.74         41.79         9.52 o
   0   2  24         32.13         18.32         3.87 o
   1   2  24        886.41        993.00        35.15 o
   2   2  24        242.67        205.24        17.33 o
   3   2  24         76.41         67.03        12.74 o
   4   2  24        198.58        195.05        25.39 o
   5   2  24         23.22         18.17         4.40 o
   6   2  24        209.70        226.18        26.15 o
   7   2  24          1.90         10.18         8.84 o
  -5   3  24          2.52          4.01         3.19 o
  -4   3  24         46.34         33.93         7.46 o
  -3   3  24         26.49         22.11         5.87 o
  -2   3  24       2285.01       2429.02        59.36 o
  -1   3  24          7.61          6.55         2.40 o
   0   3  24        682.50        747.73        20.63 o
   1   3  24       1442.35       1386.35       101.24 o
   2   3  24          3.20          6.49         1.97 o
   3   3  24         13.31         22.94         6.60 o
   4   3  24         27.58         30.71         9.67 o
   5   3  24        164.83        137.35        26.30 o
   6   3  24        266.91        329.60        32.33 o
   7   3  24        180.49        141.77        32.46 o
  -5   4  24        420.43        432.96        96.99 o
  -4   4  24        145.29        100.36        13.37 o
  -3   4  24         40.95         40.04         6.11 o
  -2   4  24        685.89        765.43        22.04 o
  -1   4  24         12.15          9.55         3.95 o
   0   4  24        283.73        229.56        35.76 o
   1   4  24        101.88         97.12        11.45 o
   2   4  24       1389.86       1512.20        58.93 o
   3   4  24          0.94         10.82         4.57 o
   4   4  24        424.49        462.92        23.26 o
   5   4  24         35.13         28.36         5.82 o
   6   4  24         77.97         64.25        14.65 o
   7   4  24         45.34         35.26         9.42 o
  -4   5  24        242.54        245.44        51.14 o
  -3   5  24         23.58          9.28         4.07 o
  -2   5  24         88.02         74.73        10.63 o
  -1   5  24        675.35        837.17        27.39 o
   0   5  24        727.14        783.12        25.15 o
   1   5  24       1645.52       1753.30        53.16 o
   2   5  24        376.15        385.89        29.21 o
   3   5  24        136.28        128.01        14.86 o
   4   5  24         56.34         55.57         6.76 o
   5   5  24        187.81        186.18        23.88 o
   6   5  24          1.78          8.44        10.23 o
   7   5  24         33.34         18.96         5.28 o
  -4   6  24        231.06        200.61        33.11 o
  -3   6  24         41.30         18.59         5.62 o
  -2   6  24        190.36        202.89        25.33 o
  -1   6  24        367.76        434.46        25.56 o
   0   6  24        257.09        223.52        23.54 o
   1   6  24          5.42         14.27         4.90 o
   2   6  24          3.53          8.34         3.55 o
   3   6  24        128.81        122.42        18.51 o
   4   6  24        152.41        130.07        20.16 o
   5   6  24        222.76        241.74        29.37 o
   6   6  24         81.90         84.96        26.79 o
  -3   7  24        688.83        772.71        44.03 o
  -2   7  24         33.20         25.84         6.07 o
  -1   7  24        115.30         99.97        18.06 o
   0   7  24        272.23        252.06        35.03 o
   1   7  24        182.26        166.84        18.77 o
   2   7  24          4.25         20.20         6.58 o
   3   7  24         29.06         15.99        10.46 o
   4   7  24        147.57        129.72        25.49 o
   5   7  24        119.78         83.97        15.35 o
  -2   8  24        109.79        135.34        21.84 o
  -1   8  24         16.47         14.67         4.94 o
   0   8  24        190.63        226.53        28.95 o
   1   8  24         62.37         60.12         9.57 o
   2   8  24         37.99         34.37        12.14 o
   3   8  24        323.83        220.18        62.31 o
   4   8  24          5.42         16.86         5.47 o
   0   9  24        299.48        325.66        25.63 o
   1   9  24        243.13        207.85        34.64 o
   2   9  24         88.49         61.64        12.35 o
  -1  -4  25         32.80         18.82         9.47 o
   0  -4  25         59.43         50.56        11.77 o
   1  -4  25         22.58         17.70         5.04 o
   2  -4  25        427.94        429.53        82.19 o
   3  -4  25        355.01        313.14        58.84 o
  -2  -3  25         10.34         29.49        27.51 o
  -1  -3  25         56.80         47.38        11.61 o
   0  -3  25        997.95       1245.16        51.41 o
   1  -3  25          1.51          5.70         3.52 o
   2  -3  25        480.84        339.05        43.19 o
   3  -3  25        702.90        733.75        40.41 o
   4  -3  25        224.47        127.15        18.14 o
  -3  -2  25         87.49         62.06        10.72 o
  -2  -2  25         57.11         50.18        14.46 o
  -1  -2  25        323.58        388.98        25.11 o
   0  -2  25        295.69        301.38        45.85 o
   1  -2  25        161.77        141.20        16.91 o
   2  -2  25          3.61          8.77         5.31 o
   3  -2  25        929.15       1016.28        38.66 o
   4  -2  25         68.51         69.79         9.39 o
   5  -2  25        198.40        112.06        16.81 o
  -4  -1  25        195.33        189.38        40.86 o
  -3  -1  25         19.11          9.97         8.55 o
  -2  -1  25        138.90        119.65        17.30 o
  -1  -1  25        282.46        227.29        34.94 o
   0  -1  25        482.42        512.82        28.91 o
   1  -1  25        399.11        436.92        50.04 o
   2  -1  25         79.89         71.08         9.37 o
   3  -1  25         85.07         64.15        12.04 o
   4  -1  25        482.99        434.25        33.58 o
   5  -1  25          0.22          7.38         2.56 o
   6  -1  25          0.72          7.92         4.11 o
  -4   0  25         53.73         29.67         9.90 o
  -3   0  25         39.18         33.92        31.91 o
  -2   0  25       1089.28       1270.04        32.63 o
  -1   0  25        371.63        321.60        41.17 o
   0   0  25        502.37        504.49        31.47 o
   1   0  25        464.17        486.05        37.71 o
   2   0  25        189.41        164.44        15.66 o
   3   0  25         22.09         16.15         4.50 o
   4   0  25        166.28        164.23        15.56 o
   5   0  25         42.40         30.82         5.39 o
   6   0  25          2.19          4.65         2.44 o
  -4   1  25        413.67        490.95        26.34 o
  -3   1  25        205.49        166.72        20.98 o
  -2   1  25        102.53         83.31        20.69 o
  -1   1  25        256.66        190.48        18.56 o
   0   1  25        773.84        800.52        44.37 o
   1   1  25        465.19        477.51        73.32 o
   2   1  25       1793.72       1942.27        42.81 o
   3   1  25          4.91          8.25         2.69 o
   4   1  25        423.94        416.54        35.10 o
   5   1  25        370.74        310.58        26.29 o
   6   1  25         11.88          7.59         4.27 o
   7   1  25         15.78         16.92         6.68 o
  -4   2  25         60.49         41.84        11.94 o
  -3   2  25        859.18       1033.63        35.03 o
  -2   2  25          0.48         17.05         5.74 o
  -1   2  25        808.96        897.22        24.29 o
   0   2  25         49.78         54.11        12.34 o
   1   2  25        109.00         51.68        12.25 o
   2   2  25          3.81          7.73         2.39 o
   3   2  25          1.60          6.56         3.91 o
   4   2  25          0.79          6.00         3.55 o
   5   2  25        162.30        157.56        21.60 o
   6   2  25        228.53        158.39        24.71 o
   7   2  25        607.77        735.39       190.92 o
  -4   3  25        907.00       1038.09        82.80 o
  -3   3  25        368.97        362.31        55.01 o
  -2   3  25        143.00        119.54        12.15 o
  -1   3  25        122.98         91.82        10.61 o
   0   3  25        212.04        225.90        19.13 o
   1   3  25        147.09        116.15        12.82 o
   2   3  25        222.98        229.11        30.68 o
   3   3  25        139.43        158.33        13.61 o
   4   3  25        178.71        181.22        21.32 o
   5   3  25        449.33        468.91        30.28 o
   6   3  25         40.51         36.50         9.28 o
   7   3  25         25.46         24.63        11.85 o
  -4   4  25          8.41          8.30         2.46 o
  -3   4  25        252.16        219.49        36.67 o
  -2   4  25         78.71         81.97         9.08 o
  -1   4  25         23.75         16.42         6.81 o
   0   4  25         61.01         40.57        10.90 o
   1   4  25        296.48        297.56        56.88 o
   2   4  25       1027.26       1080.30        33.16 o
   3   4  25         24.66         26.76         5.95 o
   4   4  25         16.02         26.66         6.07 o
   5   4  25         95.58        102.35        17.33 o
   6   4  25         90.19        102.26        24.40 o
   7   4  25          0.95         12.20        19.41 o
  -4   5  25          0.09          3.68         3.17 o
  -3   5  25        385.56        329.36        42.25 o
  -2   5  25        403.01        412.04        30.52 o
  -1   5  25        188.94        174.63        20.47 o
   0   5  25        782.50        798.79        34.29 o
   1   5  25         60.59         36.41        10.00 o
   2   5  25        152.98        120.04        21.46 o
   3   5  25        177.25        213.09        22.56 o
   4   5  25        134.77        161.23        14.49 o
   5   5  25        345.65        301.99        51.81 o
   6   5  25        628.07        704.07        90.51 o
  -3   6  25         66.25         48.83         8.73 o
  -2   6  25          5.66         10.65         3.98 o
  -1   6  25         39.88         34.43         8.90 o
   0   6  25         15.31         16.33         5.79 o
   1   6  25        742.69        820.68        24.59 o
   2   6  25         81.85         54.14        16.21 o
   3   6  25       1014.08       1140.06        50.61 o
   4   6  25        606.16        737.92        66.26 o
   5   6  25          0.55         15.65         4.45 o
   6   6  25         29.60         27.52         7.25 o
  -3   7  25          6.10          6.73         4.66 o
  -2   7  25        287.66        248.12        54.73 o
  -1   7  25          0.39         12.03         6.09 o
   0   7  25        402.63        360.52        53.81 o
   1   7  25        116.36         97.30        14.55 o
   2   7  25          3.86         10.00         6.01 o
   3   7  25         12.39         21.56         6.92 o
   4   7  25        194.29        235.78        40.39 o
   5   7  25        103.89         68.04        14.39 o
  -1   8  25        390.15        396.31        23.72 o
   0   8  25         54.49         40.23        11.20 o
   1   8  25        258.27        279.79        36.90 o
   2   8  25        421.97        435.00        59.47 o
   3   8  25          0.20          4.39         3.94 o
   4   8  25        264.00        169.22        75.78 o
  -1  -3  26        342.71        380.81       105.61 o
   0  -3  26         30.14         44.06         9.99 o
   1  -3  26          1.57          8.13         4.92 o
   2  -3  26         36.67         17.90         6.50 o
   3  -3  26          8.09         11.65         3.61 o
   4  -3  26        192.80        131.92        23.16 o
  -2  -2  26         58.15         28.45         9.47 o
  -1  -2  26        155.41        121.42        24.08 o
   0  -2  26        293.73        254.96        63.18 o
   1  -2  26         13.05          8.80         4.06 o
   2  -2  26         31.40         37.46         7.81 o
   3  -2  26          5.75          7.06         3.79 o
   4  -2  26        152.81        109.09        20.94 o
   5  -2  26        198.35        164.09        30.65 o
  -3  -1  26        383.51        234.52        36.89 o
  -2  -1  26        111.02        113.30        21.19 o
  -1  -1  26        354.98        339.43        41.41 o
   0  -1  26         16.61         21.09         6.85 o
   1  -1  26        221.21        208.85        33.17 o
   2  -1  26         30.71         14.52         5.49 o
   3  -1  26        203.54        188.95        21.27 o
   4  -1  26        129.81         95.70        12.33 o
   5  -1  26        352.85        236.00        30.88 o
   6  -1  26        120.08         93.05        23.07 o
  -4   0  26         62.83         41.18         8.04 o
  -3   0  26        108.93        125.36        19.40 o
  -2   0  26         18.23         16.79         7.73 o
  -1   0  26         10.52          5.19         2.62 o
   0   0  26        530.44        510.11        62.76 o
   1   0  26         61.20         57.76        12.20 o
   2   0  26        613.09        635.74        38.12 o
   3   0  26        432.40        364.05        32.40 o
   4   0  26          9.42          8.72         3.73 o
   5   0  26         18.89         20.72         4.49 o
   6   0  26         11.17          8.85         2.89 o
  -4   1  26         31.95         27.22         9.87 o
  -3   1  26        108.76        101.12        14.46 o
  -2   1  26        736.74        827.43        25.07 o
  -1   1  26          2.28          4.97         3.62 o
   0   1  26        595.89        572.09        41.95 o
   1   1  26         12.12         24.53         9.93 o
   2   1  26        143.10        154.13        15.62 o
   3   1  26        310.12        234.93        25.57 o
   4   1  26          6.19         11.03         3.19 o
   5   1  26        319.99        310.12        29.82 o
   6   1  26        958.73       1087.72        55.38 o
  -4   2  26         50.30         31.55         7.50 o
  -3   2  26        429.53        481.08        66.67 o
  -2   2  26        139.63         91.35        16.03 o
  -1   2  26          3.53          9.14         4.84 o
   0   2  26          3.89          5.95         3.57 o
   1   2  26         19.49         14.46         4.15 o
   2   2  26          2.96          6.76         4.12 o
   3   2  26        659.18        655.50        31.56 o
   4   2  26        366.70        338.87        44.08 o
   5   2  26          9.69         10.94         3.97 o
   6   2  26        617.53        611.09        40.90 o
  -4   3  26         13.83         10.95         5.19 o
  -3   3  26         53.54         55.03        11.29 o
  -2   3  26         46.44         40.05         6.89 o
  -1   3  26        190.67        168.91        25.80 o
   0   3  26        334.36        291.00        33.71 o
   1   3  26        782.70        901.73        26.63 o
   2   3  26        136.07        107.70        16.38 o
   3   3  26         39.56         50.14         8.26 o
   4   3  26        111.27         99.61        12.10 o
   5   3  26          3.11          9.82         6.41 o
   6   3  26         25.81         26.55         8.89 o
  -4   4  26        226.57        219.72        44.27 o
  -3   4  26         26.99         17.19         4.77 o
  -2   4  26        771.75        907.37        40.18 o
  -1   4  26        145.71        139.11        14.73 o
   0   4  26        156.14        158.87        20.21 o
   1   4  26       1080.81       1146.30        37.74 o
   2   4  26        143.92        140.43        17.53 o
   3   4  26         79.44         50.92         8.09 o
   4   4  26        131.41        147.53        21.14 o
   5   4  26        471.82        445.50        51.91 o
   6   4  26        106.77        112.75        22.25 o
  -3   5  26         34.05         26.84         6.13 o
  -2   5  26        148.80        120.78        21.72 o
  -1   5  26        232.23        235.27        29.32 o
   0   5  26        101.99         93.51        14.25 o
   1   5  26        961.66       1074.47        37.16 o
   2   5  26        726.65        765.42        36.98 o
   3   5  26        305.01        258.51        38.39 o
   4   5  26        119.41         82.97        13.85 o
   5   5  26        186.43        172.03        25.83 o
   6   5  26         50.83         96.13        15.98 o
  -3   6  26         41.49         34.99         7.45 o
  -2   6  26        192.32        197.39        28.04 o
  -1   6  26        314.29        337.89        38.52 o
   0   6  26        158.28        154.69        26.50 o
   1   6  26         94.33         66.95        22.20 o
   2   6  26        420.84        449.07        39.88 o
   3   6  26        992.84       1082.52        45.62 o
   4   6  26          2.90          5.21         4.85 o
   5   6  26        520.55        565.15        67.85 o
  -2   7  26        335.67        338.51        84.73 o
  -1   7  26         28.58         19.08         5.97 o
   0   7  26        420.88        515.25        64.53 o
   1   7  26          0.16         12.96         5.22 o
   2   7  26        266.28        261.90        63.11 o
   3   7  26        284.10        282.22        48.65 o
   4   7  26         17.33         18.52         6.82 o
   0   8  26       1546.95       1800.80       122.04 o
   1   8  26        309.57        294.95        39.43 o
   2   8  26        170.51        109.56        77.28 o
   3   8  26         81.03         56.89        14.67 o
   0  -3  27         17.74         27.73        12.07 o
   1  -3  27         61.35         27.12         8.82 o
   2  -3  27         21.44         20.04         7.03 o
  -2  -2  27         38.77         51.98        12.98 o
  -1  -2  27         23.07         33.38         9.23 o
   0  -2  27        255.78        263.61        57.56 o
   1  -2  27         13.44         13.47         4.12 o
   2  -2  27        298.72        215.68        44.34 o
   3  -2  27        149.89         77.30        30.69 o
   4  -2  27        237.46        147.18        36.26 o
  -2  -1  27         28.53         25.37         6.90 o
  -1  -1  27          7.92         16.73         4.84 o
   0  -1  27         47.67         49.31        30.21 o
   1  -1  27         10.21         14.86         5.47 o
   2  -1  27          6.16          5.92         3.87 o
   3  -1  27        277.15        238.90        36.29 o
   4  -1  27        254.84        185.06        31.72 o
   5  -1  27          3.96         11.08         3.33 o
  -3   0  27         17.34         30.00         8.91 o
  -2   0  27        104.24        109.10        16.62 o
  -1   0  27        221.54        213.27        28.67 o
   0   0  27        113.26         85.25        10.67 o
[truncated: 12,820 more chars]
