# Supplementary material for: Crystal structures of two nickel compounds comprising neutral NiII hydrazone complexes and di­carb­oxy­lic acids
Source: Acta Crystallogr E Crystallogr Commun. 2017 Jan 6;73(Pt 2):103–6. doi: 10.1107/S2056989016020326 (PMC5290543; doi:10.1107/S2056989016020326)
Supplement: Supplementary file 3 [file e-73-00103-1-Brsup3.hkl]

#
# h,k,l, Fc-squared, Fo-squared, sigma(Fo-squared), status flag
#
data_1-Br
_shelx_title ' fr1318'
_shelx_refln_list_code          4
_shelx_F_calc_maximum      253.99
_exptl_crystal_F_000       864.00
_reflns_d_resolution_high  0.7712

loop_
 _space_group_symop_operation_xyz
 'x, y, z'
 '-x, -y, -z'

_cell_length_a     7.8740
_cell_length_b     8.9716
_cell_length_c    24.2325
_cell_angle_alpha  75.040
_cell_angle_beta   82.162
_cell_angle_gamma  86.007

_shelx_F_squared_multiplier     1.000

loop_
 _refln_index_h
 _refln_index_k
 _refln_index_l
 _refln_F_squared_calc
 _refln_F_squared_meas
 _refln_F_squared_sigma
 _refln_observed_status
   2   0   0        165.18        175.79         7.21 o
   3   0   0        748.62        738.04        12.34 o
   4   0   0        302.98        302.17        11.38 o
   5   0   0       2184.62       2098.42        37.72 o
   6   0   0         30.81         25.21         6.00 o
   7   0   0         17.64         53.57        20.28 o
   8   0   0       1389.03       1665.60        63.76 o
   9   0   0        486.96        378.86        44.15 o
  10   0   0         31.27         42.88        27.55 o
 -10   1   0         72.64         54.04        20.47 o
  -9   1   0          0.76         51.45        14.94 o
  -8   1   0          1.94          9.94         9.52 o
  -7   1   0        450.02        442.84        50.90 o
  -6   1   0        218.31        169.55        16.00 o
  -5   1   0        560.62        581.63        26.42 o
  -4   1   0        267.98        265.55        10.38 o
  -3   1   0      10464.94      10105.14        97.58 o
  -2   1   0        860.50        863.76        13.02 o
  -1   1   0       4088.35       4091.68        43.88 o
   1   1   0       2782.62       2804.49        28.43 o
   2   1   0      14398.65      15225.54        78.63 o
   3   1   0         70.60         91.74         5.31 o
   4   1   0       4245.67       4472.75        54.28 o
   5   1   0         10.97         22.82         6.56 o
   6   1   0        596.42        542.84        27.11 o
   7   1   0       2174.97       2307.57        55.24 o
   8   1   0       1029.31       1073.14        74.79 o
   9   1   0          0.36         15.67        14.63 o
  10   1   0          2.13         53.30        15.39 o
  -9   2   0        499.66        489.82        75.83 o
  -8   2   0         52.50         26.54         8.70 o
  -7   2   0         23.78         29.33         9.18 o
  -6   2   0       2020.28       1910.10        79.41 o
  -5   2   0       1511.80       1688.79        38.20 o
  -4   2   0        935.46        860.82        22.82 o
  -3   2   0       1766.29       1690.39        22.79 o
  -2   2   0        573.96        489.23        21.10 o
  -1   2   0      22907.08      24992.19       147.31 o
   0   2   0         85.75        107.33        10.58 o
   1   2   0      17082.36      13446.34       193.78 o
   2   2   0       4433.60       4172.49        42.92 o
   3   2   0         18.09         52.34        10.91 o
   4   2   0        550.51        501.03        20.65 o
   5   2   0         47.58         57.19         8.88 o
   6   2   0        343.25        358.21        24.64 o
   7   2   0         99.15         92.93        16.30 o
   8   2   0         23.02         48.82        13.65 o
   9   2   0        624.50        633.22        76.04 o
  10   2   0        491.25        513.55        93.33 o
  -9   3   0         49.37         57.26        27.38 o
  -8   3   0         39.38         42.74        19.75 o
  -7   3   0        226.34        154.82        18.16 o
  -6   3   0          1.12          9.79         7.95 o
  -5   3   0       1813.61       1771.46        49.54 o
  -4   3   0       2479.72       2433.18        36.19 o
  -3   3   0          7.09         20.03         5.11 o
  -2   3   0      19925.41      20400.47       154.15 o
  -1   3   0      25614.26      27431.17       249.59 o
   0   3   0       1105.59       1137.06        23.46 o
   1   3   0        327.15        361.54        11.37 o
   2   3   0        530.61        597.25        13.00 o
   3   3   0        592.30        562.93        17.07 o
   4   3   0       1299.74       1229.97        20.08 o
   5   3   0        386.97        380.54        21.17 o
   6   3   0       1861.47       1906.35        72.63 o
   7   3   0       1551.81       1807.61        64.33 o
   8   3   0          1.86         29.05        10.64 o
   9   3   0        541.51        392.43        60.67 o
  -9   4   0         21.64         72.68        24.76 o
  -8   4   0        169.30        188.33        30.81 o
  -7   4   0         82.46         47.05        20.62 o
  -6   4   0         93.46         81.00        11.41 o
  -5   4   0       3288.82       3488.09        60.99 o
  -4   4   0        339.01        316.80        14.20 o
  -3   4   0         47.69         69.79         8.97 o
  -2   4   0       7323.55       7894.06       104.04 o
  -1   4   0       1465.08       1472.08        31.02 o
   0   4   0      12393.64      13083.41       108.64 o
   1   4   0        256.20        223.16         9.98 o
   2   4   0       1372.31       1336.97        23.05 o
   3   4   0         15.22         20.28         3.18 o
   4   4   0       1191.49       1121.87        27.13 o
   5   4   0       2541.11       2407.94        72.91 o
   6   4   0       3928.90       4212.46        93.35 o
   7   4   0        269.07        268.08        29.33 o
   8   4   0        640.54        624.39        49.86 o
   9   4   0        162.19        172.36        23.60 o
  -8   5   0        395.52        482.22       117.33 o
  -7   5   0         45.57         64.87        20.58 o
  -6   5   0        296.50        288.85        39.57 o
  -5   5   0        288.10        284.59        53.25 o
  -4   5   0         38.67         34.83        11.36 o
  -3   5   0      14450.43      14596.05       405.69 o
  -2   5   0       1676.04       1680.95        35.30 o
  -1   5   0       4457.64       4416.83        50.60 o
   0   5   0       2181.68       2048.13        42.69 o
   1   5   0          4.79         23.54         5.77 o
   2   5   0        130.69        178.62        11.61 o
   3   5   0        477.39        360.86        34.47 o
   4   5   0        182.17        182.13        20.37 o
   5   5   0         32.00         26.51         8.98 o
   6   5   0       1161.17       1220.03        57.28 o
   7   5   0        806.73        883.04        50.22 o
   8   5   0        954.80       1071.47        64.93 o
   9   5   0         46.71         38.80        13.27 o
  -8   6   0          4.79         39.94        24.09 o
  -7   6   0         27.29         34.90        34.31 o
  -6   6   0       2689.12       2934.90       346.60 o
  -5   6   0          7.25         13.49         6.55 o
  -4   6   0       6280.25       6394.83       192.69 o
  -3   6   0       5760.52       5871.55       100.05 o
  -2   6   0        235.62        264.17        14.76 o
  -1   6   0       1440.09       1369.05        26.79 o
   0   6   0        408.36        393.35        18.74 o
   1   6   0       2551.73       2532.34        48.80 o
   2   6   0         49.53         85.97        11.70 o
   3   6   0       1955.06       1907.31        50.14 o
   4   6   0        153.34        128.06        11.00 o
   5   6   0       3654.49       3522.09       105.24 o
   6   6   0        206.03        223.44        28.05 o
   7   6   0        152.98        143.81        27.73 o
   8   6   0         11.78         30.01        10.35 o
  -7   7   0        427.45        533.72       122.24 o
  -6   7   0       1011.80       1078.73       107.52 o
  -5   7   0          0.33         21.48         6.74 o
  -4   7   0        146.71        115.77        24.03 o
  -3   7   0       1335.41       1285.46        56.73 o
  -2   7   0       6398.62       6419.40       165.16 o
  -1   7   0       3439.99       3429.47        59.12 o
   0   7   0         27.06         32.96         7.71 o
   1   7   0        701.21        654.43        34.22 o
   2   7   0       1365.67       1356.85        46.66 o
   3   7   0        408.18        321.44        26.12 o
   4   7   0       3053.44       2955.97        90.25 o
   5   7   0         66.91         54.27        10.57 o
   6   7   0        654.95        666.90        61.77 o
   7   7   0        911.53        820.74        70.94 o
   8   7   0         21.65         17.44        21.08 o
  -6   8   0         10.17         43.78        32.50 o
  -5   8   0       2614.16       2731.01       175.40 o
  -4   8   0       1158.65       1138.24        72.84 o
  -3   8   0       1579.41       1583.37        91.44 o
  -2   8   0       1268.04       1176.68        64.78 o
  -1   8   0        311.89        247.78        31.58 o
   0   8   0        211.87        201.82        25.76 o
   1   8   0        102.76        114.24        18.21 o
   2   8   0        507.78        463.16        32.09 o
   3   8   0          1.39         14.47        12.11 o
   4   8   0         84.72         67.81        25.85 o
   5   8   0        208.01        224.00        60.07 o
   6   8   0       2200.20       2532.94       185.10 o
   7   8   0        592.14        535.85       160.45 o
  -5   9   0        471.99        620.54       131.41 o
  -4   9   0        591.61        606.64        90.00 o
  -3   9   0        378.37        362.34        43.13 o
  -2   9   0        350.08        326.08        33.29 o
  -1   9   0        866.97        979.15        75.63 o
   0   9   0        333.51        285.80        28.77 o
   1   9   0        651.76        587.49        51.09 o
   2   9   0         77.59         53.43        15.09 o
   3   9   0       1670.99       1605.55       107.18 o
   4   9   0        451.91        482.28       146.39 o
   5   9   0          1.80         51.03        22.57 o
   6   9   0         28.01         26.06        17.73 o
  -4  10   0       1304.98       1537.25       163.80 o
  -3  10   0        323.43        195.36        59.19 o
  -2  10   0         97.19        118.41        19.01 o
  -1  10   0        101.79         61.22        15.70 o
   0  10   0        335.74        421.24        62.34 o
   1  10   0         23.33         41.63        25.42 o
   2  10   0         29.43         52.99        15.44 o
   3  10   0        364.46        344.65        65.37 o
   4  10   0        492.18        498.59       130.36 o
  -1  11   0        268.32        155.66        44.89 o
   0  11   0        122.65        115.36        46.47 o
   1  11   0         82.58         92.99        26.85 o
   2  11   0        366.60        260.99        80.92 o
  -1 -11   1        120.49        112.34        29.14 o
   0 -11   1         15.81         21.71        12.41 o
   1 -11   1          0.48         42.89        35.23 o
  -4 -10   1        335.55        348.39       131.90 o
  -3 -10   1        119.95        120.50        35.45 o
  -2 -10   1         10.62         30.78        32.51 o
  -1 -10   1        755.42        766.78        78.54 o
   0 -10   1        459.37        397.98        77.62 o
   1 -10   1        627.38        629.15        63.49 o
   2 -10   1        623.57        580.51        74.92 o
   3 -10   1         29.62         33.22        11.07 o
   4 -10   1         99.90        138.20        42.31 o
  -6  -9   1          0.41         34.82        26.60 o
  -5  -9   1        500.45        413.66        79.70 o
  -4  -9   1         23.08         48.82        34.23 o
  -3  -9   1         19.41         82.80        18.27 o
  -2  -9   1        572.54        535.91        52.87 o
  -1  -9   1       1170.68       1140.68        72.83 o
   0  -9   1          1.86         17.86         5.72 o
   1  -9   1        108.07         84.53        21.47 o
   2  -9   1         22.43         28.76        21.04 o
   3  -9   1       1466.74       1581.45        67.19 o
   4  -9   1       2331.01       2542.60       291.84 o
   5  -9   1        202.91        334.31        86.94 o
  -7  -8   1        239.03        323.96        43.27 o
  -6  -8   1         32.48          7.70        21.74 o
  -5  -8   1        179.05        183.00        36.10 o
  -4  -8   1          5.03         19.24        12.11 o
  -3  -8   1        178.61        205.51        40.32 o
  -2  -8   1         28.22         30.16         6.35 o
  -1  -8   1          3.83         19.62         7.82 o
   0  -8   1       5792.64       5772.27       119.13 o
   1  -8   1       3467.64       3845.22        86.48 o
   2  -8   1         65.59         57.19        13.28 o
   3  -8   1       2046.62       2045.00        58.70 o
   4  -8   1        501.61        450.98        41.24 o
   5  -8   1         21.93         92.08        21.48 o
   6  -8   1        387.00        406.85        96.23 o
  -7  -7   1          0.35         12.33        11.32 o
  -6  -7   1        667.26        696.44        49.21 o
  -5  -7   1        318.62        325.74        27.76 o
  -4  -7   1        195.84        195.08        17.91 o
  -3  -7   1        708.96        644.67        38.35 o
  -2  -7   1       1872.98       1917.69        65.79 o
  -1  -7   1        897.75        846.26        38.81 o
   0  -7   1       2843.67       2860.17        47.98 o
   1  -7   1        120.36        126.06        13.71 o
   2  -7   1        913.48        911.59        48.89 o
   3  -7   1         29.70         22.25        11.40 o
   4  -7   1       1139.45       1103.54        64.58 o
   5  -7   1        883.65       1018.74        90.83 o
   6  -7   1        427.52        374.99       101.18 o
   7  -7   1        202.59        362.08        89.94 o
  -8  -6   1         87.74         71.89        15.63 o
  -7  -6   1        324.34        298.90        38.91 o
  -6  -6   1          0.09          3.48        11.06 o
  -5  -6   1        307.36        214.99        35.78 o
  -4  -6   1       1582.73       1515.65        47.25 o
  -3  -6   1       2510.99       2463.78        56.08 o
  -2  -6   1       1634.56       1540.39        45.61 o
  -1  -6   1       5229.20       5214.74        90.48 o
   0  -6   1        225.77        198.30        13.65 o
   1  -6   1        387.53        394.88        17.44 o
   2  -6   1       8453.79       8728.26       135.57 o
   3  -6   1       3238.69       3176.34        89.78 o
   4  -6   1       1522.92       1402.02        81.72 o
   5  -6   1        133.41         93.62        20.08 o
   6  -6   1         11.14         30.71        14.44 o
   7  -6   1         74.49         72.58        18.47 o
   8  -6   1         84.52         39.95        23.73 o
  -9  -5   1        459.23        413.00        63.73 o
  -8  -5   1          0.16         15.74        10.37 o
  -7  -5   1        320.44        290.91        29.54 o
  -6  -5   1         51.64         55.96        10.41 o
  -5  -5   1       1169.29       1050.78        44.76 o
  -4  -5   1        365.04        344.73        17.53 o
  -3  -5   1        470.81        464.36        18.53 o
  -2  -5   1       3948.67       3975.69        85.14 o
  -1  -5   1      13710.94      13728.25       166.73 o
   0  -5   1         45.18         69.94         5.32 o
   1  -5   1        241.94        272.37        10.87 o
   2  -5   1       3414.57       3571.22        47.72 o
   3  -5   1        773.13        717.72        23.58 o
   4  -5   1       3033.65       3044.41        97.28 o
   5  -5   1         45.78         53.50         8.37 o
   6  -5   1         12.68         25.46        12.34 o
   7  -5   1         29.65         27.32        14.13 o
   8  -5   1        279.76        454.49       109.35 o
  -9  -4   1         18.21         25.87         8.30 o
  -8  -4   1        567.12        625.83        57.19 o
  -7  -4   1         16.41         53.62        15.52 o
  -6  -4   1         28.39         45.87        11.54 o
  -5  -4   1       1271.51       1270.75        38.43 o
  -4  -4   1       1756.19       1754.26        37.40 o
  -3  -4   1        381.91        370.32        13.39 o
  -2  -4   1       1565.80       1573.05        27.06 o
  -1  -4   1       5345.17       5713.17        64.86 o
   0  -4   1      10202.94      10384.13        67.36 o
   1  -4   1       7987.72       8145.58        48.47 o
   2  -4   1       2291.75       2486.18        44.53 o
   3  -4   1       1493.02       1380.54        23.31 o
   4  -4   1          1.60          4.11         3.33 o
   5  -4   1       1088.22       1049.65        43.86 o
   6  -4   1        703.79        594.48        58.45 o
   7  -4   1        681.13        784.65       122.34 o
   8  -4   1          0.27         19.21        16.21 o
   9  -4   1         12.63        112.68        36.02 o
  -9  -3   1         67.50         74.53        18.31 o
  -8  -3   1        125.28        104.38        15.51 o
  -7  -3   1        102.35         91.89        14.80 o
  -6  -3   1        529.69        529.84        36.91 o
  -5  -3   1       1701.63       1654.13        36.15 o
  -4  -3   1         42.84         79.06         7.60 o
  -3  -3   1       3469.68       3602.86        43.54 o
  -2  -3   1      10403.73       9992.91        76.15 o
  -1  -3   1       1548.14       1442.17        28.63 o
   0  -3   1       8152.51       7651.48        53.34 o
   1  -3   1       5967.50       6404.19        39.52 o
   2  -3   1          0.54         12.64         4.29 o
   3  -3   1        447.04        381.63        12.75 o
   4  -3   1         32.04         38.92         7.30 o
   5  -3   1        663.79        688.08        28.60 o
   6  -3   1        462.17        445.60        23.69 o
   7  -3   1          1.79         24.33         7.12 o
   8  -3   1        574.81        589.18        89.82 o
   9  -3   1        566.82        582.43       133.51 o
  -9  -2   1         55.01         53.98        28.15 o
  -8  -2   1        376.95        315.48        32.30 o
  -7  -2   1       1199.83       1311.38        62.11 o
  -6  -2   1          5.01         12.06         7.77 o
  -5  -2   1       2262.48       2212.12        47.87 o
  -4  -2   1       1885.11       1876.59        36.38 o
  -3  -2   1      14268.65      14411.63        76.11 o
  -2  -2   1         19.84         29.89         3.84 o
  -1  -2   1       2640.65       2767.09        30.90 o
   0  -2   1       1255.21       1222.49        34.41 o
   1  -2   1      31302.88      26699.98      1067.92 o
   2  -2   1      11249.90      10953.79       123.98 o
   3  -2   1         84.30        103.10         5.19 o
   4  -2   1       1183.80       1265.39        22.92 o
   5  -2   1       4671.85       4922.13        88.15 o
   6  -2   1       2060.00       2036.18        64.05 o
   7  -2   1         46.76         29.76         9.09 o
   8  -2   1        690.54        615.01        70.60 o
   9  -2   1        228.36        190.13        44.26 o
 -10  -1   1         82.60         60.72        17.12 o
  -9  -1   1        260.01        262.14        33.52 o
  -8  -1   1       1152.39       1182.76        76.71 o
  -7  -1   1        441.99        495.88        45.26 o
  -6  -1   1       2944.40       2986.21        75.27 o
  -5  -1   1        103.05        120.87         8.99 o
  -4  -1   1        346.19        349.78        18.13 o
  -3  -1   1       2644.61       2932.64        32.25 o
  -2  -1   1       4462.96       4148.51        45.47 o
  -1  -1   1      17077.75      13819.06        99.25 o
   1  -1   1      12571.66      12970.53       110.13 o
   2  -1   1       3272.64       3356.74        36.74 o
   3  -1   1        911.58        866.63        16.95 o
   4  -1   1       2365.26       2268.41        33.66 o
   5  -1   1         17.26         36.49         5.86 o
   6  -1   1        509.73        498.24        23.61 o
   7  -1   1       1210.73       1250.48        56.59 o
   8  -1   1        188.25        192.13        24.38 o
   9  -1   1        758.94        784.10        82.17 o
  10  -1   1        272.05        153.64       150.20 o
 -10   0   1          4.56         42.20        16.04 o
  -9   0   1         60.34         41.28        31.65 o
  -8   0   1        317.28        371.82        32.62 o
  -7   0   1       1294.63       1250.27        66.61 o
  -6   0   1         79.27         70.95         9.42 o
  -5   0   1       1991.69       1981.68        37.56 o
  -4   0   1      12421.11      12503.12        90.26 o
  -3   0   1         16.19         20.77         4.57 o
  -2   0   1      18868.82      19731.27       181.06 o
   2   0   1        842.90        889.65        17.48 o
   3   0   1        366.78        362.79        11.26 o
   4   0   1        102.69         91.62         6.56 o
   5   0   1        469.83        423.54        16.16 o
   6   0   1       2406.12       2482.29        58.33 o
   7   0   1        814.56        808.14        58.67 o
   8   0   1        260.90        290.64        26.82 o
   9   0   1         61.34         60.28        18.95 o
  10   0   1          1.20         11.72        11.64 o
  -9   1   1         82.85         42.65        20.35 o
  -8   1   1         34.89         36.19        10.58 o
  -7   1   1       1312.20       1246.25        70.85 o
  -6   1   1        339.80        354.20        17.60 o
  -5   1   1       2264.42       2185.24        44.74 o
  -4   1   1       4712.37       4776.49        67.10 o
  -3   1   1       2727.46       2560.17        29.58 o
  -2   1   1       7278.85       7163.65        38.65 o
  -1   1   1         37.21         72.86         5.85 o
   1   1   1        221.91        247.57         7.59 o
   2   1   1      12053.46      13097.91       115.76 o
   3   1   1        602.96        828.67        19.06 o
   4   1   1       7904.85       7837.94        58.44 o
   5   1   1        458.52        460.47        16.81 o
   6   1   1        126.85        142.68        16.82 o
   7   1   1        498.46        545.36        38.84 o
   8   1   1        393.81        356.30        32.33 o
   9   1   1        592.79        630.67        94.83 o
  10   1   1          4.19         25.69        11.71 o
  -9   2   1          9.26         16.25        26.50 o
  -8   2   1       1536.46       1469.74       149.89 o
  -7   2   1        892.73        897.04        44.01 o
  -6   2   1        522.72        488.04        23.77 o
  -5   2   1         23.36         28.90        10.19 o
  -4   2   1       1627.38       1645.79        37.52 o
  -3   2   1      10696.96      10780.62        94.91 o
  -2   2   1       9337.15       9089.73       133.22 o
  -1   2   1      30020.06      22056.46      1501.45 o
   0   2   1        687.65        630.59        15.20 o
   1   2   1       1425.38       1253.18        17.70 o
   2   2   1       4289.47       4074.29        41.56 o
   3   2   1        195.29        191.12         7.51 o
   4   2   1        206.98        246.32         9.59 o
   5   2   1       4290.56       4103.84        46.19 o
   6   2   1       1737.06       1850.33        58.84 o
   7   2   1       1257.67       1387.38        70.17 o
   8   2   1       1371.41       1372.29        89.51 o
   9   2   1         15.60         17.77         9.58 o
  10   2   1         53.82         34.00         9.65 o
  -9   3   1         95.12         63.45        36.95 o
  -8   3   1        176.08        158.75        52.84 o
  -7   3   1         49.45         54.04         7.65 o
  -6   3   1       5253.96       5462.69       139.99 o
  -5   3   1        619.56        590.45        33.29 o
  -4   3   1       3358.65       3363.85        55.31 o
  -3   3   1        384.30        397.42        13.07 o
  -2   3   1       5750.31       6343.84        51.51 o
  -1   3   1      12800.88      13312.75        88.80 o
   0   3   1         51.31         60.96         5.77 o
   1   3   1         80.68        110.66         9.93 o
   2   3   1         12.85         14.48         4.28 o
   3   3   1       5107.62       5011.94        51.89 o
   4   3   1        562.03        492.91        14.64 o
   5   3   1       3471.22       3608.07        53.05 o
   6   3   1         62.12         71.33        14.52 o
   7   3   1        521.96        564.32        49.14 o
   8   3   1        148.54        176.04        39.61 o
   9   3   1         29.83         42.02        16.60 o
  -9   4   1         54.05         38.81        20.88 o
  -8   4   1          2.32         22.20        23.71 o
  -7   4   1        437.89        363.89        82.50 o
  -6   4   1        525.23        514.60        47.88 o
  -5   4   1        947.92        928.41        41.43 o
  -4   4   1       2376.74       2239.42        47.02 o
  -3   4   1        149.16        147.50         9.83 o
  -2   4   1      22808.47      23642.82       298.66 o
  -1   4   1        940.69        964.30        23.04 o
   0   4   1       4667.24       4876.93        64.49 o
   1   4   1      12228.67      12968.65       107.66 o
   2   4   1       6505.47       6312.28        63.63 o
   3   4   1         43.79         37.92         8.18 o
   4   4   1        334.02        330.68        17.10 o
   5   4   1         24.33         42.13         7.05 o
   6   4   1       6286.78       6457.81       153.02 o
   7   4   1       1259.01       1297.83        50.95 o
   8   4   1          3.98         25.23        10.88 o
   9   4   1         80.89         79.08        18.19 o
  -8   5   1          7.71         20.35        23.54 o
  -7   5   1        568.25        517.88        56.96 o
  -6   5   1        428.02        437.35        38.08 o
  -5   5   1       2944.09       3034.24        94.45 o
  -4   5   1       1999.49       2007.27        60.80 o
  -3   5   1        302.87        280.31        12.79 o
  -2   5   1        520.49        624.64        18.50 o
  -1   5   1         67.08         72.07         6.71 o
   0   5   1        921.36        949.42        22.61 o
   1   5   1        346.90        384.08        13.34 o
   2   5   1        193.97        212.92         9.41 o
   3   5   1       6357.66       6176.41       112.00 o
   4   5   1       7317.26       7370.24       119.30 o
   5   5   1         22.77         21.84         8.90 o
   6   5   1        824.57        885.38        47.30 o
   7   5   1         35.99         65.11        16.23 o
   8   5   1         11.46         20.34        16.25 o
   9   5   1        213.55        257.95        36.06 o
  -8   6   1        589.42        696.46       145.26 o
  -6   6   1         52.30         24.08        11.33 o
  -5   6   1        264.22        186.50        43.32 o
  -4   6   1        914.32        774.06        49.24 o
  -3   6   1       2698.61       2727.67       104.41 o
  -2   6   1       1916.47       1867.50        41.76 o
  -1   6   1        774.50        751.90        26.55 o
   0   6   1        528.28        476.79        20.95 o
   1   6   1       3206.50       3149.55        55.87 o
   2   6   1        109.12        108.96        10.38 o
   3   6   1       2634.44       2591.43        64.99 o
   4   6   1        530.69        536.23        38.67 o
   5   6   1        257.87        197.95        20.35 o
   6   6   1        403.34        326.25        34.06 o
   7   6   1        223.84        184.00        20.98 o
   8   6   1        595.83        508.06        68.37 o
  -7   7   1        452.40        469.36       126.36 o
  -6   7   1       1533.30       2100.29       150.16 o
  -5   7   1        367.09        379.12        35.90 o
  -4   7   1       1676.96       1665.19        87.90 o
  -3   7   1        944.15        931.06        50.73 o
  -2   7   1       2889.79       2802.93       100.05 o
  -1   7   1         16.24         32.69         5.43 o
   0   7   1       1528.73       1403.51        59.47 o
   1   7   1        757.53        677.60        32.76 o
   2   7   1        190.41        157.38        14.91 o
   3   7   1        697.20        657.39        36.04 o
   4   7   1       1312.09       1304.37        53.96 o
   5   7   1       6858.43       6963.23       183.31 o
   6   7   1        230.55        182.94        18.78 o
   7   7   1         16.11         22.81        10.94 o
   8   7   1         82.63        118.66        30.21 o
  -6   8   1        251.15        309.34        78.87 o
  -5   8   1          0.07         16.64        15.34 o
  -4   8   1         66.56         48.89        12.50 o
  -3   8   1         18.19          9.74        15.22 o
  -2   8   1         12.66         29.33         6.86 o
  -1   8   1          3.09         12.07         8.31 o
   0   8   1       1093.15       1142.44        77.53 o
   1   8   1        505.12        511.62        36.53 o
   2   8   1       3806.10       3994.53        79.55 o
   3   8   1          8.21         21.76         7.35 o
   4   8   1        821.14        816.18        63.43 o
   5   8   1         99.05         82.20        13.15 o
   6   8   1        178.38        161.87        38.65 o
   7   8   1        179.33        145.32        33.77 o
  -5   9   1        613.96        702.10       146.10 o
  -4   9   1        565.26        674.03        99.69 o
  -3   9   1        229.50        199.40        24.75 o
  -2   9   1         91.78        124.22        17.56 o
  -1   9   1       1472.60       1668.46        68.76 o
   0   9   1        286.71        263.55        29.92 o
   1   9   1        285.19        241.30        28.75 o
   2   9   1        418.66        347.24        39.29 o
   3   9   1        722.46        932.40       134.02 o
   4   9   1       1947.70       1975.46       100.30 o
   5   9   1         40.68         37.31        17.43 o
   6   9   1        239.91        291.02        56.23 o
  -4  10   1          3.73         24.42        22.86 o
  -3  10   1        402.59        459.91       145.18 o
  -2  10   1        754.04        780.95        91.73 o
  -1  10   1         96.14         80.31        15.73 o
   0  10   1       1186.69       1243.19        68.85 o
   1  10   1       2227.74       2240.43       110.98 o
   2  10   1         57.44        103.07        24.13 o
   3  10   1       1721.28       1881.81       176.09 o
   4  10   1        102.37         59.61        41.96 o
   5  10   1          0.71         35.75        29.93 o
  -2  11   1        186.23        191.58        55.95 o
  -1  11   1        180.31        177.12        50.95 o
   0  11   1       1522.46       1740.17       165.14 o
   1  11   1        429.91        313.43        89.31 o
   2  11   1         26.17         42.14        14.51 o
   0 -11   2       1117.19       1243.19       101.12 o
  -4 -10   2        193.66        128.20        32.03 o
  -3 -10   2       1213.48       1464.03       186.12 o
  -2 -10   2        810.67        871.90       116.90 o
  -1 -10   2         22.03         25.18        11.12 o
   0 -10   2          1.56         16.12        12.18 o
   1 -10   2         51.56         49.38        16.27 o
   2 -10   2        824.04        885.55        75.06 o
   3 -10   2        726.94        754.65       197.41 o
  -5  -9   2         78.96         65.94        63.35 o
  -4  -9   2          3.57         38.26        16.27 o
  -3  -9   2        807.66        727.05        97.54 o
  -2  -9   2         64.60         97.68        16.72 o
  -1  -9   2       2641.06       2665.01       116.97 o
   0  -9   2       1983.35       2036.31       148.84 o
   1  -9   2        715.70        675.92        55.88 o
   2  -9   2        837.93        865.99        68.79 o
   3  -9   2         68.98         57.95        12.91 o
   4  -9   2          1.15         19.82         9.48 o
   5  -9   2        773.52        996.30       140.64 o
  -7  -8   2        147.55        114.87        50.37 o
  -6  -8   2         94.67         27.33        33.94 o
  -5  -8   2          0.61         25.85        19.97 o
  -4  -8   2         13.34         39.86        15.37 o
  -3  -8   2        295.70        262.96        31.79 o
  -2  -8   2       1013.97        972.39        48.90 o
  -1  -8   2       3606.57       3680.36        73.89 o
   0  -8   2         66.91        100.21        12.60 o
   1  -8   2         31.54         31.28        15.91 o
   2  -8   2        308.37        318.63        38.91 o
   3  -8   2         75.05         36.73        39.16 o
   4  -8   2        526.57        544.13        59.01 o
   5  -8   2         92.87         90.54        47.44 o
   6  -8   2         16.31         26.90        23.30 o
  -7  -7   2          0.36         -3.81        17.93 o
  -6  -7   2        106.77         65.33        15.02 o
  -5  -7   2         33.28         26.36         6.21 o
  -4  -7   2       2781.61       2756.70       136.46 o
  -3  -7   2        197.90        194.99        38.81 o
  -2  -7   2        294.71        291.02        18.47 o
  -1  -7   2       1479.57       1487.61        47.24 o
   0  -7   2        904.25        862.94        42.09 o
   1  -7   2        375.31        391.66        25.41 o
   2  -7   2       1064.93       1034.41        60.68 o
   3  -7   2       3975.20       4038.47       142.50 o
   4  -7   2        243.20        237.41        28.15 o
   5  -7   2        515.25        584.71       125.36 o
   6  -7   2         89.22        142.64        27.84 o
   7  -7   2         43.94         78.30        38.31 o
  -8  -6   2        176.88        202.60        36.68 o
  -7  -6   2        519.24        464.96        52.64 o
  -6  -6   2        217.20        170.89        25.36 o
  -5  -6   2        348.60        284.10        26.00 o
  -4  -6   2        140.18        119.98        10.27 o
  -3  -6   2       4184.92       4011.11        72.59 o
  -2  -6   2       5177.39       5240.33        89.36 o
  -1  -6   2         76.06         85.91         8.38 o
   0  -6   2       1551.74       1490.65        31.82 o
   1  -6   2         30.03         21.55         4.60 o
   2  -6   2         28.84         36.50        10.16 o
   3  -6   2        403.64        353.45        42.80 o
   4  -6   2         81.94         67.36        18.65 o
   5  -6   2        562.26        514.60        48.60 o
   6  -6   2       1373.62       1547.15        90.46 o
   7  -6   2        174.56        192.86        42.12 o
  -9  -5   2         84.71         58.33        22.43 o
  -8  -5   2        120.30         99.49        28.81 o
  -7  -5   2        295.93        260.88        32.50 o
  -6  -5   2        317.50        272.19        25.25 o
  -5  -5   2        150.31        128.93        10.53 o
  -4  -5   2        156.88        110.38         9.12 o
  -3  -5   2       8061.45       8169.97        95.71 o
  -2  -5   2        381.52        329.90        14.99 o
  -1  -5   2        438.31        403.43        16.35 o
   0  -5   2       2328.16       2375.08        39.76 o
   1  -5   2        190.19        173.16         8.68 o
   2  -5   2       1728.02       1685.13        33.96 o
   3  -5   2         50.97         79.87         7.62 o
   4  -5   2        223.71        210.79        19.75 o
   5  -5   2       2115.02       2145.74        52.97 o
   6  -5   2        440.54        459.68        60.09 o
   7  -5   2        639.00        670.84        71.12 o
   8  -5   2         57.50        134.53        43.10 o
  -9  -4   2         92.18         44.32        18.19 o
  -8  -4   2        397.20        348.84        39.34 o
  -7  -4   2        102.70         56.51        21.30 o
  -6  -4   2        974.89        913.82        61.76 o
  -5  -4   2        114.39         95.49        14.93 o
  -4  -4   2       1266.41       1246.34        38.76 o
  -3  -4   2       2022.83       1955.39        28.45 o
  -2  -4   2      10707.22      11242.46       118.55 o
  -1  -4   2       7217.62       7041.70        73.79 o
   0  -4   2          3.13         32.12         9.91 o
   1  -4   2       4600.20       4931.60        55.56 o
   2  -4   2         83.86        110.26         6.60 o
   3  -4   2       4164.09       4237.51        48.13 o
   4  -4   2        212.60        211.98        15.90 o
   5  -4   2          2.08         12.05         7.28 o
   6  -4   2        378.24        317.57        40.77 o
   7  -4   2       1413.08       1541.13        81.77 o
   8  -4   2       1174.17       1176.58       164.09 o
   9  -4   2        279.57        342.15        86.68 o
  -9  -3   2        302.38        230.83        53.17 o
  -8  -3   2         23.20         59.97        13.94 o
  -7  -3   2        338.64        330.21        28.40 o
  -6  -3   2        233.82        206.55        20.56 o
  -5  -3   2       3203.96       3190.64        72.79 o
  -4  -3   2      11377.11      11239.49       112.48 o
  -3  -3   2       1417.67       1426.60        24.54 o
  -2  -3   2        381.55        412.64        12.97 o
  -1  -3   2       4449.27       4405.81        48.75 o
   0  -3   2        121.76        136.13         6.92 o
   1  -3   2       2319.41       2259.52        50.31 o
   2  -3   2       3992.69       4451.42        46.82 o
   3  -3   2          9.71          9.40         3.16 o
   4  -3   2       8274.11       8222.46        94.09 o
   5  -3   2       1357.04       1366.39        55.31 o
   6  -3   2        550.75        479.49        26.35 o
   7  -3   2        388.25        399.88        34.28 o
   8  -3   2         98.05        126.01        20.16 o
   9  -3   2         65.38         25.63        18.01 o
  -9  -2   2         29.28         43.42        13.00 o
  -8  -2   2        171.20        155.80        23.38 o
  -7  -2   2        925.08       1049.61        57.60 o
  -6  -2   2         58.79         72.60        11.39 o
  -5  -2   2        664.21        610.58        21.51 o
  -4  -2   2         88.92         52.41         6.05 o
  -3  -2   2       4597.93       4298.34        44.98 o
  -2  -2   2       5576.21       5432.15        67.55 o
  -1  -2   2        841.58        767.34        11.81 o
   0  -2   2        460.52        469.12        14.67 o
   1  -2   2       5513.43       5567.94        65.11 o
   2  -2   2       2259.69       2122.39        52.91 o
   3  -2   2       3396.70       3387.33        36.25 o
   4  -2   2       9863.28      10104.31        94.28 o
   5  -2   2       1629.21       1597.25        50.41 o
   6  -2   2        209.40        180.82        15.19 o
   7  -2   2        178.59        136.70        20.61 o
   8  -2   2        730.80        698.32        56.83 o
   9  -2   2        874.37        841.01       106.67 o
  -9  -1   2        236.65        213.95        41.91 o
  -8  -1   2        670.56        724.14        53.59 o
  -7  -1   2         16.86         43.22        10.23 o
  -6  -1   2        676.10        714.63        36.51 o
  -5  -1   2       2110.24       2040.04        37.46 o
  -4  -1   2        509.97        496.77        11.70 o
  -3  -1   2      20349.55      21238.29       127.60 o
  -2  -1   2          5.42         16.48         3.30 o
  -1  -1   2        167.34        188.00         7.90 o
   0  -1   2       1833.02       2015.61        33.09 o
   1  -1   2        816.76        733.16        13.16 o
   2  -1   2         83.19         97.39         4.95 o
   3  -1   2        611.38        638.59        11.58 o
   4  -1   2        892.74       1004.44        36.71 o
   5  -1   2       9575.64       9673.91       118.57 o
   6  -1   2       5167.14       5537.29       126.79 o
   7  -1   2          3.92         11.62         8.08 o
   8  -1   2       1489.01       1548.35        73.04 o
   9  -1   2         13.65         24.90        32.69 o
  10  -1   2          6.85         28.56        14.19 o
  -9   0   2         63.79         36.20        19.67 o
  -8   0   2        540.16        482.92        41.42 o
  -7   0   2         61.20         48.43        18.82 o
  -6   0   2       4257.02       4317.60        72.66 o
  -5   0   2       1044.86       1008.25        20.69 o
  -4   0   2         33.47         53.75         7.14 o
  -3   0   2        394.17        374.92        12.10 o
  -2   0   2       2274.07       2332.24        30.59 o
  -1   0   2       3359.28       3606.55        42.21 o
   2   0   2       4717.11       4511.64        62.44 o
   3   0   2       5906.42       5466.48        60.28 o
   4   0   2       4027.99       4043.08        48.10 o
   5   0   2       3023.07       2942.05        55.40 o
   6   0   2        169.19        160.14        15.32 o
   7   0   2         10.25         41.05        12.26 o
   8   0   2        274.65        315.33        35.49 o
   9   0   2        184.79        162.03        42.78 o
  10   0   2        142.81        121.11        25.89 o
  -9   1   2        963.83        926.74       223.31 o
  -8   1   2          3.96         14.09        12.30 o
  -7   1   2        483.85        447.10        43.11 o
  -6   1   2        206.93        188.50        15.54 o
  -5   1   2       1172.47       1173.10        36.66 o
  -4   1   2       8614.40       8407.73       107.73 o
  -3   1   2        539.13        495.33        11.28 o
  -2   1   2       1069.40       1026.66        15.25 o
  -1   1   2         25.75         38.86         3.23 o
   1   1   2       1448.64       1192.98        16.37 o
   2   1   2       7167.09       6638.86        41.78 o
   3   1   2      21202.01      22453.69       186.54 o
   4   1   2      14984.72      15568.17       115.65 o
   5   1   2       3289.58       3424.76        41.67 o
   6   1   2        278.13        291.39        18.66 o
   7   1   2       1581.43       1774.44        60.44 o
   8   1   2        234.13        228.41        23.21 o
   9   1   2          8.42         32.59        18.79 o
  10   1   2         75.21         45.65        28.71 o
  -9   2   2          6.10         54.43        32.05 o
  -8   2   2        343.26        293.54        56.46 o
  -7   2   2       1748.99       1677.85        54.05 o
  -6   2   2        112.89        136.27        17.61 o
  -5   2   2       5942.81       5843.44        80.82 o
  -4   2   2       1473.56       1472.74        29.87 o
  -3   2   2       2952.27       3118.44        33.48 o
  -2   2   2      21560.94      22234.20       135.87 o
  -1   2   2      16424.96      18511.17       138.29 o
   0   2   2        134.09        172.03         8.06 o
   1   2   2       2015.14       1844.47        27.84 o
   2   2   2        179.09        200.89         7.73 o
   3   2   2       9426.98       9357.29        59.32 o
   4   2   2      14798.34      14797.82       106.27 o
   5   2   2        538.42        541.54        19.21 o
   6   2   2        200.96        197.81        16.66 o
   7   2   2        434.83        425.85        35.66 o
   8   2   2         19.05         25.36        13.48 o
   9   2   2        227.45        246.76        33.51 o
  10   2   2         72.47         34.20        11.16 o
  -9   3   2         31.80        214.37        57.42 o
  -8   3   2       1051.11       1213.41        76.49 o
  -7   3   2         56.35         62.71        15.54 o
  -6   3   2         88.47         59.55        13.81 o
  -5   3   2        357.78        342.76        17.92 o
  -4   3   2        376.71        391.40        17.12 o
  -3   3   2         22.71         29.55         5.37 o
  -2   3   2       1627.99       1727.76        25.48 o
  -1   3   2       5157.04       5979.23        79.85 o
   0   3   2       3071.33       2975.58        38.85 o
   1   3   2       3680.73       3600.61        60.95 o
   2   3   2        207.52        150.30         6.37 o
   3   3   2       1118.47       1066.94        20.89 o
   4   3   2        547.75        493.90        16.62 o
   5   3   2       1895.55       1876.05        43.54 o
   6   3   2       1048.89       1122.42        61.15 o
   7   3   2        118.10         80.17        19.85 o
   8   3   2        181.93        229.52        23.92 o
   9   3   2         52.96         53.16        17.24 o
  -9   4   2          0.08         59.10        32.49 o
  -8   4   2         79.75        136.32        53.72 o
  -7   4   2        252.11        222.38        26.69 o
  -6   4   2       2814.09       2872.81        76.06 o
  -5   4   2       2117.74       2082.18        73.33 o
  -4   4   2        525.45        510.67        26.58 o
  -3   4   2        199.88        210.26        10.41 o
  -2   4   2       6480.53       6364.48        52.23 o
  -1   4   2        242.00        373.77        17.44 o
   0   4   2       5424.92       5601.28        46.05 o
   1   4   2         11.84         24.18         5.89 o
   2   4   2       5868.23       5840.29        58.17 o
   3   4   2       6718.78       6477.58        64.71 o
   4   4   2        182.37        163.12        11.26 o
   5   4   2       2326.04       2396.25        55.00 o
   6   4   2          0.30         15.10        14.02 o
   7   4   2        226.32        246.98        23.81 o
   8   4   2        197.71        203.98        23.63 o
   9   4   2          5.56         35.55        11.86 o
  -8   5   2        101.26         82.32        39.50 o
  -7   5   2        365.51        364.23       188.66 o
  -6   5   2        333.66        287.95        39.12 o
  -5   5   2         11.90         22.45         9.09 o
  -4   5   2        924.82        931.97        44.99 o
  -3   5   2        589.01        530.97        25.11 o
  -2   5   2        874.66        960.16        30.42 o
  -1   5   2       3346.13       3519.51       103.13 o
   0   5   2       4829.45       4947.53        68.03 o
   1   5   2       2302.93       2226.80        30.99 o
   2   5   2      19097.98      18527.17       471.54 o
   3   5   2       1806.39       1784.24        42.75 o
   4   5   2          0.95         26.43         5.61 o
   5   5   2        329.49        302.00        19.41 o
   6   5   2          0.57         30.45        14.49 o
   7   5   2        388.99        366.63        31.84 o
   8   5   2          2.45         16.80        13.59 o
   9   5   2         53.69         37.43        11.40 o
  -8   6   2        134.70        145.12        46.16 o
  -7   6   2        671.03        738.61       111.89 o
  -6   6   2         29.38         27.62         9.95 o
  -5   6   2        231.65        171.90        15.71 o
  -4   6   2       1644.19       1577.47        53.97 o
  -3   6   2       1749.09       1744.85        58.49 o
  -2   6   2        963.11        953.85        30.69 o
  -1   6   2       5605.34       5669.75        76.89 o
   0   6   2        552.38        487.77        28.18 o
   1   6   2        429.56        409.79        17.50 o
   2   6   2         69.08        105.52        10.28 o
   3   6   2       3379.36       3321.25        82.93 o
   4   6   2       3752.22       3600.09        68.05 o
   5   6   2       1436.96       1327.63        53.92 o
   6   6   2        300.58        253.79        24.23 o
   7   6   2        113.56        131.06        25.21 o
   8   6   2         30.25         52.60        12.38 o
  -7   7   2        168.72        194.57        53.57 o
  -6   7   2        529.13        746.87       114.97 o
  -5   7   2        445.88        457.46        49.72 o
  -4   7   2        689.38        747.39        63.21 o
  -3   7   2        752.30        655.49        57.26 o
  -2   7   2         13.88         11.48         3.38 o
  -1   7   2        344.11        345.26        24.40 o
   0   7   2       2247.30       2332.89        76.07 o
   1   7   2       4005.45       4030.73        71.32 o
   2   7   2         50.76         62.94         6.29 o
   3   7   2       1708.35       1631.70        57.20 o
   4   7   2        406.74        363.31        31.46 o
   5   7   2          6.28         26.37        13.77 o
   6   7   2         65.28         49.16        10.39 o
   7   7   2         43.15         43.85        21.48 o
   8   7   2         21.89         32.50        11.86 o
  -6   8   2         29.64         62.86        31.89 o
  -5   8   2        246.97        359.95        69.41 o
  -4   8   2        538.00        520.81        43.33 o
  -3   8   2        260.03        282.07        35.01 o
  -2   8   2       2216.86       2318.22        62.56 o
  -1   8   2        161.89        146.38        25.14 o
   0   8   2       5385.55       5382.39       177.52 o
   1   8   2       2716.91       2730.95        80.17 o
   2   8   2        838.02        812.00        44.22 o
   3   8   2       2164.77       2131.42        62.56 o
   4   8   2          4.97         21.60        27.73 o
   5   8   2        195.89        166.55        37.42 o
   6   8   2        323.52        254.22        54.46 o
   7   8   2          1.12         22.59        35.28 o
  -5   9   2         92.44        153.68        39.76 o
  -4   9   2          1.69         29.31        14.27 o
  -3   9   2       1216.79       1364.33        85.20 o
  -2   9   2        732.36        777.43        50.01 o
  -1   9   2        553.48        588.17        60.29 o
   0   9   2         78.49         68.73        17.67 o
   1   9   2        744.32        724.72        71.93 o
   2   9   2       5984.82       5718.24       170.56 o
   3   9   2         13.80         15.92        17.70 o
   4   9   2        220.41        283.80        46.23 o
   5   9   2        119.48        111.72        32.05 o
   6   9   2         36.50         48.04        17.97 o
  -4  10   2         14.25          0.39        15.45 o
  -3  10   2        483.43        586.10        91.70 o
  -2  10   2        141.59        112.28        23.02 o
  -1  10   2       2443.00       2647.91        85.43 o
   0  10   2        180.07        138.38        17.32 o
   1  10   2        376.89        397.31        63.79 o
   2  10   2         54.30        116.35        44.85 o
   3  10   2          0.31         39.14        22.02 o
   4  10   2        276.86        275.10        48.99 o
   5  10   2          2.86         36.49        31.15 o
  -2  11   2        129.09         70.66        31.74 o
  -1  11   2        111.04         75.54        39.80 o
   0  11   2        128.86        119.62        19.10 o
   1  11   2        807.52        847.92       119.09 o
   2  11   2         24.72         69.98        18.30 o
   3  11   2        287.56        172.21        52.90 o
  -4 -10   3        792.01        922.31       236.94 o
  -3 -10   3         31.17         70.65        19.53 o
  -2 -10   3        484.56        629.33       139.62 o
  -1 -10   3        234.97        200.71        35.10 o
   0 -10   3        274.53        246.10        44.37 o
   1 -10   3        660.47        639.74       104.04 o
   2 -10   3        309.46        170.29        45.48 o
   3 -10   3         19.17         30.51        20.23 o
  -5  -9   3        310.76        320.54        67.00 o
  -4  -9   3        594.05        527.43       100.33 o
  -3  -9   3        534.99        485.07        64.01 o
  -2  -9   3       3541.98       3619.47       189.79 o
  -1  -9   3          0.00          3.29         8.18 o
   0  -9   3          0.82         24.22         9.42 o
   1  -9   3        818.53        861.19        85.14 o
   2  -9   3        279.82        254.10        76.61 o
   3  -9   3        145.25        178.36        30.86 o
   4  -9   3        473.59        368.08       168.40 o
   5  -9   3        114.94        133.77        29.67 o
  -6  -8   3        859.77        897.44        77.79 o
  -5  -8   3       2214.25       2087.42        87.20 o
  -4  -8   3         16.53         31.90        29.19 o
  -3  -8   3          8.92         26.66        11.19 o
  -2  -8   3        206.19        213.09        26.23 o
  -1  -8   3        210.44        180.58        19.10 o
   0  -8   3       1206.50       1177.99        38.10 o
   1  -8   3        144.29        116.87        15.78 o
   2  -8   3        284.64        220.14        35.33 o
   3  -8   3       3094.38       3306.47       115.49 o
   4  -8   3        152.58        199.95        44.73 o
   5  -8   3        388.99        506.56        71.57 o
   6  -8   3        423.37        417.94        97.72 o
  -7  -7   3         16.13         40.89        16.55 o
  -6  -7   3          5.60         36.79        19.22 o
  -5  -7   3        664.29        593.62        62.49 o
  -4  -7   3        188.60        170.38        20.64 o
  -3  -7   3       2236.99       2200.76       106.83 o
  -2  -7   3         97.55         79.97        15.27 o
  -1  -7   3       1531.19       1422.75        74.99 o
   0  -7   3        384.14        348.48        19.15 o
   1  -7   3        109.31        126.03        15.01 o
   2  -7   3       3468.91       3553.15       123.34 o
   3  -7   3        562.79        421.78        82.80 o
   4  -7   3        529.86        539.06        47.12 o
   5  -7   3        814.02        875.05       158.30 o
   6  -7   3         30.45         34.93        21.34 o
  -8  -6   3         19.91         51.63        17.27 o
  -7  -6   3        522.84        495.19        70.96 o
  -6  -6   3        386.39        344.63        50.46 o
  -5  -6   3         14.68         48.86        10.94 o
  -4  -6   3       2261.11       2293.78        45.55 o
  -3  -6   3        213.27        197.69        17.29 o
  -2  -6   3        160.17        129.44        24.98 o
  -1  -6   3        451.91        469.02        19.30 o
   0  -6   3         15.36         19.84         5.60 o
   1  -6   3       1272.45       1197.94        51.83 o
   2  -6   3        160.49        167.89        12.60 o
   3  -6   3        144.07        120.62        11.35 o
   4  -6   3       6363.51       6485.36       189.28 o
   5  -6   3       1554.58       1874.10       265.57 o
   6  -6   3        216.84        165.92        31.21 o
   7  -6   3        410.37        407.02        58.86 o
   8  -6   3          6.43         69.49        29.43 o
  -8  -5   3        172.96        135.82        21.82 o
  -7  -5   3        901.60        837.14        55.80 o
  -6  -5   3         77.12         81.25        16.52 o
  -5  -5   3        187.18        147.93        21.55 o
  -4  -5   3         31.19         28.91         4.59 o
  -3  -5   3        337.15        276.52        15.27 o
  -2  -5   3       2278.00       2201.15        45.43 o
  -1  -5   3        846.71        880.32        23.37 o
   0  -5   3        176.50        164.16        10.01 o
   1  -5   3       7572.89       7763.26        84.42 o
   2  -5   3       6828.29       6892.65        91.01 o
   3  -5   3        655.50        599.69        24.26 o
   4  -5   3        166.30        164.38        17.77 o
   5  -5   3        503.22        436.96        75.70 o
   6  -5   3       3997.45       4512.56       320.11 o
   7  -5   3         13.04         82.18        24.43 o
   8  -5   3        376.95        320.23        96.95 o
  -9  -4   3          0.86         28.98        10.77 o
  -8  -4   3         58.19         79.12        16.07 o
  -7  -4   3         21.85         43.37         9.28 o
  -6  -4   3        856.25        909.95        42.83 o
  -5  -4   3       4272.04       4236.69        75.43 o
  -4  -4   3          3.54         19.09        13.36 o
  -3  -4   3        175.30        131.64         9.11 o
  -2  -4   3         46.44         58.54         7.07 o
  -1  -4   3       3542.93       3603.11        51.75 o
   0  -4   3       2450.19       2340.63        31.46 o
   1  -4   3       6223.78       6721.01        54.49 o
   2  -4   3         69.48         87.61         8.00 o
   3  -4   3       4625.99       4674.42        55.52 o
   4  -4   3        129.81        118.20         8.58 o
   5  -4   3       3755.49       3850.04       103.95 o
   6  -4   3        975.90        932.72        56.40 o
   7  -4   3         10.99         11.51         9.52 o
   8  -4   3         78.73         93.68        21.56 o
   9  -4   3         41.21          1.55        20.40 o
  -9  -3   3        304.21        306.55        39.80 o
  -8  -3   3       1633.17       1633.86       113.83 o
  -7  -3   3          3.17         24.64        12.19 o
  -6  -3   3        665.29        737.84        41.61 o
  -5  -3   3        587.03        549.90        27.50 o
  -4  -3   3       1096.88       1139.35        22.23 o
  -3  -3   3       5572.27       5559.88        81.51 o
  -2  -3   3         17.40         30.16         6.06 o
  -1  -3   3        636.63        640.78        15.59 o
   0  -3   3       1483.12       1532.58        23.83 o
   1  -3   3      21316.47      21852.20       616.34 o
   2  -3   3       9573.92       9839.41        53.69 o
   3  -3   3       7866.42       7749.17        67.27 o
   4  -3   3         22.77         21.05         4.21 o
   5  -3   3        341.32        348.25        22.03 o
   6  -3   3         28.67         27.72         5.44 o
   7  -3   3        570.17        555.41        51.14 o
   8  -3   3        172.28        117.18        24.39 o
   9  -3   3        341.31        218.66        41.18 o
  -9  -2   3        673.21        605.58        85.41 o
  -8  -2   3        821.49        758.12       102.76 o
  -7  -2   3        294.49        277.05        33.31 o
  -6  -2   3        917.76        941.11        50.25 o
  -5  -2   3         13.37         32.31         6.52 o
  -4  -2   3       6498.02       6834.25        81.69 o
  -3  -2   3        946.72       1115.93        21.75 o
  -2  -2   3        337.48        354.11        13.26 o
  -1  -2   3       8456.59       8311.28        62.90 o
   0  -2   3      11369.91      11784.01        78.27 o
   1  -2   3       3322.05       3683.11        37.77 o
   2  -2   3       2650.82       2578.82        32.54 o
   3  -2   3        326.26        285.93        12.27 o
   4  -2   3       6851.85       6678.11        68.22 o
   5  -2   3       1131.94       1159.20        33.48 o
   6  -2   3       1941.25       1954.33        59.60 o
   7  -2   3       1319.44       1144.26       116.55 o
   8  -2   3        511.64        510.46        41.92 o
   9  -2   3         53.98         70.93        20.23 o
  -9  -1   3          5.50         12.52         9.22 o
  -8  -1   3         77.37         63.36        13.24 o
  -7  -1   3       2326.47       2627.27       166.15 o
  -6  -1   3         24.90         26.90         6.72 o
  -5  -1   3       1775.38       1759.89        32.99 o
  -4  -1   3        639.99        615.10        20.26 o
  -3  -1   3        813.80        821.25        16.97 o
  -2  -1   3       4693.00       4732.39        52.74 o
  -1  -1   3       4195.60       4216.57        50.98 o
   0  -1   3       2872.46       2895.89        29.50 o
   1  -1   3      10137.99       9701.56       199.74 o
   2  -1   3       5484.86       5371.00        63.00 o
   3  -1   3       4829.93       4879.90        50.30 o
   4  -1   3       3676.76       3598.41        44.01 o
   5  -1   3         38.14         42.23         6.44 o
   6  -1   3        309.61        344.72        28.60 o
   7  -1   3        483.33        467.40        32.43 o
   8  -1   3          8.46         34.07        29.46 o
   9  -1   3        170.22        149.32        33.36 o
  10  -1   3        111.08         29.36        18.69 o
  -9   0   3        115.85         80.18        17.98 o
  -8   0   3         18.60          6.59         9.65 o
  -7   0   3         18.58         30.66         8.69 o
  -6   0   3        263.35        233.96        22.09 o
  -5   0   3       3597.32       3444.98        67.65 o
  -4   0   3        352.23        403.14        11.84 o
  -3   0   3        466.98        525.44        11.95 o
  -2   0   3       7548.60       7429.94        60.60 o
  -1   0   3       4473.44       4467.21        51.70 o
   1   0   3      26485.82      18482.06       153.32 o
   2   0   3       3496.33       3205.50        39.63 o
   3   0   3       2608.51       2652.69        30.22 o
   4   0   3         25.99         30.79         5.26 o
   5   0   3         94.77         93.91         8.01 o
   6   0   3       1385.88       1409.13        38.70 o
   7   0   3        345.77        279.66        23.68 o
   8   0   3        939.88        916.66       104.16 o
   9   0   3       1426.19       1556.50       122.58 o
  10   0   3         62.60         43.69        32.62 o
  -9   1   3         80.19        137.38        33.90 o
  -8   1   3        290.11        294.19        41.36 o
  -7   1   3         40.18         40.45         7.76 o
  -6   1   3        641.51        631.26        29.49 o
  -5   1   3        428.29        417.26        18.62 o
  -4   1   3       2802.74       2999.46        53.19 o
  -3   1   3       7356.38       7215.18        45.44 o
  -2   1   3      12583.94      12582.84       110.96 o
  -1   1   3       6877.07       7170.59       145.12 o
   0   1   3       1281.63       1454.67        24.55 o
   1   1   3       2959.90       2963.78        32.59 o
   2   1   3      62671.48      40887.66      2465.49 o
   3   1   3       3350.13       3134.03        33.63 o
   4   1   3        936.87       1005.77        19.59 o
   5   1   3        778.88        805.98        21.90 o
   6   1   3        560.85        555.75        36.62 o
   7   1   3        393.34        386.15        33.15 o
   8   1   3          8.89         54.98        13.22 o
   9   1   3         42.25         52.63        15.31 o
  10   1   3          0.55          0.02        17.02 o
  -9   2   3        836.64        855.48       100.61 o
  -8   2   3        269.50        248.47        38.49 o
  -7   2   3        279.56        213.80        33.23 o
  -6   2   3        596.98        559.42        27.62 o
  -5   2   3        254.44        229.68        15.81 o
  -4   2   3        390.62        393.74        12.44 o
  -3   2   3       3479.99       3673.08        57.77 o
  -2   2   3        145.74        173.24         8.08 o
  -1   2   3       3279.87       3082.71        50.36 o
   0   2   3      10834.85       9971.88       143.23 o
   1   2   3       1453.78       1475.11        25.13 o
   2   2   3       6025.85       5701.71        66.27 o
   3   2   3          0.01         26.26         3.95 o
   4   2   3         46.67         93.45         5.78 o
   5   2   3         53.25         44.47         5.76 o
   6   2   3         50.94         68.70        11.43 o
   7   2   3        654.12        696.51        49.36 o
   8   2   3        783.10        796.73        73.71 o
   9   2   3         99.39        115.56        20.82 o
  10   2   3        593.15        483.96        97.66 o
  -9   3   3         41.59         84.50        45.79 o
  -8   3   3        105.37         84.06        16.28 o
  -7   3   3        557.14        620.22        47.28 o
  -6   3   3        304.42        278.50        31.36 o
  -5   3   3       1603.53       1681.76        68.24 o
  -4   3   3       3249.86       3255.85        45.81 o
  -3   3   3      12543.78      13883.74       119.42 o
  -2   3   3         19.06         29.04         5.44 o
  -1   3   3      13233.34      13286.41        89.68 o
   0   3   3        800.53        855.73        15.63 o
   1   3   3       4558.42       4421.60        52.27 o
   2   3   3       1981.02       1852.79        28.67 o
   3   3   3       7091.41       7508.91        70.67 o
   4   3   3       6794.52       6881.62        89.51 o
   5   3   3          2.07         15.77         4.43 o
   6   3   3       1925.09       1859.67        64.36 o
   7   3   3       1500.33       1566.00        73.26 o
   8   3   3        542.69        594.34        48.30 o
   9   3   3          2.02         24.28        10.33 o
  -9   4   3         12.65         14.43        21.67 o
  -8   4   3        849.76       1168.44       168.97 o
  -7   4   3         21.88         44.37        26.46 o
  -6   4   3        761.57        684.24        58.16 o
  -5   4   3         13.66         25.61         5.71 o
  -4   4   3       5285.50       5448.43        79.60 o
  -3   4   3        431.95        486.66        17.24 o
  -2   4   3       5147.71       5441.92        54.65 o
  -1   4   3         59.63         60.53         7.87 o
   0   4   3       5972.88       5913.59        58.96 o
   1   4   3      20938.11      21896.84       170.41 o
   2   4   3        501.94        512.45        15.85 o
   3   4   3        567.49        578.69        16.50 o
   4   4   3        681.11        653.19        24.83 o
   5   4   3         54.97         58.86         9.93 o
   6   4   3        164.55        168.94        14.61 o
   7   4   3         10.96         44.92        12.11 o
   8   4   3         24.17         37.47        24.38 o
   9   4   3        249.05        248.46        30.18 o
  -8   5   3        227.70        211.98        67.64 o
  -7   5   3        141.38        164.25        28.30 o
  -6   5   3        615.61        607.82        71.95 o
  -5   5   3        130.70        122.56        23.42 o
  -4   5   3          6.08         24.98         7.07 o
  -3   5   3       1234.96       1183.62        25.55 o
  -2   5   3       8444.09       8414.44       150.45 o
  -1   5   3       1231.70       1242.51        37.95 o
   0   5   3       1325.66       1399.06        31.65 o
   1   5   3         86.54         97.89         7.78 o
   2   5   3        267.39        289.32        11.24 o
   3   5   3       1347.01       1311.99        26.61 o
   4   5   3        127.73        125.56        13.93 o
   5   5   3         36.10         50.63         5.36 o
   6   5   3        998.03        950.26        59.66 o
   7   5   3        383.55        401.87        33.87 o
   8   5   3        359.56        333.87        32.40 o
   9   5   3        192.94        190.58        28.92 o
  -8   6   3         55.14         28.78        21.69 o
  -7   6   3        114.36        106.76        50.54 o
  -6   6   3         16.58         25.34         8.30 o
  -5   6   3        603.71        615.66        39.40 o
  -4   6   3          0.45         21.34         5.59 o
  -3   6   3        962.17        941.60        41.44 o
  -2   6   3        192.15        191.72        10.09 o
  -1   6   3       3984.88       4043.35        71.32 o
   0   6   3       3438.14       3481.86        51.21 o
   1   6   3       1034.11       1024.96        22.60 o
   2   6   3       4899.61       4990.68        66.26 o
   3   6   3         19.20         33.96         8.90 o
   4   6   3        952.53        828.42        36.27 o
   5   6   3         55.70         53.59         6.70 o
   6   6   3       1377.98       1554.27        61.82 o
   7   6   3         82.10         81.42        28.03 o
   8   6   3        108.83         99.45        18.01 o
  -7   7   3         74.10         46.38        23.00 o
  -6   7   3        367.19        411.07        88.16 o
  -5   7   3        148.31        126.13        18.00 o
  -4   7   3        670.74        609.10        59.75 o
  -3   7   3       1284.65       1243.86        61.38 o
  -2   7   3        948.04        907.35        40.18 o
  -1   7   3       1593.68       1537.10        54.53 o
   0   7   3        202.70        176.74        23.10 o
   1   7   3        114.46        117.72        10.71 o
   2   7   3        465.13        417.59        22.84 o
   3   7   3        486.60        490.45        26.82 o
   4   7   3         32.87         48.97         7.47 o
   5   7   3        345.56        281.52        25.66 o
   6   7   3        190.31        145.81        29.26 o
   7   7   3       1323.07       1321.44       200.25 o
   8   7   3        297.05        240.79        71.31 o
  -6   8   3        119.37        252.43        61.18 o
  -5   8   3        123.16        168.99        38.26 o
  -4   8   3       3490.46       3757.59       174.05 o
  -3   8   3        445.50        465.87        39.87 o
  -2   8   3         55.20         68.50        12.95 o
  -1   8   3         38.82         35.08         6.46 o
   0   8   3         82.26         55.05         8.04 o
   1   8   3       1788.86       1840.57        81.01 o
   2   8   3         38.36         49.14         8.15 o
   3   8   3        500.58        479.49        31.11 o
   4   8   3       1170.28       1133.91        49.53 o
   5   8   3       1166.08       1178.46        85.14 o
   6   8   3        434.99        500.37        60.19 o
   7   8   3          5.88         88.60        29.76 o
  -5   9   3         38.58         31.52        18.84 o
  -4   9   3          1.72         33.00        10.84 o
  -3   9   3       1426.55       1524.78        88.57 o
  -2   9   3       2120.91       2470.75        87.62 o
  -1   9   3         80.00         95.61        16.75 o
   0   9   3       1661.63       1621.58        76.63 o
   1   9   3          8.56         11.70        13.16 o
   2   9   3        682.69        681.60        76.19 o
   3   9   3         87.01        114.16        37.65 o
   4   9   3        104.54        111.92        16.19 o
   5   9   3        182.07        216.39        33.78 o
   6   9   3        129.11        156.44        35.93 o
  -4  10   3        270.19        273.23        77.36 o
  -3  10   3       1321.98       1270.13        81.97 o
  -2  10   3        227.18        194.53        46.34 o
  -1  10   3         24.46         37.22         9.26 o
   0  10   3        113.46         95.13        10.74 o
   1  10   3         68.34         61.82        18.27 o
   2  10   3        197.64        164.21        28.26 o
   3  10   3        220.25        206.38        87.35 o
   4  10   3        476.27        551.79        90.91 o
   5  10   3        629.07        718.29        83.05 o
  -2  11   3         24.09          6.19         9.23 o
  -1  11   3        509.87        429.27        51.98 o
   0  11   3        460.18        341.83       100.94 o
   1  11   3        101.71         94.17        40.48 o
   2  11   3        349.50        400.67        71.79 o
   3  11   3       1083.51       1120.47       100.43 o
  -3 -10   4        416.60        445.18       157.31 o
  -2 -10   4        430.04        436.32        71.56 o
  -1 -10   4          0.94         16.79        12.92 o
   0 -10   4        563.11        533.22        94.62 o
   1 -10   4          7.26         28.54        13.24 o
   2 -10   4        429.95        429.92        90.54 o
   3 -10   4        267.95        282.01        55.11 o
  -5  -9   4        203.27        102.38        31.86 o
  -4  -9   4         22.31         32.63        12.82 o
  -3  -9   4        194.25        162.89        30.97 o
  -2  -9   4         18.07         23.54        27.03 o
  -1  -9   4        192.65        229.29        25.14 o
   0  -9   4        157.61        160.25        20.39 o
   1  -9   4         99.16        111.12        18.43 o
   2  -9   4        599.47        421.08        79.08 o
   3  -9   4          1.32          4.01        16.28 o
   4  -9   4        233.54        239.67        81.93 o
   5  -9   4        278.00        284.11       117.00 o
  -6  -8   4         55.71         75.93        18.11 o
  -5  -8   4        584.20        519.04        64.36 o
  -4  -8   4       1065.40        968.86        71.30 o
  -3  -8   4          3.45         71.35        17.58 o
  -2  -8   4         20.17         35.21        20.84 o
  -1  -8   4        364.94        443.28        58.44 o
   0  -8   4        297.72        300.00        24.65 o
   1  -8   4       3430.01       3655.49       123.83 o
   2  -8   4        918.21       1010.28        91.03 o
   3  -8   4        477.64        373.47        51.68 o
   4  -8   4         55.23         24.31        20.27 o
   5  -8   4         15.80         26.39        14.79 o
   6  -8   4        683.56        488.84       167.58 o
  -7  -7   4         30.55         44.98        16.05 o
  -6  -7   4        811.14        752.03        73.02 o
  -5  -7   4        694.29        651.32        67.80 o
  -4  -7   4        252.22        242.83        27.97 o
  -3  -7   4        123.70        149.67        20.82 o
  -2  -7   4        959.18        972.49        64.97 o
  -1  -7   4        303.02        311.34        46.81 o
   0  -7   4        606.22        553.45        32.97 o
   1  -7   4        250.19        260.89        18.35 o
   2  -7   4       1218.43       1092.12        50.01 o
   3  -7   4       4354.38       4309.99       252.06 o
   4  -7   4        349.46        379.52        58.74 o
   5  -7   4        584.69        720.72        88.46 o
   6  -7   4        188.40        147.36        34.80 o
   7  -7   4        296.22        317.73        78.30 o
  -8  -6   4        697.11        641.53        53.96 o
  -7  -6   4          4.22         21.73        15.47 o
  -6  -6   4          1.20         12.29         6.53 o
  -5  -6   4        959.73        851.70        48.67 o
  -4  -6   4          4.30         26.96        13.95 o
  -3  -6   4       2478.58       2434.50        90.58 o
  -2  -6   4        101.70        112.68        22.46 o
  -1  -6   4        115.08        135.60        20.75 o
   0  -6   4       3869.29       3920.12        63.91 o
   1  -6   4        595.12        665.73        38.93 o
   2  -6   4       2123.14       1967.23        65.46 o
   3  -6   4         38.50         31.05         7.23 o
   4  -6   4        166.97        104.69        41.26 o
   5  -6   4         20.30         20.90        17.26 o
   6  -6   4         66.08         38.49        34.00 o
   7  -6   4        459.43        419.12        89.99 o
   8  -6   4         47.97         94.21        45.88 o
  -8  -5   4         87.65         75.92        24.16 o
  -7  -5   4        328.67        351.41        44.85 o
  -6  -5   4       1561.74       1607.02        62.06 o
  -5  -5   4         22.21          7.20         6.13 o
  -4  -5   4         14.38         19.41         5.61 o
  -3  -5   4       3158.49       3393.43        94.21 o
  -2  -5   4        737.34        745.00        29.96 o
  -1  -5   4       3790.30       3513.41        47.75 o
   0  -5   4       8256.26       8358.66        95.08 o
   1  -5   4        467.07        465.17        18.57 o
   2  -5   4       5554.55       5560.66        63.13 o
   3  -5   4        831.07        796.97        31.64 o
   4  -5   4       3157.46       3072.69       183.25 o
   5  -5   4       1180.29       1262.21        87.78 o
   6  -5   4       2257.52       2411.31       100.58 o
   7  -5   4          3.22          6.60        11.22 o
   8  -5   4        392.89        480.52        84.29 o
  -9  -4   4        206.44        175.99        30.21 o
  -8  -4   4        341.40        313.57        53.90 o
  -7  -4   4       1905.66       1963.88        83.11 o
  -6  -4   4         15.70         48.86         9.16 o
  -5  -4   4          5.81         24.94         6.94 o
  -4  -4   4       4094.95       4194.49        72.08 o
  -3  -4   4        887.05        818.65        25.81 o
  -2  -4   4         65.80         79.13        11.87 o
  -1  -4   4         10.91         35.02         6.36 o
   0  -4   4       2335.52       2563.49        36.87 o
   1  -4   4      19715.09      20173.46       189.86 o
   2  -4   4       4112.64       4082.39        43.96 o
   3  -4   4        114.55        100.09         9.44 o
   4  -4   4         26.36         31.75        10.46 o
   5  -4   4       1300.07       1399.29        81.91 o
   6  -4   4        255.61        232.30        30.56 o
   7  -4   4         26.74         71.31        22.04 o
   8  -4   4         18.06         60.46        16.65 o
   9  -4   4        159.81        111.08        32.64 o
  -9  -3   4         18.87         26.52        12.65 o
  -8  -3   4         26.40         50.62        14.34 o
  -7  -3   4        104.67        126.84        19.72 o
  -6  -3   4        806.95        755.73        51.99 o
  -5  -3   4        418.49        372.28        21.12 o
  -4  -3   4         73.58         83.51        12.29 o
  -3  -3   4        301.55        355.50        14.37 o
  -2  -3   4       6184.94       6058.35        50.63 o
  -1  -3   4       3764.25       3418.50        49.60 o
   0  -3   4        692.33        709.05        16.54 o
   1  -3   4      13242.82      14229.87        85.14 o
   2  -3   4          1.52         12.56         5.03 o
   3  -3   4       4168.37       4041.35        74.69 o
   4  -3   4        231.62        182.54        14.66 o
   5  -3   4        737.22        763.42        34.75 o
   6  -3   4          2.21         23.08        11.84 o
   7  -3   4        827.26        957.68        62.28 o
   8  -3   4        188.00        149.32        21.73 o
   9  -3   4        180.20        206.32        33.83 o
  -9  -2   4        321.04        226.30        38.40 o
  -8  -2   4        754.14        851.98        69.01 o
  -7  -2   4         62.68         63.98        14.50 o
  -6  -2   4        371.30        381.94        29.00 o
  -5  -2   4       1603.91       1552.58        36.14 o
  -4  -2   4       1732.85       1588.72        24.66 o
  -3  -2   4         91.72         75.92         5.15 o
  -2  -2   4       1916.43       1772.64        23.86 o
  -1  -2   4       1385.95       1302.53        22.59 o
   0  -2   4       9491.71       9213.40        74.81 o
   1  -2   4       7062.89       7424.68        43.39 o
   2  -2   4       7122.89       7166.59        82.70 o
   3  -2   4       4029.55       4213.20        62.75 o
   4  -2   4        184.17        172.76        17.59 o
   5  -2   4        653.84        627.77        20.36 o
   6  -2   4        639.25        633.91        29.55 o
   7  -2   4         45.22         50.49        13.82 o
   8  -2   4         14.08         57.10        17.94 o
   9  -2   4        195.91        162.56        29.83 o
  -9  -1   4          7.94         20.63        12.50 o
  -8  -1   4         54.20         54.21        15.45 o
  -7  -1   4        192.27        170.95        19.23 o
  -6  -1   4        112.71         85.90         9.83 o
  -5  -1   4       1064.15       1111.59        33.24 o
  -4  -1   4         24.66         50.04         4.67 o
  -3  -1   4       2280.91       2209.57        27.30 o
  -2  -1   4        365.78        378.68        12.48 o
  -1  -1   4       6934.88       7015.88        63.51 o
   1  -1   4        406.17        420.16        15.70 o
   2  -1   4       2024.90       2075.00        37.89 o
   3  -1   4        341.88        296.46        11.83 o
   4  -1   4         26.52         52.10         3.85 o
   5  -1   4        234.51        223.79        11.58 o
   6  -1   4         28.72         40.19        10.73 o
   7  -1   4       1319.30       1430.04        76.47 o
   8  -1   4       2913.77       3251.30       127.51 o
   9  -1   4        579.25        553.41        67.74 o
  10  -1   4        197.48         83.02        43.65 o
  -9   0   4         25.94         27.03        22.53 o
  -8   0   4          6.72         16.88        10.95 o
  -7   0   4        605.27        635.69        56.02 o
  -6   0   4         74.25         79.52        16.11 o
  -5   0   4        207.81        192.93        10.95 o
  -4   0   4       5068.30       4827.50        73.85 o
  -3   0   4       5160.42       4835.78        50.37 o
  -2   0   4        164.51        205.39        15.90 o
  -1   0   4       8009.11       8508.23        63.54 o
   0   0   4        793.27        739.19        12.35 o
   1   0   4       4376.01       4115.57        41.48 o
   2   0   4      22660.02      22672.13       231.89 o
   3   0   4        336.71        343.36        13.22 o
   4   0   4        604.49        677.85        17.30 o
   5   0   4       2671.82       2620.07        36.11 o
   6   0   4          0.30          9.89         7.62 o
   7   0   4       1042.89       1072.80        51.40 o
   8   0   4        471.23        481.45        47.36 o
   9   0   4        487.55        472.02        48.74 o
  10   0   4        134.85        124.29        27.28 o
  -9   1   4          3.57         10.73        10.41 o
  -8   1   4        126.44        117.51        22.13 o
  -7   1   4        498.36        455.84        56.26 o
  -6   1   4       2158.05       2213.17        90.57 o
  -5   1   4        628.49        678.26        23.68 o
  -4   1   4        111.40         95.80         8.53 o
  -3   1   4         37.05         64.84         5.96 o
  -2   1   4       7889.70       7599.55        75.10 o
  -1   1   4      35159.16      25216.42      1486.71 o
   0   1   4       1643.30       1663.06        32.03 o
   1   1   4       6030.16       6118.04        40.04 o
   2   1   4      64509.86      44298.39      1530.90 o
   3   1   4        296.65        402.90        16.90 o
   4   1   4        116.43         92.08         5.81 o
   5   1   4         10.57         41.65         9.93 o
   6   1   4        196.52        197.70        19.20 o
   7   1   4        774.50        742.95        48.04 o
   8   1   4        117.58        137.34        19.45 o
   9   1   4       1237.38       1455.21        56.32 o
  10   1   4        207.88        149.65        26.93 o
  -9   2   4         41.40         98.04        36.19 o
  -8   2   4        834.20        862.12        62.03 o
  -7   2   4        363.86        297.94        27.65 o
  -6   2   4          0.08         16.28         6.09 o
  -5   2   4       4033.67       4078.12        76.60 o
  -4   2   4       2015.86       1853.39        29.01 o
  -3   2   4       1911.01       1754.98        22.38 o
  -2   2   4       6790.65       6812.85        46.85 o
  -1   2   4        386.81        393.04        14.14 o
   0   2   4       3476.89       3289.79        39.47 o
   1   2   4       8733.82       9264.26        57.68 o
   2   2   4       1834.31       1801.04        28.54 o
   3   2   4       2585.04       2929.72        34.09 o
   4   2   4       4668.60       5454.38        67.89 o
   5   2   4          4.93         27.89         4.40 o
   6   2   4       5916.11       6036.84       120.18 o
   7   2   4       2987.36       3310.21        94.29 o
   8   2   4        303.08        375.50        31.62 o
   9   2   4          0.87         16.98        18.93 o
  10   2   4          4.99         24.62        17.07 o
  -9   3   4          2.82         27.37        19.77 o
  -8   3   4         75.70         82.06        23.58 o
  -7   3   4        502.65        462.05        60.73 o
  -6   3   4        904.65        793.00        50.55 o
  -5   3   4       6266.44       6539.29       144.08 o
  -4   3   4        137.40        106.76         8.31 o
  -3   3   4       1114.57       1338.83        24.87 o
  -2   3   4        119.18        105.66         8.39 o
  -1   3   4       7849.76       7801.33        66.04 o
   0   3   4      15466.86      15926.12        95.39 o
   1   3   4         10.87         28.93         5.03 o
   2   3   4         29.54         33.68         4.27 o
   3   3   4       4307.08       4046.57        48.34 o
   4   3   4       1205.68       1186.16        22.67 o
   5   3   4        622.74        569.91        20.62 o
   6   3   4         90.43        103.33        11.82 o
   7   3   4       2753.06       2880.67        68.15 o
   8   3   4       1230.45       1184.40        84.93 o
   9   3   4         80.62         65.33        15.34 o
  -9   4   4         11.62         22.41        29.87 o
  -8   4   4        593.82        563.05       121.46 o
  -7   4   4         61.56         20.05        22.36 o
  -6   4   4         32.80         15.92        15.27 o
  -5   4   4        133.54        142.41        12.16 o
  -4   4   4       3968.29       3892.82        58.86 o
  -3   4   4       1188.32       1117.29        25.57 o
  -2   4   4         19.93         14.66         4.45 o
  -1   4   4       6193.91       6597.29        48.32 o
   0   4   4       1201.24       1359.00        28.76 o
   1   4   4         48.41         43.70         5.57 o
   2   4   4       1012.45        870.65        21.98 o
   3   4   4        270.51        259.39        10.71 o
   4   4   4         85.16         90.65         8.69 o
   5   4   4        220.44        217.25        13.99 o
   6   4   4       1924.82       1928.61        68.46 o
   7   4   4       2228.59       2325.02        76.36 o
   8   4   4        840.26        825.98        56.78 o
   9   4   4         53.10         27.66        11.79 o
  -8   5   4         17.52         39.89        33.70 o
  -7   5   4        138.37        194.23        52.27 o
  -6   5   4       2409.24       2326.18        90.42 o
  -5   5   4         14.12         23.84         4.72 o
  -4   5   4       4501.64       4790.85        88.57 o
  -3   5   4        907.83        856.02        27.58 o
  -2   5   4       1128.62       1184.93        25.99 o
  -1   5   4       4723.99       4900.81        68.58 o
   0   5   4        239.16        242.82        14.85 o
   1   5   4        319.24        273.29        23.77 o
   2   5   4       4933.70       5190.96        57.66 o
   3   5   4         25.78         35.11         6.75 o
   4   5   4       4035.74       3967.24        73.97 o
   5   5   4       4149.01       4133.25       117.98 o
   6   5   4        200.58        182.35        22.72 o
   7   5   4          0.06         10.84        10.44 o
   8   5   4          0.62         27.39        18.46 o
   9   5   4        188.42        156.28        34.46 o
  -8   6   4          6.63         62.83        38.12 o
  -7   6   4        784.12        952.92       136.23 o
  -6   6   4         22.95         10.45        19.67 o
  -5   6   4        129.50        120.73        13.09 o
  -4   6   4        857.58        823.82        50.45 o
  -3   6   4        943.88        923.02        43.55 o
  -2   6   4       8305.07       8538.61       115.02 o
  -1   6   4        273.87        282.81        15.96 o
   0   6   4        327.97        363.06        16.24 o
   1   6   4       1477.89       1328.55        29.36 o
   2   6   4       2465.99       2320.66        48.19 o
   3   6   4          7.15         16.52         7.27 o
   4   6   4        308.15        271.78        22.51 o
   5   6   4        180.36        154.93        14.96 o
   6   6   4       3190.37       3167.86       103.59 o
   7   6   4        491.72        496.86        39.60 o
   8   6   4         28.52         48.67        15.35 o
   9   6   4         21.54         35.82        17.72 o
  -7   7   4        239.72        195.80        52.66 o
  -6   7   4        443.45        456.16       101.53 o
  -5   7   4       2420.78       2487.73       164.38 o
  -4   7   4         75.32         38.98        12.45 o
  -3   7   4         46.92         41.94         8.35 o
  -2   7   4       2927.11       2749.58       119.37 o
  -1   7   4         40.33         46.45        10.06 o
   0   7   4       3310.59       3241.82        80.31 o
   1   7   4        180.53        198.18        16.60 o
   2   7   4         56.58         57.01        10.60 o
   3   7   4       2105.54       2147.60        76.47 o
   4   7   4        775.54        694.44        39.61 o
   5   7   4       1575.38       1571.99        89.35 o
   6   7   4       2555.78       2735.70        88.64 o
   7   7   4         13.12         24.20        12.65 o
   8   7   4        189.19        110.74        36.72 o
  -5   8   4          8.40        117.01        44.84 o
  -4   8   4        105.28         71.78        15.33 o
  -3   8   4        915.63        953.90        51.52 o
  -2   8   4         91.80        103.88        14.74 o
  -1   8   4        183.25        183.10        23.67 o
   0   8   4       2963.56       3115.63        61.09 o
   1   8   4       1460.75       1435.78        70.62 o
   2   8   4       1064.33       1081.01        76.39 o
   3   8   4        570.72        530.62        36.15 o
   4   8   4        317.96        348.26        35.94 o
   5   8   4          4.07         56.35        22.15 o
   6   8   4          9.71         20.63        12.89 o
   7   8   4       1313.48       1432.64       228.14 o
  -5   9   4         35.82         49.20        24.92 o
  -4   9   4       1868.10       1928.84       226.94 o
  -3   9   4          1.15         17.35        15.51 o
  -2   9   4        174.64        160.68        21.74 o
  -1   9   4        904.20        998.24        57.31 o
   0   9   4       1235.87       1306.15        57.13 o
   1   9   4        223.69        222.63        22.31 o
   2   9   4         24.39         23.94        21.44 o
   3   9   4          2.08         33.46        16.28 o
   4   9   4       2495.01       2541.17       260.02 o
   5   9   4       1716.69       2127.49       144.29 o
   6   9   4          1.73         61.07        21.15 o
  -4  10   4          4.42         61.59        22.56 o
  -3  10   4        106.96         83.62        20.25 o
  -2  10   4        685.09        734.14        60.41 o
  -1  10   4         30.20         49.49        10.78 o
   0  10   4         25.03         50.26        19.59 o
   1  10   4       1822.80       1890.57        84.25 o
   2  10   4       2333.59       2652.18       125.66 o
   3  10   4         18.88         47.10        24.57 o
   4  10   4        795.12        875.41       121.12 o
   5  10   4        219.30        187.88        45.35 o
  -2  11   4         53.80         45.35        15.20 o
  -1  11   4        506.78        414.07        63.57 o
   0  11   4         41.82         51.65        14.03 o
   1  11   4        378.34        391.25        68.78 o
   2  11   4        281.22        254.90        57.45 o
   3  11   4        670.98        753.05       123.58 o
  -3 -10   5          6.04         19.53        13.08 o
  -2 -10   5       1163.75       1197.87       120.82 o
  -1 -10   5        552.33        602.16        72.50 o
   0 -10   5         82.44         70.92        18.01 o
   1 -10   5        263.99        201.91        42.68 o
   2 -10   5          0.92          5.81        16.53 o
   3 -10   5       1022.44       1083.23        92.27 o
  -5  -9   5        169.22        200.99        61.34 o
  -4  -9   5          8.68         27.85        19.38 o
  -3  -9   5         70.75         58.74        20.92 o
  -2  -9   5         61.01         36.77        21.58 o
  -1  -9   5        311.36        277.88        42.57 o
   0  -9   5       3352.82       3612.31       195.08 o
   1  -9   5        453.76        481.84       126.29 o
   2  -9   5         37.48         20.62         9.20 o
   3  -9   5        223.91        286.84        67.97 o
   4  -9   5         67.02         52.29        15.84 o
   5  -9   5        120.04         95.15        26.05 o
  -6  -8   5        330.83        318.34        48.32 o
  -5  -8   5         79.53         67.94        19.35 o
  -4  -8   5        324.16        241.48        30.30 o
  -3  -8   5       2526.88       2659.03        98.20 o
  -2  -8   5        896.48        880.57        88.89 o
  -1  -8   5        571.31        601.22        57.63 o
   0  -8   5        328.13        377.60        34.05 o
   1  -8   5        770.25        679.88        69.08 o
   2  -8   5       2361.31       2479.43        90.00 o
   3  -8   5        110.26         81.86        21.80 o
   4  -8   5         35.65         69.18        46.60 o
   5  -8   5          0.95          1.34        10.75 o
   6  -8   5        195.69        115.62        26.64 o
  -7  -7   5        365.42        254.88        61.07 o
  -6  -7   5        802.68        817.69        69.72 o
  -5  -7   5          0.21         18.08        11.00 o
  -4  -7   5       1823.24       1761.51       101.70 o
  -3  -7   5         62.53         79.62        17.03 o
  -2  -7   5        829.60        815.27        62.63 o
  -1  -7   5       2145.38       2325.11        90.70 o
   0  -7   5        641.77        631.73        35.73 o
   1  -7   5       1732.62       1797.14        39.74 o
   2  -7   5         92.28         96.83        11.49 o
   3  -7   5          6.03         16.43         9.09 o
   4  -7   5         96.61         62.72        24.56 o
   5  -7   5        374.65        433.79        57.29 o
   6  -7   5          8.34         60.59        33.48 o
   7  -7   5          8.24         14.85        22.33 o
  -8  -6   5          6.63         13.70        11.39 o
  -7  -6   5        244.39        252.75        37.37 o
  -6  -6   5        178.79        162.23        20.79 o
  -5  -6   5        105.26        107.47        35.16 o
  -4  -6   5        736.99        816.95        61.76 o
  -3  -6   5        382.70        390.73        36.79 o
  -2  -6   5       8862.38       8385.65       219.62 o
  -1  -6   5       3089.62       3063.98        86.15 o
   0  -6   5         12.34         11.44         3.06 o
   1  -6   5        580.94        605.60        31.82 o
   2  -6   5        444.95        388.05        23.67 o
   3  -6   5        562.10        527.52        29.55 o
   4  -6   5        531.81        510.05        55.41 o
   5  -6   5        109.70        128.60        36.35 o
   6  -6   5        365.56        402.34        50.95 o
   7  -6   5       1597.19       1745.14       224.10 o
   8  -6   5         27.87         64.08        29.60 o
  -8  -5   5          5.47         42.68        15.83 o
  -7  -5   5         54.96         31.92        21.65 o
  -6  -5   5        137.64        114.31        18.94 o
  -5  -5   5       3183.73       3141.05        74.87 o
  -4  -5   5       1583.96       1548.71        56.74 o
  -3  -5   5        340.95        280.74        27.03 o
  -2  -5   5         63.05         57.77        17.99 o
  -1  -5   5         45.24         45.82         9.60 o
   0  -5   5       3280.01       3066.71        37.84 o
   1  -5   5        328.99        291.84        18.41 o
   2  -5   5        200.78        171.03         9.21 o
   3  -5   5        196.44        193.15        13.08 o
   4  -5   5        218.05        210.65        28.26 o
   5  -5   5         20.05         29.82        15.62 o
   6  -5   5       2904.52       3222.55       169.35 o
   7  -5   5        568.49        622.30        73.27 o
   8  -5   5        272.68        231.42       101.21 o
  -9  -4   5          1.95         28.37        13.80 o
  -8  -4   5         74.57         49.43        23.46 o
  -7  -4   5        359.28        292.07        28.27 o
  -6  -4   5       1057.44       1015.40        51.73 o
  -5  -4   5        132.75         97.72        14.85 o
  -4  -4   5         70.71         84.39        17.95 o
  -3  -4   5       4764.06       4468.82        64.40 o
  -2  -4   5       1840.40       1817.85        47.13 o
  -1  -4   5       4056.62       3899.32        55.21 o
   0  -4   5       1310.67       1104.25        21.06 o
   1  -4   5          5.20         15.66         6.04 o
   2  -4   5       1406.64       1491.31        23.83 o
   3  -4   5       2424.08       2366.38        64.58 o
   4  -4   5        116.82        100.06        17.38 o
   5  -4   5         26.35         56.67        11.75 o
   6  -4   5       2353.63       2654.17        80.66 o
   7  -4   5        262.26        252.88        30.99 o
   8  -4   5        491.34        553.17       113.20 o
   9  -4   5        894.17        979.08       272.13 o
  -9  -3   5         49.88         95.65        23.73 o
  -8  -3   5          9.60         29.21        13.47 o
  -7  -3   5        333.29        263.14        29.50 o
  -6  -3   5       1784.98       1848.20        76.23 o
  -5  -3   5        252.04        281.27        20.70 o
  -4  -3   5       2946.44       2977.09        59.12 o
  -3  -3   5       7821.74       7808.00        79.84 o
  -2  -3   5       4456.41       4467.65        64.19 o
  -1  -3   5        762.63        784.67        21.38 o
   0  -3   5        710.32        746.95        16.62 o
   1  -3   5       1095.81        857.33        17.24 o
   2  -3   5         36.52         79.28         7.83 o
   3  -3   5       2069.03       2168.58        41.21 o
   4  -3   5        493.31        433.40        20.99 o
   5  -3   5       5074.92       5344.77       105.88 o
   6  -3   5       1574.61       1751.71        72.75 o
   7  -3   5        475.40        528.77        49.04 o
   8  -3   5         60.94         57.05        39.77 o
   9  -3   5        254.69        291.41        51.07 o
  -9  -2   5         95.80         47.31        27.47 o
  -8  -2   5        314.18        333.97        45.29 o
  -7  -2   5       1824.23       1802.62        77.84 o
  -6  -2   5       2027.71       1918.27        79.05 o
  -5  -2   5        679.39        743.66        31.83 o
  -4  -2   5        136.42        158.27        10.63 o
  -3  -2   5        293.26        324.62        11.59 o
  -2  -2   5      10365.83      10034.92        58.96 o
  -1  -2   5       6881.16       6899.50        73.97 o
   0  -2   5       1983.20       1990.54        28.03 o
   1  -2   5       1417.64       1429.30        20.22 o
   2  -2   5        559.81        486.05        19.47 o
   3  -2   5          4.60         17.50         4.56 o
   4  -2   5       1105.33       1023.71        32.91 o
   5  -2   5         74.02         97.56        21.15 o
   6  -2   5       1766.65       1747.55        63.92 o
   7  -2   5        674.64        626.74        75.63 o
   8  -2   5         23.35         48.10        17.64 o
   9  -2   5        227.35        222.20        49.89 o
  -9  -1   5          2.06          8.32        11.48 o
  -8  -1   5          3.87         20.89        23.90 o
  -7  -1   5        196.53        183.51        20.62 o
  -6  -1   5         37.81         36.08         6.19 o
  -5  -1   5       8396.59       8624.73       102.84 o
  -4  -1   5       6354.81       6047.61        62.47 o
  -3  -1   5         13.37         48.01         5.89 o
  -2  -1   5        191.44        153.61         8.03 o
  -1  -1   5         27.38         19.66         4.67 o
   0  -1   5       6045.02       6251.39        33.99 o
   1  -1   5      17360.92      17742.11        91.12 o
   2  -1   5        481.45        476.48        13.86 o
   3  -1   5         29.94         41.35         5.05 o
   4  -1   5       9327.13       9617.85        91.10 o
   5  -1   5        194.50        215.60        14.73 o
   6  -1   5       5352.96       5810.96       165.05 o
   7  -1   5        381.63        359.84        31.87 o
   8  -1   5        368.92        293.13        38.96 o
   9  -1   5         10.72         18.38        21.27 o
  10  -1   5         34.72         63.85        21.41 o
  -9   0   5        235.79        246.32        47.81 o
  -8   0   5        953.08        803.64        87.79 o
  -7   0   5        967.42       1007.14        56.70 o
  -6   0   5       3717.83       3889.21       125.92 o
  -5   0   5       2571.45       2457.77        44.92 o
  -4   0   5       3429.23       3442.95        58.59 o
  -3   0   5       6208.65       6206.03        39.15 o
  -2   0   5        472.71        430.53        18.50 o
  -1   0   5       7384.17       7482.24       106.83 o
   0   0   5      10053.30      10335.43        98.92 o
   1   0   5       2676.80       2862.82        29.67 o
   2   0   5       2432.84       2347.52        34.16 o
   3   0   5       7408.03       7149.25        69.00 o
   4   0   5       2516.92       2410.68        32.40 o
   5   0   5          4.96         39.00         7.30 o
   6   0   5        226.77        243.02        13.00 o
   7   0   5       1164.94       1155.93        59.14 o
   8   0   5       2162.56       2271.95       101.77 o
   9   0   5          1.96         25.27        13.08 o
  10   0   5        106.22         71.19        20.04 o
  -9   1   5        147.36        136.36        37.25 o
  -8   1   5        321.53        272.95        55.19 o
  -7   1   5         61.42         53.32        11.50 o
  -6   1   5       1203.20       1213.77        60.74 o
  -5   1   5       1127.53       1122.48        39.90 o
  -4   1   5       1901.28       1870.44        31.05 o
  -3   1   5       4426.86       4113.83        45.83 o
  -2   1   5        378.02        387.77        12.81 o
  -1   1   5       2547.12       2536.84        30.37 o
   0   1   5      10314.28      10752.71        82.25 o
   1   1   5       7914.23       8235.88        61.67 o
   2   1   5      17810.42      18501.84       116.01 o
   3   1   5       1362.10       1287.24        26.45 o
   4   1   5       4242.62       4418.49        58.17 o
   5   1   5       6172.45       6030.93        93.11 o
   6   1   5        208.42        238.41        17.02 o
   7   1   5         56.76         61.60        18.57 o
   8   1   5        418.65        420.91        35.43 o
   9   1   5         19.38         21.33        18.05 o
  10   1   5         26.48         45.85        17.10 o
  -9   2   5        104.36         67.23        22.23 o
  -8   2   5        137.89         90.95        16.85 o
  -7   2   5       2037.28       2137.69       119.27 o
  -6   2   5       2181.61       2119.55       101.50 o
  -5   2   5         13.27         18.83         9.32 o
  -4   2   5        109.41        126.75         6.87 o
  -3   2   5        426.34        469.96        12.79 o
  -2   2   5        220.56        181.25        10.89 o
  -1   2   5       3211.02       3174.05        41.56 o
   0   2   5          0.14         15.76         2.79 o
   1   2   5       1120.48       1219.97        17.74 o
   2   2   5       4710.58       4522.19        57.55 o
   3   2   5       8398.08       9112.91        50.64 o
   4   2   5      12984.85      13299.84       137.61 o
   5   2   5       8570.49       9370.45       126.10 o
   6   2   5        424.56        393.05        27.98 o
   7   2   5       1389.36       1281.28        78.63 o
   8   2   5        152.71        115.19        24.07 o
   9   2   5        133.19        154.99        34.23 o
  10   2   5        144.15        102.50        22.87 o
  -9   3   5        436.69        483.39       104.59 o
  -8   3   5         49.93         57.46        17.96 o
  -7   3   5       1003.52       1112.78       103.77 o
  -6   3   5        107.53         63.54        16.76 o
  -5   3   5       2278.23       2169.39        71.99 o
  -4   3   5       1128.63       1012.72        28.08 o
  -3   3   5         52.88         78.66         6.60 o
  -2   3   5       2620.45       2571.76        31.79 o
  -1   3   5        947.73        922.00        16.59 o
   0   3   5         26.48         21.78         5.17 o
   1   3   5      14105.45      13345.60       115.59 o
   2   3   5       4083.70       3990.07        44.49 o
   3   3   5       1133.98       1162.39        27.76 o
   4   3   5        970.67        938.20        25.69 o
   5   3   5        335.76        298.42        14.36 o
   6   3   5       4818.89       5050.36        98.96 o
   7   3   5       1549.18       1653.50        63.03 o
   8   3   5        588.42        609.01        53.02 o
   9   3   5          9.75         25.90        12.13 o
  10   3   5        221.54        236.79        35.24 o
  -9   4   5          0.35         54.90        35.06 o
  -8   4   5        286.32        313.31       150.79 o
  -7   4   5        693.75        825.42        60.42 o
  -6   4   5        807.05        793.73        39.30 o
  -5   4   5       2062.63       2032.63        67.83 o
  -4   4   5        180.49        185.59        11.26 o
  -3   4   5        114.93        114.08         6.05 o
  -2   4   5       2195.69       2164.07        34.46 o
  -1   4   5       2091.22       2146.27        33.38 o
   0   4   5          8.83         20.78         4.15 o
   1   4   5        933.71        966.27        28.38 o
   2   4   5        494.43        437.57        18.39 o
   3   4   5       5491.56       5319.71        59.44 o
   4   4   5       3502.09       3335.27        57.14 o
   5   4   5        845.64        799.47        40.36 o
   6   4   5        540.82        575.91        30.04 o
   7   4   5         71.81         97.61        17.08 o
   8   4   5        878.79        844.76        70.17 o
   9   4   5         17.35         32.88        13.89 o
  -8   5   5       1681.21       2065.11       170.11 o
  -7   5   5        174.38        163.14        34.91 o
  -6   5   5         60.70         46.59        14.04 o
  -5   5   5         64.63         34.37        12.83 o
  -4   5   5        459.62        448.86        25.24 o
  -3   5   5       5482.93       5653.64        83.05 o
  -2   5   5       1308.66       1281.98        35.93 o
  -1   5   5        788.61        796.49        24.04 o
   0   5   5      10104.05      10009.57        85.26 o
   1   5   5       4297.19       4485.80        57.71 o
   2   5   5       1445.40       1369.91        29.33 o
   3   5   5        749.71        704.05        26.91 o
   4   5   5        695.75        768.49        38.11 o
   5   5   5       5185.74       5143.80       138.87 o
   6   5   5         24.12         34.96        11.39 o
   7   5   5        675.40        570.03        62.33 o
   8   5   5          1.25         17.54        23.89 o
   9   5   5          2.78         44.18        12.41 o
  -8   6   5          3.47        -13.68        18.92 o
  -7   6   5       1068.37       1109.51       147.76 o
  -6   6   5       2695.17       2742.26       129.39 o
  -5   6   5        346.14        324.19        35.79 o
  -4   6   5        150.33        139.04        18.85 o
  -3   6   5          8.80         28.24         7.01 o
  -2   6   5        719.81        665.46        31.23 o
  -1   6   5       2842.15       2707.75        51.92 o
   0   6   5        590.67        527.63        23.13 o
   1   6   5       3811.88       3687.96        44.75 o
   2   6   5       5328.69       5392.60        72.03 o
   3   6   5         61.09         68.70         9.99 o
   4   6   5        521.30        488.58        23.95 o
   5   6   5       1270.95       1293.80        55.59 o
   6   6   5        135.02        100.98        24.00 o
   7   6   5         27.74         22.05         8.46 o
   8   6   5        255.86        264.86        58.54 o
   9   6   5          4.92         21.44        16.87 o
  -7   7   5        585.13        655.80       137.68 o
  -6   7   5        441.07        446.28        94.77 o
  -5   7   5          0.19         24.70        15.40 o
  -4   7   5       2465.18       2276.86        93.03 o
  -3   7   5        794.61        761.57        45.83 o
  -2   7   5       1951.85       1951.53        80.30 o
  -1   7   5        222.76        235.83        22.21 o
   0   7   5        137.14        154.03        11.48 o
   1   7   5       6353.10       6607.82       116.83 o
   2   7   5       4526.88       4378.94        84.70 o
   3   7   5          3.01         41.73        12.01 o
   4   7   5         18.85         35.20         9.49 o
   5   7   5        361.95        273.14        29.68 o
   6   7   5        347.10        313.37        29.61 o
   7   7   5        102.84        118.87        38.22 o
   8   7   5          0.28          8.60        36.11 o
  -6   8   5          3.27         37.13        22.97 o
  -5   8   5        252.44        455.22        97.31 o
  -4   8   5        253.85        219.15        30.67 o
  -3   8   5        506.95        533.92       125.70 o
  -2   8   5       2606.23       2747.92        68.95 o
  -1   8   5       1450.72       1499.28        71.70 o
   0   8   5        460.42        419.56        33.73 o
   1   8   5        624.72        622.13        37.25 o
   2   8   5        397.78        358.71        30.74 o
   3   8   5       1331.47       1394.49        74.62 o
   4   8   5       2052.36       2138.33        63.05 o
   5   8   5        257.56        225.45        26.28 o
   6   8   5        360.33        335.02        38.33 o
   7   8   5        515.11        501.31        71.49 o
  -5   9   5         16.55         56.61        29.98 o
  -4   9   5        118.40        117.20        26.42 o
  -3   9   5        968.95        882.94        62.73 o
  -2   9   5        539.69        559.83        52.07 o
  -1   9   5        111.22        100.70        21.21 o
   0   9   5       2966.75       3125.47       102.73 o
   1   9   5        429.52        477.70        45.51 o
   2   9   5       2012.67       2010.89        52.80 o
   3   9   5       1476.22       1539.40        79.82 o
   4   9   5        110.22        106.07        17.37 o
   5   9   5        387.04        300.05        45.51 o
   6   9   5        328.64        266.17        49.65 o
  -4  10   5          8.46          0.32        13.56 o
  -3  10   5        204.66        181.12        94.72 o
  -2  10   5        411.85        439.05        61.58 o
  -1  10   5       1260.54       1381.48        53.39 o
   0  10   5       2734.96       2845.68       148.92 o
   1  10   5        204.37        174.09        24.77 o
   2  10   5         20.82         61.75        16.71 o
   3  10   5         11.86         33.76        25.09 o
   4  10   5        740.35        557.99       130.47 o
   5  10   5         19.89         67.53        28.08 o
  -2  11   5         18.19         42.78        17.59 o
  -1  11   5        359.72        307.37        69.82 o
   0  11   5          0.30         22.44        26.88 o
   1  11   5        744.48        598.61       126.70 o
   2  11   5        574.17        703.05       214.88 o
   3  11   5        119.42         53.74        50.73 o
  -2 -10   6        217.91        166.66        60.32 o
  -1 -10   6       1956.96       2092.39       161.32 o
   0 -10   6        141.52         93.56        25.91 o
   1 -10   6        236.96        214.93        72.89 o
   2 -10   6         41.46         40.94        18.50 o
  -4  -9   6       1378.66       1223.58       104.91 o
  -3  -9   6          2.50         33.59        15.25 o
  -2  -9   6       1328.30       1393.23        78.52 o
  -1  -9   6        221.84        257.61        29.43 o
   0  -9   6        233.88        260.44        29.61 o
   1  -9   6        550.88        435.40        63.60 o
   2  -9   6         66.44         35.33        24.14 o
   3  -9   6        146.58        142.25        44.83 o
   4  -9   6         12.76         49.90        13.76 o
  -6  -8   6          5.29         28.16        16.54 o
  -5  -8   6       1339.01       1212.72        75.99 o
  -4  -8   6       1257.48       1083.56        94.46 o
  -3  -8   6        408.91        422.58        85.90 o
  -2  -8   6        321.97        368.32        43.23 o
  -1  -8   6         69.62         86.80        18.78 o
   0  -8   6       2212.12       2341.11        76.46 o
   1  -8   6        156.44        173.83        28.33 o
   2  -8   6        433.50        413.82        66.86 o
   3  -8   6         67.11         66.10        26.61 o
   4  -8   6       1205.98       1395.29        72.50 o
   5  -8   6        115.29         89.84        21.81 o
   6  -8   6         19.38         55.77        24.36 o
  -7  -7   6        384.42        323.76        64.64 o
  -6  -7   6        116.71        112.83        23.01 o
  -5  -7   6         26.50         52.13        31.05 o
  -4  -7   6        257.76        197.15        26.20 o
  -3  -7   6       2493.30       2511.83        91.19 o
  -2  -7   6       1647.09       1738.85        76.45 o
  -1  -7   6         71.84         60.19        17.60 o
   0  -7   6        481.20        440.40        39.26 o
   1  -7   6       1209.05       1167.65        64.41 o
   2  -7   6         12.62         19.76         6.62 o
   3  -7   6        103.77        106.69        21.54 o
   4  -7   6        280.90        179.86        42.29 o
   5  -7   6        124.26         91.93        28.09 o
   6  -7   6        819.04        765.12       273.51 o
   7  -7   6          1.09         28.22        32.94 o
  -7  -6   6          4.18         39.20        48.63 o
  -6  -6   6       2960.42       2835.36       130.31 o
  -5  -6   6       1498.50       1623.11        84.46 o
  -4  -6   6        591.46        593.83        57.84 o
  -3  -6   6       4261.89       4381.01       110.87 o
  -2  -6   6         27.24         11.02        14.55 o
  -1  -6   6       4063.75       4136.69       116.01 o
   0  -6   6        785.70        758.95        66.51 o
   1  -6   6       1600.59       1464.81        77.70 o
   2  -6   6        687.83        625.15        31.00 o
   3  -6   6        204.17        164.30        18.16 o
   4  -6   6       1374.64       1481.84       134.17 o
   5  -6   6       3839.59       4350.20       202.49 o
   6  -6   6        691.40        821.08       104.44 o
   7  -6   6        156.24        103.35        27.69 o
   8  -6   6         35.04         75.95        41.56 o
  -8  -5   6        195.07        181.04        48.91 o
  -7  -5   6        234.92        190.70        45.35 o
  -6  -5   6        564.51        543.31        53.54 o
  -5  -5   6         38.78         33.23        13.89 o
  -4  -5   6       1261.70       1261.22        83.68 o
  -3  -5   6        615.90        636.62        44.80 o
  -2  -5   6       4309.54       4170.52        88.11 o
  -1  -5   6        803.88        821.46        28.73 o
   0  -5   6        197.98        232.03        18.56 o
   1  -5   6       1231.48       1252.75        28.10 o
   2  -5   6       1919.88       1868.18        40.58 o
   3  -5   6        267.45        252.51        15.67 o
   4  -5   6        302.89        296.09        50.68 o
   5  -5   6         83.34         73.86        27.83 o
   6  -5   6        887.89        915.60       117.76 o
   7  -5   6       1385.11       1471.22       152.13 o
   8  -5   6         38.88         32.44        19.98 o
  -8  -4   6         17.54         16.18        13.06 o
  -7  -4   6        273.19        252.87        28.77 o
  -6  -4   6        161.43        115.58        21.96 o
  -5  -4   6       3654.13       3684.82        87.59 o
  -4  -4   6       3690.85       3839.85        75.49 o
  -3  -4   6         67.56         87.11         9.30 o
  -2  -4   6         24.49         33.11         5.97 o
  -1  -4   6       5127.63       5594.50        75.38 o
   0  -4   6        662.38        588.70        18.15 o
   1  -4   6         85.94         76.67         6.56 o
   2  -4   6         23.70         42.76         4.69 o
   3  -4   6       2397.80       2420.45        44.97 o
   4  -4   6       3325.98       3483.35        53.59 o
   5  -4   6        290.49        402.98        47.26 o
   6  -4   6        592.98        656.57        60.97 o
   7  -4   6        454.53        443.82        62.22 o
   8  -4   6         15.83         21.78        31.71 o
   9  -4   6          8.38         35.33        13.14 o
  -9  -3   6          9.07         31.96        25.92 o
  -8  -3   6       1543.06       1501.12        66.63 o
  -7  -3   6       1694.38       1852.73       138.03 o
  -6  -3   6        130.22        120.33        23.06 o
  -5  -3   6        176.27        162.70        14.87 o
  -4  -3   6        221.07        220.27        13.16 o
  -3  -3   6       7604.22       7572.26        82.51 o
  -2  -3   6       6146.53       6752.67        80.96 o
  -1  -3   6         16.09         18.04         5.83 o
   0  -3   6       3448.11       3833.19        59.16 o
   1  -3   6       4341.11       4252.31        45.14 o
   2  -3   6         48.89         49.55         5.79 o
   3  -3   6       7988.40       8330.82        98.07 o
   4  -3   6       1305.13       1283.92        72.44 o
   5  -3   6        621.68        665.30        55.51 o
   6  -3   6       1150.10       1201.94        77.06 o
   7  -3   6         11.75         53.18        16.86 o
   8  -3   6        166.69        163.32        22.10 o
   9  -3   6        230.55        273.49        55.24 o
  -9  -2   6         18.90         53.40        15.56 o
  -8  -2   6        321.42        286.11        55.45 o
  -7  -2   6        292.18        215.89        28.32 o
  -6  -2   6       2098.49       2153.13        61.04 o
  -5  -2   6        259.21        240.93        15.12 o
  -4  -2   6       2026.44       1951.88        47.75 o
  -3  -2   6       1944.93       1915.48        28.56 o
  -2  -2   6       5466.23       5706.83        56.06 o
  -1  -2   6       1350.96       1338.56        30.37 o
   0  -2   6        931.38        746.79        17.55 o
   1  -2   6          5.77         17.66         4.87 o
   2  -2   6         50.47         65.89         6.18 o
   3  -2   6       1694.03       1580.68        31.47 o
   4  -2   6       5052.69       5337.25       120.09 o
   5  -2   6      10045.51      10894.68       308.32 o
   6  -2   6        165.90        193.25        23.37 o
   7  -2   6        323.95        320.72        38.22 o
   8  -2   6         67.48         86.15        38.26 o
   9  -2   6         17.12         64.84        18.68 o
  -9  -1   6        554.95        473.96        71.87 o
  -8  -1   6        167.34        165.83        26.02 o
  -7  -1   6       1539.92       1562.84        72.74 o
  -6  -1   6       2890.76       2851.54       100.44 o
  -5  -1   6         93.95         99.36        14.52 o
  -4  -1   6        196.16        150.15         8.50 o
  -3  -1   6        319.92        341.95        12.49 o
  -2  -1   6         81.77        108.90         7.80 o
  -1  -1   6       1790.53       1873.32        33.35 o
   0  -1   6       2280.92       2374.26        33.31 o
   1  -1   6       1742.49       1713.36        23.75 o
   2  -1   6       8813.40       8573.35        83.13 o
   3  -1   6       3139.35       2981.05        39.32 o
   4  -1   6       1517.99       1429.12        26.16 o
   5  -1   6       1018.61       1103.46        29.61 o
   6  -1   6        302.43        270.01        39.67 o
   7  -1   6        569.68        589.74        63.72 o
   8  -1   6        139.34        151.95        22.69 o
   9  -1   6        716.26        806.37        90.05 o
  10  -1   6         62.15         48.15        15.30 o
  -9   0   6       1204.85       1177.33       152.33 o
  -8   0   6         94.97         22.09        28.36 o
  -7   0   6        294.36        299.10        35.73 o
  -6   0   6         48.42         64.45        11.92 o
  -5   0   6       1112.95       1038.36        32.85 o
  -4   0   6       6232.77       6184.21       107.11 o
  -3   0   6       2522.54       2510.30        33.82 o
  -2   0   6         17.39         12.27         5.45 o
  -1   0   6       6300.21       6370.26        91.80 o
   0   0   6        338.82        375.32        12.85 o
   1   0   6       4362.19       4229.72        43.35 o
   2   0   6       1538.02       1411.78        20.78 o
   3   0   6         58.15         88.06        11.27 o
   4   0   6       8710.26       9133.54        75.17 o
   5   0   6        505.97        499.46        20.60 o
   6   0   6       2227.08       2330.52        86.37 o
   7   0   6         48.32         51.01        12.76 o
   8   0   6         16.12         19.38         8.17 o
   9   0   6        112.56        108.52        36.31 o
  10   0   6        276.81        275.43        46.57 o
  -9   1   6        284.81        234.22        91.61 o
  -8   1   6        988.92        992.57        66.23 o
  -7   1   6       2965.25       2970.56       200.57 o
  -6   1   6        154.58        147.26        26.20 o
  -5   1   6       1159.53       1103.86        54.66 o
  -4   1   6         11.95         24.82         6.23 o
  -3   1   6        387.68        328.58        11.70 o
  -2   1   6      10676.94      11141.13       137.44 o
  -1   1   6       4946.57       5029.63        69.99 o
   0   1   6       3413.55       3662.08        43.41 o
   1   1   6       1408.64       1553.50        22.45 o
   2   1   6       2268.18       2332.55        32.49 o
   3   1   6      28542.79      30444.43       216.19 o
   4   1   6       9022.74       9673.51        71.52 o
   5   1   6          7.40         18.69         4.41 o
   6   1   6       1031.36        955.51        39.53 o
   7   1   6        530.49        514.31        41.94 o
   8   1   6        287.07        318.59        35.51 o
   9   1   6          4.35         39.11        13.08 o
  10   1   6        172.84        165.47        30.13 o
  -9   2   6        510.73        363.86        74.27 o
  -8   2   6       1810.67       1784.90       202.32 o
  -7   2   6         37.42         29.92        12.70 o
  -6   2   6        238.81        227.91        18.67 o
  -5   2   6       1246.72       1216.82        38.31 o
  -4   2   6        393.37        422.60        15.25 o
  -3   2   6        660.36        630.52        13.42 o
  -2   2   6       1207.25       1162.16        34.29 o
  -1   2   6        501.60        598.91        14.00 o
   0   2   6      25716.46      20215.54       204.74 o
   1   2   6       6032.52       6077.02        52.75 o
   2   2   6       1586.43       1830.79        29.03 o
   3   2   6        122.36        115.87         9.32 o
   4   2   6        876.96        887.37        19.05 o
   5   2   6        121.35        143.63        10.14 o
   6   2   6        124.54        111.95        14.98 o
   7   2   6        885.01        814.78        55.99 o
   8   2   6         29.61         67.95        15.37 o
   9   2   6        134.17        140.57        22.19 o
  10   2   6         97.50         88.09        18.77 o
  -9   3   6        103.46         99.75        43.34 o
  -8   3   6          5.57         29.56        18.00 o
  -7   3   6        913.52       1001.89       128.25 o
  -6   3   6       1531.45       1650.01       113.01 o
  -5   3   6         18.50         18.87         5.54 o
  -4   3   6        801.17        825.65        22.90 o
  -3   3   6       6452.39       6239.32        69.38 o
  -2   3   6        388.13        329.43        26.08 o
  -1   3   6       1620.34       1620.12        29.04 o
   0   3   6        141.96        145.13         7.97 o
   1   3   6       1729.89       1516.15        31.06 o
   2   3   6       6529.71       6526.95        40.18 o
   3   3   6       4578.68       4758.82        54.21 o
   4   3   6       2405.92       2372.60        38.08 o
   5   3   6         47.23         60.69         7.41 o
   6   3   6        324.74        349.76        27.40 o
   7   3   6         64.42         64.02        12.87 o
   8   3   6        207.02        261.35        26.40 o
   9   3   6          2.89         19.90        13.27 o
  10   3   6         81.93         41.78        13.44 o
  -9   4   6        211.37        298.93        86.11 o
  -8   4   6         19.26         18.98        14.06 o
  -7   4   6          2.18         15.02        17.69 o
  -6   4   6        146.88        112.37        22.28 o
  -5   4   6         39.92         33.35        14.62 o
  -4   4   6        698.22        638.56        52.42 o
  -3   4   6        206.01        203.12        18.05 o
  -2   4   6       4167.46       4242.39        57.89 o
  -1   4   6       5029.64       5213.05        95.86 o
   0   4   6        165.09        183.33        14.10 o
   1   4   6       5976.40       5807.99        75.40 o
   2   4   6      10234.50      10279.50        87.21 o
   3   4   6       1930.76       1972.12        34.35 o
   4   4   6        360.66        368.80        17.69 o
   5   4   6        785.30        782.45        21.56 o
   6   4   6        758.28        722.39        42.52 o
   7   4   6        128.79        113.62        16.27 o
   8   4   6        645.03        679.45        51.19 o
   9   4   6         99.56         97.67        16.80 o
  -8   5   6         27.65        157.02        49.56 o
  -7   5   6        223.01        224.55        31.90 o
  -6   5   6        394.66        398.29       101.50 o
  -5   5   6         77.36         72.58        13.16 o
  -4   5   6        491.56        456.42        37.88 o
  -3   5   6        541.86        593.11        25.85 o
  -2   5   6       4390.20       4338.24        56.10 o
  -1   5   6       6581.63       6492.07        76.96 o
   0   5   6          0.64         14.50         3.61 o
   1   5   6        318.15        317.95        16.20 o
   2   5   6         15.71         21.13         6.25 o
   3   5   6      10279.73      10454.02       185.85 o
   4   5   6       1047.10       1113.54        31.85 o
   5   5   6        223.31        165.86        17.89 o
   6   5   6        128.95         97.71        14.60 o
   7   5   6        958.38       1020.85        51.53 o
   8   5   6          9.04         52.27        14.44 o
   9   5   6        324.15        398.76        55.46 o
  -8   6   6        298.91        373.58       100.77 o
  -7   6   6         40.24         98.51        39.04 o
  -6   6   6         15.36          1.71         8.91 o
  -5   6   6       1392.19       1322.27       151.26 o
  -4   6   6        520.59        499.23        54.86 o
  -3   6   6         69.93         79.42        13.83 o
  -2   6   6         10.46         21.72        12.41 o
  -1   6   6         34.49         50.40         6.54 o
   0   6   6       6494.37       6437.08        81.37 o
   1   6   6       4214.94       4193.90        86.11 o
   2   6   6        530.65        588.10        40.22 o
   3   6   6        515.71        523.42        31.94 o
   4   6   6       2404.24       2366.11        72.85 o
   5   6   6        151.85        163.24        16.53 o
   6   6   6        511.03        570.37        66.91 o
   7   6   6         31.44         52.61        20.11 o
   8   6   6         45.66         50.79        15.21 o
   9   6   6        543.01        598.06        69.43 o
  -7   7   6          0.14         50.86        21.70 o
  -6   7   6         23.65         25.69        41.90 o
  -5   7   6          1.09         33.62        29.58 o
  -4   7   6         22.41         32.88         9.43 o
  -3   7   6       1595.89       1797.90        54.47 o
  -2   7   6       3771.88       3889.97        82.22 o
  -1   7   6       1065.65        920.72        41.78 o
   0   7   6       1645.24       1727.26        85.29 o
   1   7   6        695.72        672.05        29.80 o
   2   7   6       1557.17       1569.45        75.15 o
   3   7   6        382.69        404.64        43.45 o
   4   7   6        892.94        817.88        65.49 o
   5   7   6         12.47         14.46        13.33 o
   6   7   6        905.72        923.79        79.15 o
   7   7   6         62.56         81.44        18.69 o
   8   7   6        656.56        729.65        76.49 o
  -6   8   6        918.79        869.05        82.40 o
  -5   8   6        164.06         95.92        47.68 o
  -4   8   6        431.22        527.64       135.25 o
  -3   8   6        790.23        730.80        93.56 o
  -2   8   6        300.12        237.64        35.71 o
  -1   8   6        329.76        306.52        24.35 o
   0   8   6        606.63        595.27        44.53 o
   1   8   6        460.68        454.98        31.04 o
   2   8   6        673.36        636.94        37.23 o
   3   8   6         13.86         13.85         8.50 o
   4   8   6        100.68         97.25        30.33 o
   5   8   6        487.99        540.76        48.85 o
   6   8   6        640.67        728.04        68.71 o
   7   8   6         52.33         18.03        30.18 o
  -5   9   6          1.52         16.52         8.40 o
  -4   9   6        100.79        154.27        48.00 o
  -3   9   6         11.80         16.89        19.30 o
  -2   9   6       2793.75       2963.45       108.25 o
  -1   9   6       1933.04       1998.50       120.11 o
   0   9   6          8.59         25.63         9.82 o
   1   9   6        125.52        118.57        14.72 o
   2   9   6        532.98        532.48        66.82 o
   3   9   6          2.40         21.87        10.64 o
   4   9   6        186.58        198.30        25.47 o
   5   9   6        170.77        205.89        33.16 o
   6   9   6         51.33         67.29        16.92 o
  -4  10   6        424.45        509.37       108.15 o
  -3  10   6          0.83         16.67        39.41 o
  -2  10   6         92.10         92.19        20.74 o
  -1  10   6        160.97        119.94        27.74 o
   0  10   6        876.38        895.00       120.86 o
   1  10   6         90.41         78.74        19.30 o
   2  10   6         64.11         88.40        16.80 o
   3  10   6          0.89         13.78        12.42 o
   4  10   6       1139.26       1204.28        78.34 o
   5  10   6        214.69        188.87        43.88 o
  -2  11   6        621.63        667.21        76.71 o
  -1  11   6        587.37        388.78        78.50 o
   0  11   6        941.77        818.55        86.93 o
   1  11   6         84.48         36.93        20.82 o
   2  11   6        124.67        121.17        46.39 o
   3  11   6        513.03        598.70       131.42 o
  -2 -10   7         48.01         57.75        19.12 o
  -1 -10   7         57.92         31.62        45.01 o
   0 -10   7         11.05         32.40        14.26 o
   1 -10   7        134.40         96.91        30.08 o
   2 -10   7         32.80         28.23        16.73 o
  -4  -9   7         52.87         46.38        21.61 o
  -3  -9   7         31.23         43.05        20.87 o
  -2  -9   7         88.35        128.53        23.10 o
  -1  -9   7        615.17        672.88        85.80 o
   0  -9   7         13.05         29.92        14.64 o
   1  -9   7         47.68         22.72        11.29 o
   2  -9   7        561.74        566.50       115.97 o
   3  -9   7       1959.50       2017.92       160.38 o
   4  -9   7        133.76        159.98        55.24 o
  -5  -8   7         66.26         67.07        19.34 o
  -4  -8   7        581.86        594.99        69.39 o
  -3  -8   7        114.57         80.18        16.77 o
  -2  -8   7        700.45        787.44        82.24 o
  -1  -8   7          5.02          5.77         9.15 o
   0  -8   7       1818.31       1900.55        59.40 o
   1  -8   7        502.02        463.83        56.17 o
   2  -8   7       1422.18       1289.43        88.99 o
   3  -8   7          4.13         29.56        14.02 o
   4  -8   7         31.02         65.14        28.56 o
   5  -8   7        219.72        159.31        44.65 o
   6  -8   7        125.87         91.27        44.88 o
  -6  -7   7        114.61        126.78        23.61 o
  -5  -7   7        847.29        751.09       127.85 o
  -4  -7   7        108.45        172.91        22.57 o
  -3  -7   7        399.52        307.63        33.20 o
  -2  -7   7        801.82        783.38        69.04 o
  -1  -7   7         66.49        111.07        25.30 o
   0  -7   7         22.82         64.05        13.84 o
   1  -7   7        131.36        116.26        14.17 o
   2  -7   7       1871.15       1755.17        88.65 o
   3  -7   7       1331.32       1385.59        76.24 o
   4  -7   7       2922.45       3375.88       205.53 o
   5  -7   7         31.71         54.08        28.99 o
   6  -7   7         12.33         54.73        20.61 o
   7  -7   7          0.95         32.75        20.54 o
  -7  -6   7        811.29        762.20       185.09 o
  -6  -6   7         48.98         78.73        19.42 o
  -5  -6   7         64.51         65.22        30.62 o
  -4  -6   7        280.17        275.36        38.45 o
  -3  -6   7         56.82         47.11        15.95 o
  -2  -6   7        206.65        213.03        26.56 o
  -1  -6   7        807.94        742.90        51.54 o
   0  -6   7        860.38        858.05        47.07 o
   1  -6   7       3480.13       3617.54        88.31 o
   2  -6   7          6.84         27.13         6.05 o
   3  -6   7       1142.95       1046.88        59.12 o
   4  -6   7         15.64         20.56        16.25 o
   5  -6   7        257.10        322.91       174.99 o
   6  -6   7         29.57         69.06        18.11 o
   7  -6   7         34.18         51.96        56.47 o
  -8  -5   7        125.78        142.90        26.42 o
  -7  -5   7         92.56         95.67        33.23 o
  -6  -5   7       2457.05       2666.70       112.05 o
  -5  -5   7        200.10        208.08        33.53 o
  -4  -5   7         22.19         34.97        11.75 o
  -3  -5   7         59.26         87.82        21.29 o
  -2  -5   7       1687.43       1642.32        65.81 o
  -1  -5   7        771.90        770.35        30.39 o
   0  -5   7       1362.34       1340.13        30.52 o
   1  -5   7        507.91        461.58        21.46 o
   2  -5   7       3201.81       3169.62        77.90 o
   3  -5   7       2656.85       2662.85        78.13 o
   4  -5   7        185.58        190.86        31.79 o
   5  -5   7        300.79        308.17        41.25 o
   6  -5   7          4.44         32.84        14.42 o
   7  -5   7         40.80         39.71        15.33 o
   8  -5   7         32.24         37.68        25.49 o
  -8  -4   7        109.42        119.94        37.34 o
  -7  -4   7        326.09        237.16        34.78 o
  -6  -4   7       1469.21       1348.69        70.20 o
  -5  -4   7         25.27         20.69        13.17 o
  -4  -4   7        535.37        502.45        29.38 o
  -3  -4   7       1064.04       1015.47        34.52 o
  -2  -4   7         30.86         35.86        11.15 o
  -1  -4   7       1142.46       1113.84        28.78 o
   0  -4   7       2753.24       2846.63        48.02 o
   1  -4   7        103.72         85.95         5.39 o
   2  -4   7      11352.92      11744.18       143.42 o
   3  -4   7        316.75        259.22        15.86 o
   4  -4   7          0.24         14.51        10.85 o
   5  -4   7        106.81        112.00        24.11 o
   6  -4   7        236.68        248.85        30.03 o
   7  -4   7        574.43        554.95        54.33 o
   8  -4   7        492.99        475.41        76.58 o
   9  -4   7         21.84         19.08        11.73 o
  -9  -3   7        591.07        673.00       117.89 o
  -8  -3   7         15.47         33.38        13.97 o
  -7  -3   7        600.67        697.35        67.02 o
  -6  -3   7        265.58        323.46        40.53 o
  -5  -3   7        857.92        792.49        58.64 o
  -4  -3   7        251.31        257.97        15.61 o
  -3  -3   7       2249.36       2201.67        45.44 o
  -2  -3   7       2175.21       2216.42        35.63 o
  -1  -3   7       7967.01       8048.19        75.92 o
   0  -3   7        303.72        266.39        12.11 o
   1  -3   7       1097.32       1257.14        22.58 o
   2  -3   7        434.25        451.51        10.05 o
   3  -3   7         99.53         70.91         6.56 o
   4  -3   7       3649.86       3532.45       113.63 o
   5  -3   7          1.81         41.92        12.51 o
   6  -3   7         68.63         57.77        14.96 o
   7  -3   7        468.78        480.89        57.06 o
   8  -3   7        239.31        300.93        38.25 o
   9  -3   7         23.84         52.17        15.73 o
  -9  -2   7         35.17         29.56         9.62 o
  -8  -2   7       1032.62        997.12        82.72 o
  -7  -2   7        444.27        445.95        64.23 o
  -6  -2   7       1088.54       1037.39        68.52 o
  -5  -2   7         17.51         36.74        16.36 o
  -4  -2   7       3764.91       3754.91        87.15 o
  -3  -2   7        328.84        288.88        10.80 o
  -2  -2   7       5382.40       6014.59        49.07 o
  -1  -2   7        415.17        475.67        15.44 o
   0  -2   7       1575.34       1555.74        29.01 o
   1  -2   7      20577.38      20824.27       120.44 o
   2  -2   7         27.16         25.18         7.16 o
   3  -2   7      11226.53      11703.88        99.56 o
   4  -2   7         93.50        119.68        12.51 o
   5  -2   7         31.01         34.54        11.96 o
   6  -2   7         23.14         63.43        16.54 o
   7  -2   7        249.28        242.27        29.61 o
   8  -2   7         64.09         93.91        22.17 o
   9  -2   7         65.19         89.78        41.53 o
  -9  -1   7         14.52         25.77         8.31 o
  -8  -1   7        347.14        266.78        40.02 o
  -7  -1   7          5.05         23.34        14.29 o
  -6  -1   7         17.42         46.05        12.88 o
  -5  -1   7        393.17        345.34        19.90 o
  -4  -1   7       1552.30       1656.67        33.79 o
  -3  -1   7          9.59         19.94         4.58 o
  -2  -1   7      18034.22      18981.37       153.10 o
  -1  -1   7       1863.49       2028.65        61.04 o
   0  -1   7      13104.23      12192.81       183.15 o
   1  -1   7       4351.28       4045.89        41.61 o
   2  -1   7       1199.33       1077.56        22.10 o
   3  -1   7        824.78        795.07        16.75 o
   4  -1   7          1.64         16.01         5.39 o
   5  -1   7       6397.81       6615.30        81.57 o
   6  -1   7         19.09         16.77         4.70 o
   7  -1   7        210.17        203.10        24.94 o
   8  -1   7        655.43        798.04        55.53 o
   9  -1   7        720.18        724.14       208.04 o
  -9   0   7        194.85        207.82        43.55 o
  -8   0   7         35.78         52.74        16.12 o
  -7   0   7         28.73         21.75        13.01 o
  -6   0   7        789.74        782.63        51.73 o
  -5   0   7       3186.08       3426.52       142.58 o
  -4   0   7        217.34        212.39         9.72 o
  -3   0   7      11795.99      12604.58       188.55 o
  -2   0   7        386.35        364.56        18.51 o
  -1   0   7          4.07         27.83         5.07 o
   0   0   7       1366.90       1340.11        21.89 o
   1   0   7          8.22         12.60         3.29 o
   2   0   7      12551.65      12498.06        97.06 o
   3   0   7         26.53         62.44         4.49 o
   4   0   7          4.63         18.24         7.16 o
   5   0   7        310.11        274.74        17.37 o
   6   0   7       1742.77       1757.81        76.21 o
   7   0   7          1.64         44.68        12.30 o
   8   0   7         23.82         41.42        19.44 o
   9   0   7         19.34         46.87        38.74 o
  10   0   7        193.62        149.80        52.39 o
  -9   1   7        913.17        878.08       203.30 o
  -8   1   7        134.42        114.98        27.59 o
  -7   1   7        139.14        110.56        20.83 o
  -6   1   7        631.97        623.72        34.45 o
  -5   1   7          9.83         30.17         5.70 o
  -4   1   7         48.92         87.48        10.30 o
  -3   1   7          5.38         13.79         6.16 o
  -2   1   7       3891.24       3830.22        45.98 o
  -1   1   7      34398.02      33251.69      1627.60 o
   0   1   7       4232.29       4483.44        48.81 o
   1   1   7         18.17         24.39         4.77 o
   2   1   7        956.61        919.26        15.51 o
   3   1   7         13.13         31.15         4.95 o
   4   1   7       4405.64       4685.56        55.94 o
   5   1   7         31.27         25.84         5.40 o
   6   1   7         28.42         39.95         7.90 o
   7   1   7         41.07         45.47         9.69 o
   8   1   7        848.62        994.86        56.79 o
   9   1   7        107.81         82.13        19.04 o
  10   1   7        358.87        495.14        70.47 o
  -9   2   7        205.41        107.15        52.18 o
  -8   2   7         34.27         50.34        13.58 o
  -7   2   7        135.80         89.68        16.99 o
  -6   2   7          4.97         14.40        17.07 o
  -5   2   7        180.62        180.86        12.86 o
  -4   2   7       7157.34       7204.85        82.45 o
  -3   2   7       1711.42       1655.77        39.95 o
  -2   2   7       2522.42       2441.48        38.95 o
  -1   2   7         13.41         22.01         9.31 o
   0   2   7        211.99        260.06        19.99 o
   1   2   7       2136.81       2057.03        29.50 o
   2   2   7        781.45        696.79        13.32 o
   3   2   7       1001.10       1000.81        21.11 o
   4   2   7       3803.49       3892.19        48.66 o
   5   2   7        942.14        920.28        26.15 o
   6   2   7        765.17        728.99        48.37 o
   7   2   7        414.40        477.72        40.36 o
   8   2   7        187.05        221.73        30.72 o
   9   2   7          4.75         30.48        11.14 o
  10   2   7          0.55         35.01        23.78 o
  -9   3   7          4.72         -4.54        21.27 o
  -8   3   7          5.00         47.68        38.52 o
  -7   3   7        850.28        892.90       130.37 o
  -6   3   7        366.54        290.04        27.19 o
  -5   3   7       1173.96       1071.93        49.44 o
  -4   3   7       1393.84       1360.63        92.35 o
  -3   3   7        486.11        454.78        17.24 o
  -2   3   7       1045.98        870.03        24.66 o
  -1   3   7       3616.11       3965.91        47.47 o
   0   3   7       9342.25       9453.85       104.31 o
   1   3   7       3070.07       2941.36        34.19 o
   2   3   7        387.74        366.84        11.73 o
   3   3   7         48.28         57.30         6.38 o
   4   3   7        890.56        853.72        22.92 o
   5   3   7        224.89        200.80        14.08 o
   6   3   7        687.23        652.24        34.15 o
   7   3   7          0.46         35.16        12.18 o
   8   3   7        986.71       1030.42        57.73 o
   9   3   7       1414.92       1386.29        69.62 o
  10   3   7          2.88         35.50        42.52 o
  -8   4   7        148.31        162.81        40.26 o
  -7   4   7        225.86        150.03        28.25 o
  -6   4   7        171.06        132.53        18.64 o
  -5   4   7       1126.21        994.12        75.25 o
  -4   4   7         26.83         24.21        16.24 o
  -2   4   7       4504.33       4441.92        67.34 o
  -1   4   7       5431.59       6044.04        52.00 o
   0   4   7        294.29        319.77        14.03 o
   1   4   7       3260.57       3320.31        62.42 o
   2   4   7      13069.15      13660.97       114.64 o
   3   4   7        601.68        625.08        16.58 o
   4   4   7        568.96        602.81        25.91 o
   5   4   7       1779.08       1792.43        79.25 o
   6   4   7       2135.80       2240.54        78.04 o
   7   4   7        266.84        308.83        28.64 o
   8   4   7        989.93       1035.15        66.87 o
   9   4   7         66.82         46.03        15.24 o
  -8   5   7        206.55        156.44        47.56 o
  -7   5   7         12.05         16.43        14.60 o
  -6   5   7       1876.97       1943.76        72.55 o
  -5   5   7        942.26       1023.73        68.39 o
  -4   5   7       1015.29        934.04        65.62 o
  -3   5   7       1133.75       1160.06        37.46 o
  -2   5   7        275.03        250.28        14.52 o
  -1   5   7       7650.62       7602.10        89.05 o
   0   5   7        886.81        863.55        25.37 o
   2   5   7        463.70        537.10        20.28 o
   3   5   7       4167.05       3960.08       101.92 o
   4   5   7        344.41        332.51        15.56 o
   5   5   7       2613.34       2614.81        54.22 o
   6   5   7         15.45         66.38        19.41 o
   7   5   7        110.37        103.73        18.77 o
   8   5   7        656.94        630.20        24.61 o
   9   5   7        281.56        262.41        34.56 o
  -8   6   7         93.92         72.60        26.90 o
  -7   6   7        343.82        440.18        90.53 o
  -6   6   7         66.10         60.31        22.34 o
  -5   6   7        384.58        393.99        43.49 o
  -4   6   7       3069.74       3107.11       230.39 o
  -3   6   7        363.45        345.76        21.21 o
  -2   6   7       2235.17       2194.55        51.31 o
  -1   6   7       3126.55       3166.17        54.35 o
   0   6   7         80.01         97.90         8.29 o
   1   6   7        232.00        228.75        13.73 o
   2   6   7       2162.14       2240.47        53.11 o
   3   6   7         70.49        109.36        15.18 o
   4   6   7         57.80         51.88         6.36 o
   5   6   7        558.00        487.52        59.02 o
   6   6   7        394.19        387.39        34.81 o
   7   6   7       1315.27       1347.86        80.68 o
   8   6   7        159.96        100.93        39.37 o
   9   6   7         19.30         27.26        13.99 o
  -7   7   7        662.77        860.79       124.35 o
  -6   7   7        156.63        157.28        28.42 o
  -5   7   7       2292.26       2592.94       113.42 o
  -4   7   7       1428.71       1523.62        87.97 o
  -3   7   7       1662.37       1587.74        75.56 o
  -2   7   7        150.64        157.51        13.40 o
  -1   7   7        280.63        295.20        23.71 o
   0   7   7       1163.66       1197.09        39.04 o
   1   7   7        709.43        748.00        24.77 o
   2   7   7       1004.60       1039.85        63.29 o
   3   7   7        300.41        302.60        35.03 o
   4   7   7       1688.10       1833.45        56.19 o
   5   7   7        737.20        831.24        53.89 o
   6   7   7        597.14        688.31        59.88 o
   7   7   7        121.32        106.19        29.23 o
   8   7   7          7.02         37.35        14.60 o
  -6   8   7         26.25         32.01        14.60 o
  -5   8   7        120.57         73.54        20.73 o
  -4   8   7          1.20         29.61        11.94 o
  -3   8   7       1534.93       1661.73        82.81 o
  -2   8   7       1152.11       1057.06        52.88 o
  -1   8   7        225.55        188.79        20.51 o
   0   8   7         65.29        101.40        13.69 o
   1   8   7         18.82         24.12         8.58 o
   2   8   7         79.36         92.31        16.75 o
   3   8   7       1988.09       2053.03        71.56 o
   4   8   7        171.25        226.64        68.74 o
   5   8   7         96.11         90.56        34.46 o
   6   8   7        701.31        685.87       126.47 o
   7   8   7         25.10         32.74        10.38 o
  -5   9   7        442.66        343.07       119.61 o
  -4   9   7        415.27        276.77        73.68 o
  -3   9   7       1195.97       1320.12       143.76 o
  -2   9   7         81.98         69.65        29.57 o
  -1   9   7         39.72         34.72        13.80 o
   0   9   7        393.57        400.55        34.23 o
   1   9   7          5.09         24.95         9.06 o
   2   9   7         12.86         14.91        18.48 o
   3   9   7        116.11        132.74        21.96 o
   4   9   7          1.56         22.50        10.62 o
   5   9   7       1950.18       2021.20       148.11 o
   6   9   7        359.98        396.19        52.92 o
  -4  10   7        485.42        298.92       111.50 o
  -3  10   7         42.68         53.27        22.63 o
  -2  10   7        207.23        197.72        36.84 o
  -1  10   7        144.71        108.91        22.16 o
   0  10   7        134.68        132.40        19.34 o
   1  10   7        141.93        139.67        21.51 o
   2  10   7       2043.18       2117.79       133.65 o
   3  10   7        539.36        617.02        59.06 o
   4  10   7        192.14         96.98        24.25 o
   5  10   7         23.76         60.51        28.04 o
  -2  11   7          0.36         24.99        12.56 o
  -1  11   7        510.33        557.46        65.58 o
   0  11   7          8.19         36.03        10.06 o
   1  11   7        167.24        158.15        40.29 o
   2  11   7         87.88         69.97        31.68 o
   3  11   7        198.53        177.32        42.29 o
  -1 -10   8         25.15         50.99        14.89 o
   0 -10   8          8.55         18.73         7.92 o
   1 -10   8        371.70        321.32       111.39 o
  -4  -9   8         48.86         60.74        14.97 o
  -3  -9   8         59.24         57.35        28.94 o
  -2  -9   8        215.68        146.93        35.87 o
  -1  -9   8        891.02        930.92        84.36 o
   0  -9   8        944.57       1139.21        75.40 o
   1  -9   8       2325.67       2472.83       179.54 o
   2  -9   8         54.65         20.04        14.44 o
   3  -9   8        384.64        374.05        89.05 o
   4  -9   8        230.86        183.12        34.64 o
  -5  -8   8         19.19         38.09        16.57 o
  -4  -8   8        392.83        343.09        46.89 o
  -3  -8   8        863.65        718.84        99.74 o
  -2  -8   8       1318.09       1405.57        97.02 o
  -1  -8   8        649.55        545.17        61.94 o
   0  -8   8          1.91         22.92        23.68 o
   1  -8   8        172.05        130.33        20.22 o
   2  -8   8       1064.03       1041.25        78.51 o
   3  -8   8       1491.62       1628.74       179.27 o
   4  -8   8         26.79         79.20        31.21 o
   5  -8   8         47.81         63.83        22.22 o
  -6  -7   8         13.22         39.56        23.45 o
  -5  -7   8         24.16         67.66        18.58 o
  -4  -7   8          3.37         24.65        20.34 o
  -3  -7   8         30.43         20.26        19.18 o
  -2  -7   8         23.67         47.83        26.01 o
  -1  -7   8       1452.76       1545.74        73.47 o
   0  -7   8       2936.83       3178.23        87.00 o
   1  -7   8        101.76         73.94        11.92 o
   2  -7   8       2638.24       2476.60       106.01 o
   3  -7   8         65.79         42.97        11.90 o
   4  -7   8        117.95        102.56        30.59 o
   5  -7   8        345.45        352.28        56.35 o
   6  -7   8         45.52         39.04        17.63 o
  -7  -6   8         90.54         78.93        24.07 o
  -6  -6   8         92.75         89.66        23.15 o
  -5  -6   8        266.41        284.90        33.11 o
  -4  -6   8       1255.63       1337.03        99.03 o
  -3  -6   8       1059.72       1158.79        65.50 o
  -2  -6   8          7.12         38.00        22.24 o
  -1  -6   8       3192.55       3220.95        91.36 o
   0  -6   8        522.58        484.24        41.80 o
   1  -6   8        149.23        167.39        20.41 o
   2  -6   8       1639.51       1619.40        83.83 o
   3  -6   8        104.26         48.57        16.44 o
   4  -6   8        192.46        239.36        36.83 o
   5  -6   8        222.01        219.24        36.16 o
   6  -6   8        609.74        638.04       134.23 o
   7  -6   8        163.40        165.29        40.19 o
  -8  -5   8        222.85        208.18        38.06 o
  -7  -5   8          8.46         35.42        14.23 o
  -6  -5   8        953.52        898.55        63.13 o
  -5  -5   8          8.31         28.54        21.14 o
  -4  -5   8       1194.56       1154.93        58.23 o
  -3  -5   8        740.40        711.35        51.97 o
  -2  -5   8       1950.09       2088.85        93.81 o
  -1  -5   8        973.23        994.44        43.41 o
   0  -5   8       3701.80       3596.12        79.55 o
   1  -5   8       7547.62       7778.96       132.89 o
   2  -5   8        652.14        579.92        39.07 o
   3  -5   8        426.91        401.33        34.18 o
   4  -5   8        388.69        413.41        48.21 o
   5  -5   8          7.30         48.68        12.35 o
   6  -5   8        941.79        971.90       118.12 o
   7  -5   8         66.96         67.23        25.63 o
   8  -5   8        249.67        171.31        66.53 o
  -8  -4   8        187.57        127.22        25.81 o
  -7  -4   8         95.55         95.63        29.15 o
  -6  -4   8         40.51         46.63        21.86 o
  -5  -4   8         39.05         42.53         8.07 o
  -4  -4   8       1287.78       1284.91        69.47 o
  -3  -4   8       1608.39       1482.18        73.86 o
  -2  -4   8       4880.43       4724.52        87.94 o
  -1  -4   8         26.17         36.08         6.26 o
   0  -4   8       2479.47       2431.61        53.98 o
   1  -4   8          5.25         17.17         4.85 o
   2  -4   8         46.39         40.61         5.64 o
   3  -4   8       2345.65       2092.75        87.67 o
   4  -4   8         13.15         18.12         5.82 o
   5  -4   8        101.94        101.43        20.46 o
   6  -4   8        104.75         79.85        44.36 o
   7  -4   8        637.40        697.23        70.58 o
   8  -4   8       1645.15       1877.45       165.14 o
  -8  -3   8        151.60        146.74        32.07 o
  -7  -3   8        791.44        744.05        64.75 o
  -6  -3   8        660.90        608.59        49.24 o
  -5  -3   8       4132.16       4205.51       153.21 o
  -4  -3   8         29.71         41.23        11.45 o
  -3  -3   8       1046.14       1043.79        30.90 o
  -2  -3   8          5.25          3.28         4.58 o
  -1  -3   8       3558.79       3586.91        51.31 o
   0  -3   8       4197.61       4066.88        56.75 o
   1  -3   8        143.47        106.45         5.38 o
   2  -3   8        277.72        189.04        12.30 o
   3  -3   8        364.40        358.12        25.46 o
   4  -3   8        857.11        859.31        37.19 o
   5  -3   8        425.69        462.82        45.85 o
   6  -3   8        262.79        281.55        31.06 o
   7  -3   8          8.54         38.65        14.01 o
   8  -3   8        217.63        225.52        65.33 o
   9  -3   8          2.09         28.24        32.59 o
  -9  -2   8          3.25         24.79        11.22 o
  -8  -2   8         99.55        113.36        25.88 o
  -7  -2   8         57.94         25.34        12.40 o
  -6  -2   8       1323.51       1351.83        83.47 o
  -5  -2   8        922.17        870.08        44.11 o
  -4  -2   8       1289.84       1215.43        40.25 o
  -3  -2   8       4208.56       4070.29        59.79 o
  -2  -2   8        140.58        128.05         6.90 o
  -1  -2   8      10750.48      10766.94       147.89 o
   0  -2   8       2602.97       2628.62        32.15 o
   1  -2   8        242.61        253.22         9.71 o
   2  -2   8        572.01        531.40        14.34 o
   3  -2   8       5908.82       6033.51        73.65 o
   4  -2   8        196.17        216.66        17.11 o
   5  -2   8        120.31        145.82        18.56 o
   6  -2   8        254.60        254.03        24.61 o
   7  -2   8       1222.67       1240.62        95.41 o
   8  -2   8        613.46        639.45        67.71 o
   9  -2   8         46.76         68.67        20.01 o
  -9  -1   8        204.90        257.44        41.87 o
  -8  -1   8        288.04        281.39        34.05 o
  -7  -1   8         91.66         95.54        17.73 o
  -6  -1   8       1754.71       1851.09        60.70 o
  -5  -1   8       1116.00       1048.28        48.72 o
  -4  -1   8      11055.47      10891.07       218.73 o
  -3  -1   8       1962.18       1876.81        40.33 o
  -2  -1   8       1257.37       1348.89        27.51 o
  -1  -1   8         12.73         24.97         8.07 o
   0  -1   8       1104.56        894.10        26.65 o
   1  -1   8       4497.04       4240.57        43.83 o
   2  -1   8        361.13        333.35        13.88 o
   3  -1   8         76.25         64.86         9.53 o
   4  -1   8        965.55        876.20        23.67 o
   5  -1   8       1533.31       1501.18        34.12 o
   6  -1   8         50.66         29.29         5.51 o
   7  -1   8       1605.99       1813.54        74.03 o
   8  -1   8        190.43        181.20        41.81 o
   9  -1   8        139.14        129.80        27.91 o
  -9   0   8        216.79        216.33        66.79 o
  -8   0   8         40.90         71.82        18.61 o
  -7   0   8        340.59        279.38        34.78 o
  -6   0   8        335.31        283.25        27.11 o
  -5   0   8       1286.45       1306.04        46.19 o
  -4   0   8        652.58        634.27        31.83 o
  -3   0   8       3638.76       3666.39        68.55 o
  -2   0   8      10121.00      10468.58       135.17 o
  -1   0   8       1097.78       1061.54        25.81 o
   0   0   8       7539.52       7716.12        95.06 o
   1   0   8        163.99        195.62         8.50 o
   2   0   8       1050.80       1038.59        23.55 o
   3   0   8       2352.72       2212.57        27.29 o
   4   0   8        247.81        192.77         9.18 o
   5   0   8        839.57        808.81        24.27 o
   6   0   8        592.57        604.22        53.55 o
   7   0   8        772.83        833.45        55.23 o
   8   0   8        364.91        374.24        54.85 o
   9   0   8        618.25        706.73       109.35 o
  10   0   8          0.36         30.05        18.06 o
  -9   1   8        133.28         38.23        14.28 o
  -8   1   8          6.71         -3.02        15.31 o
  -7   1   8         57.42         61.25        17.94 o
  -6   1   8        900.66        879.62        54.95 o
  -5   1   8       4645.18       4759.47       147.17 o
  -4   1   8        183.66        165.84        15.07 o
  -3   1   8      14854.14      15288.52       156.19 o
  -2   1   8       2264.35       2213.55        40.86 o
  -1   1   8        309.90        238.72        21.48 o
   0   1   8       2737.78       2562.13        44.25 o
   1   1   8         41.58         92.25        11.26 o
   2   1   8         19.66         32.96         7.16 o
   3   1   8          7.87         28.25         7.82 o
   4   1   8       3396.52       3530.04        45.85 o
   5   1   8       1171.95       1155.60        26.67 o
   6   1   8       2324.37       2454.82        49.19 o
   7   1   8         11.61         29.67        12.84 o
   8   1   8         13.40         20.73        11.65 o
   9   1   8         46.09         53.81        27.30 o
  10   1   8          1.85         49.76        15.79 o
  -9   2   8          8.49         42.15        16.87 o
  -8   2   8       1224.67       1306.83       304.49 o
  -7   2   8        375.15        328.08        43.37 o
  -6   2   8       4010.20       3952.72        82.77 o
  -5   2   8       1262.44       1208.86        61.34 o
  -4   2   8        112.40         78.22        16.77 o
  -3   2   8       1757.48       1865.19        54.50 o
  -2   2   8        569.80        618.03        32.18 o
  -1   2   8       8138.25       7827.61        68.98 o
   0   2   8       1201.98       1153.30        20.11 o
   1   2   8       4584.96       4903.86        54.08 o
   2   2   8      12037.52      12535.57        67.01 o
   3   2   8       5549.82       5127.72        65.36 o
   4   2   8       4805.81       5260.30        54.66 o
   5   2   8        239.01        232.41        15.25 o
   6   2   8        796.54        752.94        59.15 o
   7   2   8        775.53        852.50        46.01 o
   8   2   8       1263.08       1314.54        57.68 o
   9   2   8        113.78         91.02        17.32 o
  10   2   8         38.92         48.34        27.23 o
  -9   3   8        938.58       1309.70       145.34 o
  -8   3   8        593.74        413.04        82.13 o
  -7   3   8          0.81         28.37        10.97 o
  -6   3   8        179.04        146.40        25.40 o
  -5   3   8        577.71        553.50        31.33 o
  -4   3   8       8407.37       8685.43       337.84 o
  -3   3   8        361.10        381.39        16.89 o
  -2   3   8       2982.01       2948.87        60.59 o
  -1   3   8       1114.13       1225.73        25.60 o
   0   3   8       1595.23       1658.42        30.74 o
   1   3   8       4157.18       4135.91        46.30 o
   2   3   8        290.25        225.81        11.99 o
   3   3   8        702.26        924.90        17.56 o
   4   3   8       4325.66       4296.22        46.00 o
   5   3   8        918.05        841.83        37.15 o
   6   3   8       2282.47       2440.23        75.42 o
   7   3   8       2283.90       2505.43        69.49 o
   8   3   8         15.61         34.86        12.70 o
   9   3   8          3.55         13.80        10.02 o
  -8   4   8         31.70         77.02        27.40 o
  -7   4   8        857.74       1052.97        84.43 o
  -6   4   8        969.04        945.99        64.80 o
  -5   4   8       2247.82       2052.95       109.99 o
  -4   4   8       1278.98       1263.17        50.20 o
  -3   4   8        608.79        631.00        35.99 o
  -2   4   8       1997.50       1889.60        39.16 o
  -1   4   8       1932.78       2147.82        40.73 o
   0   4   8        941.96        982.97        21.65 o
   1   4   8        509.84        503.57        20.34 o
   2   4   8       2709.03       2508.51        36.87 o
   3   4   8        900.93        796.72        20.20 o
   4   4   8       2625.50       2419.79        51.91 o
   5   4   8         34.00         44.07         9.54 o
   6   4   8         87.80         51.53         8.33 o
   7   4   8         68.85         50.94        23.97 o
   8   4   8         89.72         77.81        15.60 o
   9   4   8         18.48         42.33        15.63 o
  -8   5   8        862.82       1110.07       156.11 o
  -7   5   8        749.05        584.89       203.17 o
  -6   5   8         89.03         88.81        23.50 o
  -5   5   8       1013.52       1120.44        80.67 o
  -4   5   8          4.28         34.99        15.63 o
  -3   5   8       1245.08       1216.33        44.17 o
  -2   5   8        786.36        874.32        19.59 o
  -1   5   8        593.97        673.42        25.20 o
   0   5   8       1293.53       1265.76        23.51 o
   1   5   8       9586.86       9885.78       127.01 o
   2   5   8       1820.44       1675.05        36.57 o
   3   5   8        179.54        166.68        27.48 o
   4   5   8         27.91         25.89        10.04 o
   5   5   8        325.93        326.19        22.52 o
   6   5   8       2474.75       2528.67       102.81 o
   7   5   8         36.44         47.23        14.61 o
   8   5   8        323.85        271.06        28.02 o
   9   5   8          8.15         56.60        15.30 o
  -8   6   8         17.66         51.22        31.88 o
  -7   6   8          0.25         45.92        20.66 o
  -6   6   8       2514.57       2613.43       152.00 o
  -5   6   8       1891.54       2057.29        89.28 o
  -4   6   8        501.21        433.49        70.36 o
  -3   6   8        170.96        145.61        15.24 o
  -2   6   8       1553.66       1553.36        42.55 o
  -1   6   8         12.38         17.46         4.25 o
   0   6   8        952.74        882.51        29.23 o
   1   6   8        251.60        332.11        25.61 o
   2   6   8       1056.46        944.27        36.36 o
   3   6   8       7541.07       7932.10       176.38 o
   4   6   8        221.53        272.52        30.55 o
   5   6   8        496.91        478.57        44.39 o
   6   6   8        400.46        370.05        32.75 o
   7   6   8         29.97         40.11        26.15 o
   8   6   8        185.26        225.89        34.07 o
   9   6   8          3.28         27.46        11.99 o
  -7   7   8        173.03        177.84        54.82 o
  -6   7   8        442.24        381.86        56.12 o
  -5   7   8         56.95         53.28        15.54 o
  -4   7   8       1105.08       1156.27        63.49 o
  -3   7   8        552.34        559.33        46.11 o
  -2   7   8        172.09        174.26        28.19 o
  -1   7   8          1.60          8.49         4.57 o
   0   7   8       4044.16       3891.83        97.38 o
   1   7   8        117.83         87.76        14.75 o
   2   7   8       1856.64       1796.49        86.97 o
   3   7   8       1622.79       1627.49        78.61 o
   4   7   8        139.04        143.36        21.27 o
   5   7   8        353.60        337.92        32.10 o
   6   7   8          0.87         59.30        29.63 o
   7   7   8        567.28        619.98        65.77 o
   8   7   8         56.31         58.13        17.60 o
  -6   8   8         30.57         47.44        19.06 o
  -5   8   8        569.85        612.30       151.96 o
  -4   8   8        346.07        346.08        44.09 o
  -3   8   8       1190.77       1086.13        58.83 o
  -2   8   8         52.24         46.09         7.48 o
  -1   8   8       1507.86       1570.99        51.13 o
   0   8   8        282.23        246.10        18.36 o
   1   8   8         70.70         63.86        16.11 o
   2   8   8       1423.49       1461.55        81.88 o
   3   8   8       1048.80       1007.49        97.75 o
   4   8   8       2949.88       3209.59       110.16 o
   5   8   8         64.48         88.69        19.54 o
   6   8   8         66.63         48.30        13.51 o
   7   8   8          8.89         19.93        12.93 o
  -5   9   8         24.19         28.37        20.25 o
  -4   9   8         75.59         91.13        43.05 o
  -3   9   8          6.10         10.52        12.75 o
  -2   9   8         97.81         70.57        15.91 o
  -1   9   8        158.23        166.42        28.98 o
   0   9   8        606.51        636.15        57.34 o
   1   9   8       1757.71       1917.69        69.82 o
   2   9   8          5.96         36.22        27.83 o
   3   9   8        290.08        269.39        31.35 o
   4   9   8        117.11        142.81        21.87 o
   5   9   8         81.73         85.07        18.33 o
   6   9   8        511.98        413.92        79.22 o
  -4  10   8         34.96         44.14        18.72 o
  -3  10   8         44.25         27.64        11.16 o
  -2  10   8        988.17       1130.98       147.00 o
  -1  10   8          4.21          7.30         6.84 o
   0  10   8        637.47        555.04        62.16 o
   1  10   8        694.43        679.01        78.56 o
   2  10   8        178.59        133.08        28.10 o
   3  10   8        323.42        352.94        43.89 o
   4  10   8        152.25        135.73        42.45 o
   5  10   8        403.06        304.47        78.34 o
  -2  11   8        394.49        487.60       125.00 o
  -1  11   8          6.94         16.79        10.31 o
   0  11   8        906.62        942.83       110.76 o
   1  11   8         33.32         85.31        21.31 o
   2  11   8       1031.51       1022.90       317.50 o
   3  11   8        229.35        169.90        39.23 o
  -3  -9   9       1410.92       1536.27       152.18 o
  -2  -9   9         99.12        126.87        27.77 o
  -1  -9   9        869.36       1033.15        54.85 o
   0  -9   9          1.82         12.15        11.90 o
   1  -9   9        175.90        203.23        31.36 o
   2  -9   9        657.67        631.53       123.92 o
   3  -9   9         20.23         52.24        14.02 o
  -5  -8   9         11.94         11.64         8.97 o
  -4  -8   9        176.58        156.51        58.18 o
  -3  -8   9        375.24        293.91        59.21 o
  -2  -8   9       1437.91       1603.30       118.51 o
  -1  -8   9       1322.42       1530.66        81.99 o
   0  -8   9        138.05        112.29        35.86 o
   1  -8   9        833.05        837.75        66.34 o
   2  -8   9         21.78         31.06        11.06 o
   3  -8   9         56.96         62.61        12.11 o
   4  -8   9        130.90        224.88        52.92 o
   5  -8   9        290.00        276.04        37.24 o
  -6  -7   9         42.69         62.12        16.33 o
  -5  -7   9        387.78        340.62        54.52 o
  -4  -7   9       1397.23       1518.90        80.53 o
  -3  -7   9        561.99        582.46        59.22 o
  -2  -7   9       3538.44       3847.02       111.02 o
  -1  -7   9        291.11        322.37        34.39 o
   0  -7   9        251.30        261.65        35.15 o
   1  -7   9        562.59        649.99        50.33 o
   2  -7   9         12.11         15.28        10.50 o
   3  -7   9         29.23         39.63        20.71 o
   4  -7   9        522.52        424.96        81.80 o
   5  -7   9          6.57         62.61        24.73 o
   6  -7   9        810.47        845.47        84.02 o
  -7  -6   9        182.37        166.50        31.30 o
  -6  -6   9        851.85        700.55       110.50 o
  -5  -6   9       3639.78       3557.19       193.68 o
  -4  -6   9         66.25        136.29        28.36 o
  -3  -6   9         25.44         11.30        20.14 o
  -2  -6   9        254.35        252.64        37.17 o
  -1  -6   9       1045.47       1030.53        69.31 o
   0  -6   9        741.10        809.31        57.09 o
   1  -6   9         16.83         14.38        14.47 o
   2  -6   9        443.79        396.44        33.76 o
   3  -6   9       1089.58        956.45        56.31 o
   4  -6   9        493.19        585.21        74.30 o
   5  -6   9        159.49        141.83        34.79 o
   6  -6   9        276.37        201.17        42.44 o
   7  -6   9         20.61         26.58        12.62 o
  -7  -5   9         50.34         36.04        14.83 o
  -6  -5   9         18.20         16.98        11.78 o
  -5  -5   9         27.55         45.09        30.33 o
  -4  -5   9       6354.27       6670.48       213.68 o
  -3  -5   9       3206.27       3407.85       105.00 o
  -2  -5   9         28.29         74.02        12.24 o
  -1  -5   9       6543.84       6652.63       148.87 o
   0  -5   9        117.36        113.08        11.21 o
   1  -5   9          7.76         18.62         6.26 o
   2  -5   9        742.16        745.79        34.90 o
   3  -5   9         29.22         26.31        10.30 o
   4  -5   9          2.17         -9.94         9.94 o
   5  -5   9        419.53        387.50        57.29 o
   6  -5   9        120.64        109.78        18.59 o
   7  -5   9        648.70        642.48        92.39 o
   8  -5   9        486.61        462.43       125.95 o
  -8  -4   9        108.38         77.80        22.27 o
  -7  -4   9         67.49        108.96        32.21 o
  -6  -4   9        601.71        647.05        56.11 o
  -5  -4   9          3.87         17.60        17.16 o
  -4  -4   9       4436.00       4429.22       152.44 o
  -3  -4   9       1123.77       1102.07        93.75 o
  -2  -4   9        229.76        235.48        23.27 o
  -1  -4   9       1227.09       1110.34        31.58 o
   0  -4   9          9.14         25.77         6.28 o
   1  -4   9        481.35        481.62        20.52 o
   2  -4   9        367.38        376.50        17.42 o
   3  -4   9         17.15         10.86         8.80 o
   4  -4   9       1447.50       1406.46        65.99 o
   5  -4   9       5192.95       5655.82       188.92 o
   6  -4   9          8.67         33.25        24.64 o
   7  -4   9         16.24         28.34        13.38 o
   8  -4   9        333.12        234.39        35.69 o
  -8  -3   9         12.37         32.23        15.65 o
  -7  -3   9       1071.91       1053.49        84.73 o
  -6  -3   9       1063.82       1024.35        52.25 o
  -5  -3   9         42.30         29.72        37.64 o
  -4  -3   9        321.56        314.42        24.13 o
  -3  -3   9       1467.98       1416.60        41.46 o
  -2  -3   9       9205.21       9215.24       127.59 o
  -1  -3   9        369.36        396.05        20.68 o
   0  -3   9        178.45        147.72         7.95 o
   1  -3   9       1299.74       1306.89        21.35 o
   2  -3   9       6179.12       6347.55        64.80 o
   3  -3   9         69.00         57.25        10.17 o
   4  -3   9        724.08        741.11        35.56 o
   5  -3   9          1.00         57.82        16.84 o
   6  -3   9        991.20       1085.33        68.77 o
   7  -3   9       1835.55       2115.31        70.44 o
   8  -3   9        372.42        386.91        34.11 o
   9  -3   9        144.14        124.69        22.39 o
  -9  -2   9         68.91         33.67        18.44 o
  -8  -2   9         19.86         56.91        18.40 o
  -7  -2   9        325.57        281.54        34.90 o
  -6  -2   9       1135.42       1159.57        64.66 o
  -5  -2   9       4039.84       4120.91       155.84 o
  -4  -2   9        314.26        265.54        13.49 o
  -3  -2   9        439.27        358.39        26.39 o
  -2  -2   9        210.11        273.95        13.19 o
  -1  -2   9       1200.02       1226.45        24.09 o
   0  -2   9        895.46        896.19        18.95 o
   1  -2   9         37.01         26.23         4.43 o
   2  -2   9        127.68        124.46         8.47 o
   3  -2   9        706.91        590.45        17.12 o
   4  -2   9       1308.48       1274.13        62.62 o
   5  -2   9       1789.12       1806.49        75.76 o
   6  -2   9       1793.07       1848.96        54.34 o
   7  -2   9          5.26         43.60        24.55 o
   8  -2   9         18.23         67.33        18.58 o
   9  -2   9        242.23        161.31        29.70 o
  -9  -1   9         95.65        123.13        56.23 o
  -8  -1   9       1966.31       2139.78        84.60 o
  -7  -1   9        126.13        142.31        35.52 o
  -6  -1   9       1138.16       1250.56        71.80 o
  -5  -1   9        206.55        201.59        17.34 o
  -4  -1   9        251.06        241.98        13.75 o
  -3  -1   9        283.30        197.31        11.50 o
  -2  -1   9        331.26        352.09        19.61 o
  -1  -1   9       1043.00        973.25        23.46 o
   0  -1   9       4089.07       4346.13        67.01 o
   1  -1   9       1456.69       1325.03        25.08 o
   2  -1   9       2898.18       2643.94        36.41 o
   3  -1   9       4109.47       4205.69        51.20 o
   4  -1   9       1370.99       1331.72        29.52 o
   5  -1   9          1.82          5.08         4.17 o
   6  -1   9        156.02        126.01        21.69 o
   7  -1   9        930.15        996.55        47.41 o
   8  -1   9        253.25        191.65        44.17 o
   9  -1   9         43.32         58.50        18.22 o
  -9   0   9        252.76        246.18        50.15 o
  -8   0   9         26.78         53.86        18.87 o
  -7   0   9       1240.90       1263.86        72.16 o
  -6   0   9        664.56        622.62        42.92 o
  -5   0   9        128.30        127.87        15.61 o
  -4   0   9       6567.38       6484.58        89.17 o
  -3   0   9         21.50         33.61         7.03 o
  -2   0   9       3909.10       4110.83        78.56 o
  -1   0   9         48.27         44.88         6.32 o
   0   0   9       2758.18       2726.98        42.45 o
   1   0   9        880.25        864.17        15.42 o
   2   0   9         42.99         55.03         5.32 o
   3   0   9          3.35         19.41         4.30 o
   4   0   9       1644.96       1436.30        23.98 o
   5   0   9       6650.11       6812.74        93.52 o
   6   0   9         98.82         83.46         9.39 o
   7   0   9        468.89        415.94        33.14 o
   8   0   9         28.36         48.55        23.34 o
   9   0   9         12.67         38.98        16.59 o
  10   0   9         75.50         81.51        25.68 o
  -9   1   9        208.06         70.91        48.66 o
  -8   1   9        435.42        427.29       100.65 o
  -7   1   9       5107.95       5610.65       162.83 o
  -6   1   9        270.87        277.01        25.40 o
  -5   1   9        350.69        349.60        24.61 o
  -4   1   9       1643.54       1706.35        36.28 o
  -3   1   9         82.70        106.34         6.96 o
  -2   1   9        496.46        456.32        16.43 o
  -1   1   9       2927.96       3443.12        58.73 o
   0   1   9        472.47        419.95        13.66 o
   1   1   9       6117.65       6097.86        48.29 o
   2   1   9      10163.29      10033.95        57.53 o
   3   1   9        782.03        820.94        23.01 o
   4   1   9        833.54        740.92        19.49 o
   5   1   9        167.29        167.18        10.65 o
   6   1   9        430.83        404.91        23.00 o
   7   1   9        340.52        365.18        29.88 o
   8   1   9         32.13         36.48        12.64 o
   9   1   9         14.27         25.38        37.14 o
  10   1   9         54.08         83.36        37.75 o
  -9   2   9        260.62        179.96        48.02 o
  -8   2   9        186.47        238.87        37.56 o
  -7   2   9         88.45         94.75        17.60 o
  -6   2   9        572.57        555.94        46.05 o
  -5   2   9       2979.94       2953.41       113.49 o
  -4   2   9         55.48         29.61         7.14 o
  -3   2   9        467.82        443.38        14.81 o
  -2   2   9        302.88        269.77        20.81 o
  -1   2   9       9797.62      10417.54        64.38 o
   0   2   9       1019.48        920.27        16.91 o
   1   2   9       3979.59       3645.69        38.78 o
   2   2   9       5470.21       5692.79        39.14 o
   3   2   9         60.64         53.82         8.25 o
   4   2   9       6573.03       7060.17        72.30 o
   5   2   9        551.06        494.35        21.48 o
   6   2   9       1007.77       1092.26        42.21 o
   7   2   9          8.78         31.00        12.25 o
   8   2   9         70.04         54.57        11.94 o
   9   2   9        106.76         85.30        17.27 o
  10   2   9         16.16         18.94        11.79 o
  -9   3   9         40.85         49.73        26.09 o
  -8   3   9        844.99        846.02       171.92 o
  -7   3   9        178.01        158.62        62.73 o
  -6   3   9       4211.31       3879.99       258.55 o
  -5   3   9       1138.62       1123.74       104.88 o
  -4   3   9        731.22        646.59        55.08 o
  -3   3   9       1284.46       1294.32        46.70 o
  -2   3   9        179.11        112.54         8.52 o
  -1   3   9       1630.52       1781.95        23.59 o
   0   3   9        590.22        634.10        23.47 o
   1   3   9       1540.37       1653.48        25.73 o
   2   3   9       2265.36       2153.28        31.69 o
   3   3   9       9989.37       9987.73        96.64 o
   4   3   9        141.46        129.93         7.00 o
   5   3   9       1060.84       1052.20        33.55 o
   6   3   9       1097.22       1101.50        54.26 o
   7   3   9        215.15        229.52        23.91 o
   8   3   9         19.09         20.68        14.66 o
   9   3   9         11.66         51.38        16.19 o
  -8   4   9        449.51        359.39        72.37 o
  -7   4   9         79.01        104.53        30.36 o
  -6   4   9          5.01         21.76        19.24 o
  -5   4   9        206.48        200.00        25.63 o
  -4   4   9        137.30        133.05        14.04 o
  -3   4   9         36.14         58.11        15.98 o
  -2   4   9        476.09        437.13        19.68 o
  -1   4   9       1418.05       1279.05        34.12 o
   0   4   9       9163.18       8776.87        74.02 o
   1   4   9        122.98        143.21         8.88 o
   2   4   9       1309.19       1211.83        28.92 o
   3   4   9        157.57        130.43         6.44 o
   4   4   9       1331.19       1288.16        27.33 o
   5   4   9       1266.80       1360.69        44.28 o
   6   4   9         97.56         97.71        17.45 o
   7   4   9         49.44         97.43        15.68 o
   8   4   9        386.08        360.80        33.52 o
   9   4   9        270.79        208.96        31.42 o
  -8   5   9         10.83         26.93        27.52 o
  -7   5   9        650.78        734.60       152.43 o
  -6   5   9        601.26        451.36        74.22 o
  -5   5   9        669.52        652.97       138.43 o
  -4   5   9         19.39         30.63        18.58 o
  -3   5   9       3150.80       3067.63        85.42 o
  -2   5   9         57.21         38.98         6.68 o
  -1   5   9       2378.60       2172.80        45.16 o
   0   5   9       1302.60       1255.58        24.86 o
   1   5   9       1001.75        832.08        71.36 o
   2   5   9       1601.56       1467.94        31.49 o
   3   5   9        371.35        398.48        19.27 o
   4   5   9       4282.92       4310.71        98.30 o
   5   5   9         46.61         52.01        14.16 o
   6   5   9          1.11          7.05         9.96 o
   7   5   9        351.67        377.42        30.02 o
   8   5   9        202.15        253.47        26.46 o
   9   5   9         23.79         23.26        10.44 o
  -7   6   9         84.08         24.38        43.05 o
  -6   6   9        397.86        391.48        78.67 o
  -5   6   9          8.46         39.58        14.03 o
  -4   6   9        477.66        467.28        73.32 o
  -3   6   9          2.35         23.11        13.72 o
  -2   6   9       1438.93       1483.34        49.61 o
  -1   6   9       6438.28       6632.44        86.07 o
   0   6   9       2735.16       2588.43        55.28 o
   1   6   9       4782.51       4721.27       100.92 o
   2   6   9        533.73        453.27        30.02 o
   3   6   9          0.49         21.76        11.19 o
   4   6   9        655.31        669.40        45.26 o
   5   6   9         85.63         57.36        13.38 o
   6   6   9         62.35         66.04        11.20 o
   7   6   9          9.99         21.90         9.13 o
   8   6   9         25.09         68.70        24.47 o
   9   6   9        133.44        109.43        24.22 o
  -7   7   9         11.64         23.01        21.69 o
  -6   7   9        104.28        136.13        39.18 o
  -5   7   9         55.36        117.82        26.65 o
  -4   7   9        967.42        969.81        66.28 o
  -3   7   9       1231.02       1138.60        53.78 o
  -2   7   9       2164.31       2197.28        86.47 o
  -1   7   9       1160.25       1139.86        54.89 o
   0   7   9        624.43        607.01        27.76 o
   1   7   9         63.77         70.96        12.00 o
   2   7   9       1161.12       1163.98        82.44 o
   3   7   9        904.53        989.87        62.05 o
   4   7   9         52.35         43.79        11.12 o
   5   7   9         22.72         76.74        29.71 o
   6   7   9        198.16        201.06        25.71 o
   7   7   9         80.29         97.70        23.41 o
   8   7   9         28.49         15.21        11.10 o
  -6   8   9          9.28         14.26        24.15 o
  -5   8   9        936.89       1017.99       142.83 o
  -4   8   9       1424.97       1545.83       138.75 o
  -3   8   9         80.25         56.09        13.66 o
  -2   8   9        245.42        179.34        17.53 o
  -1   8   9        312.12        295.63        26.04 o
   0   8   9       6922.89       7014.84       157.63 o
   1   8   9        275.18        280.52        30.93 o
   2   8   9       2222.08       2260.57        65.75 o
   3   8   9          4.76         20.91         9.84 o
   4   8   9         56.55         61.56        20.79 o
   5   8   9         12.68         60.34        17.28 o
   6   8   9         83.41        143.22        55.14 o
   7   8   9         49.88         77.64        19.18 o
  -5   9   9          7.49        109.38        40.53 o
  -4   9   9         65.12         37.51        23.14 o
  -3   9   9       1843.61       1897.13       104.04 o
  -2   9   9          0.41         13.23         9.18 o
  -1   9   9       3178.82       2926.17       142.74 o
   0   9   9        214.06        183.10        20.48 o
   1   9   9        174.68        168.67        22.50 o
   2   9   9        741.75        722.32        74.14 o
   3   9   9        848.02        797.51        58.18 o
   4   9   9        412.65        430.14        44.18 o
   5   9   9          2.75          4.29        10.42 o
   6   9   9        116.28        105.62        38.64 o
  -4  10   9       1467.86       1410.37       155.92 o
  -3  10   9        963.46        954.05        80.11 o
  -2  10   9          1.09         34.84        13.20 o
  -1  10   9        193.59        242.99        29.26 o
   0  10   9         17.65         20.90         7.86 o
   1  10   9       2533.37       2689.73       119.96 o
   2  10   9          4.94         32.91        14.89 o
   3  10   9          7.17          6.21        11.78 o
   4  10   9        670.70        738.09       104.13 o
   5  10   9        451.04        440.28        60.68 o
  -2  11   9        619.52        631.37        80.15 o
  -1  11   9        388.38        419.04        66.10 o
   0  11   9        127.90        104.56        37.66 o
   1  11   9         48.87         48.44        36.71 o
   2  11   9        104.24         47.58        15.70 o
   3  11   9        120.65        142.12        44.16 o
  -3  -9  10        443.12        627.86       169.26 o
  -2  -9  10         52.65         84.19        19.37 o
  -1  -9  10         75.28         67.81        32.40 o
   0  -9  10        664.28        534.30        81.16 o
   1  -9  10        985.17       1070.23       110.14 o
   2  -9  10          3.51          4.57        14.15 o
   3  -9  10        394.94        245.51        67.71 o
  -5  -8  10        221.30        168.09        31.44 o
  -4  -8  10        977.78        975.07        99.68 o
  -3  -8  10       1933.24       1874.99       117.81 o
  -2  -8  10         83.53         58.36        16.22 o
  -1  -8  10          1.49         44.36        20.43 o
   0  -8  10        593.94        620.10        62.41 o
   1  -8  10        171.05        180.28        31.78 o
   2  -8  10         85.86         53.58        16.78 o
   3  -8  10          1.46         48.49        22.45 o
   4  -8  10        396.46        324.21        78.35 o
   5  -8  10        877.45        867.21       167.93 o
  -6  -7  10       1105.53        960.90       138.96 o
  -5  -7  10         94.14        100.62        31.65 o
  -4  -7  10         66.55         70.52        17.17 o
  -3  -7  10         85.56         77.00        48.96 o
  -2  -7  10         14.07         62.45        15.14 o
  -1  -7  10        663.26        661.53        63.50 o
   0  -7  10          9.56         22.47         9.66 o
   1  -7  10        197.54        230.66        30.01 o
   2  -7  10       2432.92       2554.38        77.87 o
   3  -7  10        535.45        507.94        77.01 o
   4  -7  10       1585.58       1500.34       141.16 o
   5  -7  10        471.46        534.61       105.03 o
   6  -7  10        130.17        148.01        46.75 o
  -7  -6  10        583.59        487.05        78.70 o
  -6  -6  10         52.86         75.12        17.52 o
  -5  -6  10        376.66        386.71        59.49 o
  -4  -6  10        687.39        639.25        66.96 o
  -3  -6  10        142.85        137.77        25.56 o
  -2  -6  10       1255.59       1302.81        72.23 o
  -1  -6  10        406.77        438.72        41.13 o
   0  -6  10        502.27        570.47        51.18 o
   1  -6  10        742.87        735.50        47.78 o
   2  -6  10       1287.05       1216.30        62.94 o
   3  -6  10        262.23        217.72        54.53 o
   4  -6  10         94.17         86.30        23.19 o
   5  -6  10        122.44         87.83        35.94 o
   6  -6  10       1466.91       1452.17       209.04 o
   7  -6  10        450.52        406.15       130.37 o
  -7  -5  10        211.35        232.68        34.58 o
  -6  -5  10         54.02         31.61        10.75 o
  -5  -5  10       3463.05       3667.38       136.48 o
  -4  -5  10          1.50         24.08        20.96 o
  -3  -5  10       2184.01       2146.36        97.43 o
  -2  -5  10        203.31        190.04        21.97 o
  -1  -5  10       5258.75       5612.75       126.51 o
   0  -5  10       2350.47       2287.67        71.57 o
   1  -5  10        508.09        506.88        26.85 o
   2  -5  10          0.79         14.31         3.73 o
   3  -5  10       6421.16       6458.14       148.12 o
   4  -5  10       2036.07       2118.06        74.46 o
   5  -5  10        217.76        178.97        34.07 o
   6  -5  10         78.69         85.48        18.84 o
   7  -5  10        259.22        230.64        45.92 o
   8  -5  10          2.70          4.43        10.10 o
  -8  -4  10        804.77        805.36        98.45 o
  -7  -4  10         49.26         59.63        17.19 o
  -6  -4  10          3.58         38.82        13.03 o
  -5  -4  10         15.92         44.71        18.76 o
  -4  -4  10         12.58         39.42         7.57 o
  -3  -4  10       2723.56       2663.63        78.09 o
  -2  -4  10        490.34        490.18        42.74 o
  -1  -4  10        123.14        104.72        13.67 o
   0  -4  10       7165.40       7616.43       111.49 o
   1  -4  10       6883.60       7147.17       127.08 o
   2  -4  10        234.26        203.30        16.01 o
   3  -4  10       1553.32       1485.13        65.82 o
   4  -4  10        301.19        305.99        48.11 o
   5  -4  10       1934.23       2168.57       155.10 o
   6  -4  10        911.21        845.03        84.70 o
   7  -4  10         12.02         52.20        13.40 o
   8  -4  10         48.03         43.68        15.52 o
  -8  -3  10        384.91        357.29        56.57 o
  -7  -3  10       1423.48       1329.11        83.88 o
  -6  -3  10       2670.13       2836.73        92.65 o
  -5  -3  10        136.57        122.35        17.09 o
  -4  -3  10        699.97        686.49        38.32 o
  -3  -3  10          6.05         18.37        10.46 o
  -2  -3  10       3706.79       3719.00        93.58 o
  -1  -3  10       2050.92       2006.81        38.83 o
   0  -3  10       3569.86       3475.20        65.70 o
   1  -3  10        467.72        446.01        13.96 o
   2  -3  10       4958.69       5051.59        59.24 o
   3  -3  10        342.30        279.74        33.60 o
   4  -3  10       3960.38       4142.73        97.66 o
   5  -3  10       1426.01       1582.84        96.05 o
   6  -3  10         17.72         42.50        23.72 o
   7  -3  10         67.89        114.75        22.58 o
   8  -3  10        201.05        245.48        40.72 o
   9  -3  10          0.17         20.90        10.41 o
  -8  -2  10         17.77          7.47        11.77 o
  -7  -2  10        777.43        837.53        66.09 o
  -6  -2  10        148.16        130.79        22.02 o
  -5  -2  10         11.91         26.67         6.66 o
  -4  -2  10        529.13        507.49        26.60 o
  -3  -2  10        640.66        774.76        39.78 o
  -2  -2  10         77.96         94.53        12.05 o
  -1  -2  10       2584.00       2543.26        34.59 o
   0  -2  10       1609.91       1779.25        42.54 o
   1  -2  10       5752.34       5656.23        50.34 o
   2  -2  10       2796.62       2494.22        31.69 o
   3  -2  10         89.60         93.66         8.01 o
   4  -2  10       1047.73       1093.12        58.73 o
   5  -2  10        951.43        896.61        79.60 o
   6  -2  10        187.50        215.07        28.44 o
   7  -2  10        175.79        252.84        29.44 o
   8  -2  10          5.39         31.75        34.22 o
   9  -2  10          0.04         45.43        17.26 o
  -9  -1  10         89.15         49.63        20.21 o
  -8  -1  10         72.74         53.90        17.59 o
  -7  -1  10         50.36         86.73        25.97 o
  -6  -1  10         34.24         47.88        15.84 o
  -5  -1  10        840.61        820.31        68.65 o
  -4  -1  10        319.86        345.84        20.09 o
  -3  -1  10          6.16         21.48         5.71 o
  -2  -1  10       5013.09       5194.29        73.76 o
  -1  -1  10       8756.48       8783.80        57.08 o
   0  -1  10        131.28        132.51         6.89 o
   1  -1  10       4768.79       4812.29        50.38 o
   2  -1  10        991.47        995.88        18.52 o
   3  -1  10       6830.34       6871.70        70.69 o
   4  -1  10       2949.82       2768.48        34.54 o
   5  -1  10        573.84        525.60        44.03 o
   6  -1  10        116.42        107.56        19.05 o
   7  -1  10        774.21        715.62        48.29 o
   8  -1  10         40.37         51.04        17.45 o
   9  -1  10        186.78        237.02        35.44 o
  -9   0  10          4.44         29.58        14.15 o
  -8   0  10       1845.79       1895.62       208.36 o
  -7   0  10         22.16         28.63        10.93 o
  -6   0  10        447.89        389.43        37.99 o
  -5   0  10          7.91         26.24         6.62 o
  -4   0  10       3222.00       3222.47        70.39 o
  -3   0  10         15.51         26.77         6.85 o
  -2   0  10       1490.22       1442.45        29.83 o
  -1   0  10       2299.79       2171.48        54.26 o
   0   0  10      11741.83      12257.42       169.23 o
   1   0  10       4490.46       4304.65        45.42 o
   2   0  10       1417.55       1353.52        25.27 o
   3   0  10       8886.71       9040.33        66.94 o
   4   0  10         68.83         53.64         9.27 o
   5   0  10         54.98         57.55         7.20 o
   6   0  10       1461.37       1442.95        51.13 o
   7   0  10        243.95        200.90        19.80 o
   8   0  10          0.66          8.24         5.63 o
   9   0  10        205.25        151.47        82.36 o
  -9   1  10        387.72        235.51       111.39 o
  -8   1  10          3.17         23.17        36.29 o
  -7   1  10          0.30          8.32         8.93 o
  -6   1  10        518.64        472.80        42.00 o
  -5   1  10        932.65        893.26        47.41 o
  -4   1  10        636.77        645.19        35.82 o
  -3   1  10        611.18        530.55        18.28 o
  -2   1  10       2341.79       2211.43        45.32 o
  -1   1  10      12812.92      13559.83       177.40 o
   0   1  10      27611.54      29088.57       675.38 o
   1   1  10       2272.16       2278.26        58.39 o
   2   1  10          2.28         20.04         7.03 o
   3   1  10        245.33        235.24        11.24 o
   4   1  10        307.16        291.01        12.79 o
   5   1  10       2417.83       2452.89        46.70 o
   6   1  10          0.74         20.12        10.18 o
   7   1  10         44.65         40.47         7.97 o
   8   1  10       1600.39       1632.47        86.41 o
   9   1  10        194.33        205.31        34.44 o
  10   1  10         69.23         83.75        23.29 o
  -9   2  10         39.00         46.14        18.11 o
  -8   2  10         23.30         43.07        20.20 o
  -7   2  10        355.35        309.45        54.91 o
  -6   2  10        177.89        122.15        18.65 o
  -5   2  10       3358.18       3357.45        68.66 o
  -4   2  10        955.27        887.95        33.28 o
  -3   2  10       9436.27       9681.29       119.75 o
  -2   2  10       2067.03       2017.06        31.56 o
  -1   2  10        512.31        567.95        18.40 o
   0   2  10       1177.60       1216.61        27.56 o
   1   2  10       5772.63       5588.45        72.57 o
   2   2  10       7533.56       7325.97        41.94 o
   3   2  10       3004.40       3428.45        43.75 o
   4   2  10       6689.16       6766.94       150.91 o
   5   2  10       2163.62       2237.89        46.81 o
   6   2  10        203.68        214.51        17.47 o
   7   2  10        298.41        256.72        39.21 o
   8   2  10          8.35         54.01        25.70 o
   9   2  10         15.44         19.07         8.43 o
  10   2  10        106.73        129.86        33.32 o
  -8   3  10        125.23         77.16        20.77 o
  -7   3  10         30.50         41.15        20.06 o
  -6   3  10       2463.31       2459.43       124.35 o
  -5   3  10          7.18         10.88        12.26 o
  -4   3  10          7.68          3.93        12.05 o
  -3   3  10        490.94        511.07        28.89 o
  -2   3  10       9129.08       9226.12        96.50 o
  -1   3  10       7346.24       7124.77       111.55 o
   0   3  10        610.80        751.65        18.14 o
   1   3  10       5635.37       5779.72        62.18 o
   2   3  10        808.69       1008.51        19.08 o
   3   3  10         22.64         31.79         4.31 o
   4   3  10       1323.57       1202.12        26.34 o
   5   3  10        578.48        520.21        22.05 o
   6   3  10         42.65         50.30         8.02 o
   7   3  10          4.87         18.31        13.25 o
   8   3  10          3.63         15.23         9.65 o
   9   3  10        724.03        847.73        67.10 o
  -8   4  10        990.02        982.87       355.31 o
  -7   4  10         30.02        105.00        23.89 o
  -6   4  10        121.41         94.50        26.72 o
  -5   4  10       1873.30       2130.70       181.70 o
  -4   4  10       5910.50       5957.43       274.50 o
  -3   4  10         28.74         40.96         8.91 o
  -2   4  10       5532.93       5564.73        81.98 o
  -1   4  10       2771.24       2821.11        58.46 o
   0   4  10       3353.60       3369.78        53.48 o
   1   4  10       1034.10       1006.77        19.74 o
   2   4  10        496.57        450.17        19.83 o
   3   4  10       3649.80       3773.83        41.04 o
   4   4  10        132.56        132.66        12.41 o
   5   4  10        147.40        165.75        12.94 o
   6   4  10       1344.81       1275.21        56.40 o
   7   4  10       1795.75       2010.00       103.87 o
   8   4  10        151.50        178.48        18.94 o
   9   4  10        174.14        223.27        37.66 o
  -8   5  10          1.31         14.01        14.12 o
  -7   5  10        385.15        321.89        76.67 o
  -6   5  10         10.13         54.56        21.83 o
  -5   5  10       1241.24       1418.46       204.18 o
  -4   5  10         18.82         15.46        20.79 o
  -3   5  10        956.08        931.35        40.28 o
  -2   5  10         10.41         28.75        14.87 o
  -1   5  10       6529.48       6490.30       126.44 o
   0   5  10       3420.62       3396.52        62.09 o
   1   5  10         28.77         22.13         8.13 o
   2   5  10          8.20         17.25         6.04 o
   3   5  10        334.95        295.42        20.51 o
   4   5  10        246.65        281.01        17.67 o
   5   5  10        186.86        174.23        13.39 o
   6   5  10         27.94         23.04         7.35 o
   7   5  10        171.98        152.75        20.81 o
   8   5  10        264.60        270.59        41.51 o
   9   5  10        141.51        126.88        25.62 o
  -7   6  10         48.18         62.49        23.78 o
  -6   6  10         18.66         55.20        15.62 o
  -5   6  10          2.72         45.44        17.67 o
  -4   6  10       1613.37       1612.91        93.09 o
  -3   6  10       6151.73       6691.47       218.12 o
  -2   6  10       1073.56       1105.80        37.37 o
  -1   6  10        908.85        891.97        32.29 o
   0   6  10         27.93         39.29         6.82 o
   1   6  10          9.77         13.07        19.84 o
   2   6  10       2303.34       2384.10        60.08 o
   3   6  10       1223.80       1253.23        52.38 o
   4   6  10        434.56        412.51        35.20 o
   5   6  10       1285.83       1261.45        56.52 o
   6   6  10        890.70        921.56        48.36 o
   7   6  10        181.91        254.82        29.04 o
   8   6  10        550.16        604.19        69.93 o
   9   6  10          4.47         33.64        14.29 o
  -7   7  10        114.71        138.82        54.84 o
  -6   7  10       1545.41       1698.10       116.09 o
  -5   7  10         57.60         83.97        36.79 o
  -4   7  10       1895.18       1926.52        70.69 o
  -3   7  10        680.56        688.50        71.58 o
  -2   7  10       2303.04       2294.86        96.15 o
  -1   7  10        920.80        903.29        44.99 o
   0   7  10        133.69        148.86        16.01 o
   1   7  10       3641.24       3660.11       151.08 o
   2   7  10        221.78        221.58        26.36 o
   3   7  10       1029.72       1014.54        63.07 o
   4   7  10       1663.78       1757.83        71.76 o
   5   7  10        901.70        964.30        63.66 o
   6   7  10        119.72        155.39        23.33 o
   7   7  10          2.04         43.74        14.37 o
   8   7  10         93.57         68.39        17.36 o
  -6   8  10        228.88        277.85        81.18 o
  -5   8  10        318.06        343.66        52.51 o
  -4   8  10        509.91        556.95        62.97 o
  -3   8  10        649.90        532.53        75.23 o
  -2   8  10       6114.57       5564.08       403.36 o
  -1   8  10        887.02        847.11        54.82 o
   0   8  10        601.76        580.51        34.56 o
   1   8  10        915.76       1021.98        70.17 o
   2   8  10        249.79        247.96        33.82 o
   3   8  10         77.90         84.06        17.72 o
   4   8  10          4.55         30.56        10.52 o
   5   8  10         44.20         55.92        13.82 o
   6   8  10       1531.14       1790.78        72.12 o
   7   8  10        329.56        272.36        39.76 o
  -5   9  10        860.34       1074.23       147.61 o
  -4   9  10         92.12        111.26        29.28 o
  -3   9  10        135.38         98.30        26.50 o
  -2   9  10         23.25         10.45         6.40 o
  -1   9  10          3.39         17.66         6.80 o
   0   9  10       1162.62       1107.83        54.33 o
   1   9  10        498.77        519.70        50.54 o
   2   9  10        394.65        373.69        38.61 o
   3   9  10        187.67        194.63        28.82 o
   4   9  10        260.84        258.36        34.78 o
   5   9  10         92.63         43.38        37.33 o
   6   9  10        326.95        277.69        55.51 o
  -4  10  10        581.53        552.10       174.90 o
  -3  10  10       1135.23       1135.47        93.48 o
  -1  10  10        730.09        636.36        64.06 o
   0  10  10          1.68         13.02         7.83 o
   1  10  10        661.72        645.36        39.59 o
   2  10  10        337.54        340.35        63.42 o
   3  10  10        345.26        338.51        53.23 o
   4  10  10        142.98        239.78        42.59 o
   5  10  10         43.58         40.76         8.63 o
  -2  11  10         64.03         96.06        41.13 o
  -1  11  10         77.90         56.01        36.16 o
   0  11  10        260.62        215.73        38.72 o
   1  11  10         48.65         84.37        19.76 o
   2  11  10         16.88         19.33        16.02 o
   3  11  10          2.13         12.90         6.30 o
  -2  -9  11         71.74         65.78        20.39 o
  -1  -9  11        699.11        797.45       115.40 o
   0  -9  11        234.43        238.32        60.41 o
   1  -9  11        218.49        249.93        47.78 o
   2  -9  11        605.49        621.50       194.08 o
  -4  -8  11         43.53         23.97        18.12 o
  -3  -8  11          6.09         17.15        29.44 o
  -2  -8  11        399.05        341.74        63.00 o
  -1  -8  11        138.44        157.80        30.58 o
   0  -8  11        384.40        368.02        44.86 o
   1  -8  11        834.19        877.89        74.91 o
   2  -8  11          4.00         14.49        14.30 o
   3  -8  11       1474.48       1436.03       118.18 o
   4  -8  11        638.54        408.14        96.96 o
   5  -8  11         49.84         64.81        22.47 o
  -5  -7  11        869.24        781.06        89.12 o
  -4  -7  11          0.68         64.94        25.28 o
  -3  -7  11        380.12        371.60        41.45 o
  -2  -7  11        422.27        448.22        46.20 o
  -1  -7  11         38.05         33.84        18.03 o
   0  -7  11       6311.40       6757.67       218.41 o
   1  -7  11       2225.84       2373.93        82.59 o
   2  -7  11          7.95         16.06        10.55 o
   3  -7  11         73.75         44.78        26.32 o
   4  -7  11         92.78         80.61        22.35 o
   5  -7  11        619.96        673.60       149.37 o
   6  -7  11        136.89        139.92        60.19 o
  -6  -6  11        482.28        494.70        70.32 o
  -5  -6  11        236.28        213.37        42.64 o
  -4  -6  11        225.56        206.58        26.33 o
  -3  -6  11       1367.33       1427.99        74.25 o
  -2  -6  11        607.93        703.87        54.30 o
  -1  -6  11        186.55        201.04        27.16 o
   0  -6  11         85.83         96.00        20.77 o
   1  -6  11        369.90        288.50        24.68 o
   2  -6  11       4553.84       4499.24       100.98 o
   3  -6  11        749.44        770.80        61.40 o
   4  -6  11       1932.35       1870.15        84.10 o
   5  -6  11         15.99         47.97        16.09 o
   6  -6  11         94.84         51.43        21.07 o
   7  -6  11          7.41         17.33        11.04 o
  -7  -5  11        140.22         88.86        24.66 o
  -6  -5  11        182.41        140.85        31.81 o
  -5  -5  11        229.14        201.62        26.96 o
  -4  -5  11        772.63        741.94        71.90 o
  -3  -5  11        506.25        543.67        72.49 o
  -2  -5  11       1246.55       1267.56        71.70 o
  -1  -5  11       2384.20       2507.86        78.80 o
   0  -5  11        587.02        625.07        53.61 o
   1  -5  11       4325.15       4239.15        87.92 o
   2  -5  11       3370.29       3257.56        65.35 o
   3  -5  11         30.61         25.37        14.05 o
   4  -5  11        380.21        323.74        42.64 o
   5  -5  11         16.33         27.15        23.63 o
   6  -5  11         93.08        101.24        18.53 o
   7  -5  11         48.07         47.22        14.65 o
   8  -5  11          5.24         37.16        11.76 o
  -7  -4  11        967.14        765.09       119.54 o
  -6  -4  11         28.48         30.42        11.86 o
  -5  -4  11         47.39         48.90        13.50 o
  -4  -4  11       1866.41       1822.48        52.80 o
  -3  -4  11       1189.09       1346.22        66.40 o
  -2  -4  11       1706.76       1692.99        78.69 o
  -1  -4  11      11702.57      12317.28       385.66 o
   0  -4  11        917.96        855.15        33.22 o
   1  -4  11        677.42        698.88        28.97 o
   2  -4  11        404.53        372.19        18.21 o
   3  -4  11       3429.78       3396.31        69.97 o
   4  -4  11        632.11        562.13        43.49 o
   5  -4  11         93.56         78.34        19.20 o
   6  -4  11          9.00         13.66         8.89 o
   7  -4  11         46.23         56.49        15.97 o
   8  -4  11         15.26         19.74        18.04 o
  -8  -3  11        416.01        346.36        67.04 o
  -7  -3  11         15.22         33.29        25.71 o
  -6  -3  11          1.45         23.79         9.67 o
  -5  -3  11        218.97        202.91        23.28 o
  -4  -3  11       3030.81       2731.31        70.50 o
  -3  -3  11         44.47         42.22        11.74 o
  -2  -3  11         42.69         40.75         5.99 o
  -1  -3  11         43.81         35.06         8.50 o
   0  -3  11       7750.02       7298.37       180.92 o
   1  -3  11       7784.53       8031.48        98.85 o
   2  -3  11       2368.58       2620.89        42.40 o
   3  -3  11        825.84        783.74        25.31 o
   4  -3  11        545.71        557.03        40.84 o
   5  -3  11         79.84         59.57        18.08 o
   6  -3  11        323.25        361.40        44.43 o
   7  -3  11         33.29         37.94        27.56 o
   8  -3  11         46.51         55.63        20.42 o
   9  -3  11        234.57        182.84        34.77 o
  -8  -2  11        261.76        262.03        40.11 o
  -7  -2  11        548.52        545.10        79.78 o
  -6  -2  11        446.82        447.18        57.97 o
  -5  -2  11          1.38         28.31         8.81 o
  -4  -2  11         39.33         31.59         7.36 o
  -3  -2  11       9798.64       9975.21       129.36 o
  -2  -2  11       5315.56       4236.01       129.81 o
  -1  -2  11       1023.98       1012.30        31.23 o
   0  -2  11       3708.57       3549.33        61.40 o
   1  -2  11       1975.98       1936.79        41.37 o
   2  -2  11       1303.93       1290.62        23.17 o
   3  -2  11       3094.16       3228.92        43.06 o
   4  -2  11         62.46         44.39        12.96 o
   5  -2  11         14.33         40.89        15.33 o
   6  -2  11       1523.10       1674.10        72.68 o
   7  -2  11         44.54         55.00        15.00 o
   8  -2  11        351.83        358.96        46.82 o
   9  -2  11        163.06        148.50        34.11 o
  -8  -1  11          6.31        102.10        27.97 o
  -7  -1  11        388.51        307.78        42.33 o
  -6  -1  11        287.67        317.62        36.22 o
  -5  -1  11       1983.30       1867.27       128.30 o
  -4  -1  11       1106.41       1189.51        53.08 o
  -3  -1  11       6330.50       6498.11       111.69 o
  -2  -1  11        571.94        534.97        21.41 o
  -1  -1  11        412.74        385.89        13.51 o
   0  -1  11       8022.29       8618.10        96.53 o
   1  -1  11      16362.07      17508.33       133.23 o
   2  -1  11       7169.35       7292.82        77.78 o
   3  -1  11       2353.83       2198.05        35.72 o
   4  -1  11         26.08         24.24         3.93 o
   5  -1  11       3290.17       3415.89        61.17 o
   6  -1  11         56.50         42.80         6.29 o
   7  -1  11        361.89        313.94        40.49 o
   8  -1  11          1.63         50.29        16.20 o
   9  -1  11        221.88        189.14        52.29 o
  -8   0  11         76.45         26.57        21.37 o
  -7   0  11        373.13        412.18        49.21 o
  -6   0  11        976.60        904.43        63.62 o
  -5   0  11        440.96        397.11        27.72 o
  -4   0  11       1148.51       1013.45        33.77 o
  -3   0  11        111.74        104.20         8.84 o
  -2   0  11      14236.57      15438.55       128.15 o
  -1   0  11      11505.10      11264.38       139.29 o
   0   0  11        808.96       1001.74        23.51 o
   1   0  11        115.92        123.99         7.06 o
   2   0  11       1812.58       1911.82        36.05 o
   3   0  11         19.99         30.13         4.85 o
   4   0  11        895.58        915.28        24.05 o
   5   0  11          0.70         20.73         6.27 o
   6   0  11        528.73        548.03        29.96 o
   7   0  11       2442.62       2808.92        85.06 o
   8   0  11         91.67        100.76        19.89 o
   9   0  11        615.33        860.63        71.40 o
  -8   1  11        202.49        165.89        40.81 o
  -7   1  11        258.79        163.62        36.69 o
  -6   1  11          2.38         19.65         9.61 o
  -5   1  11        481.49        444.15        31.47 o
  -4   1  11       9426.08       9455.66       157.25 o
  -3   1  11        990.99       1127.08        41.82 o
  -2   1  11       5646.42       6024.58        99.18 o
  -1   1  11       2590.02       2703.40        53.62 o
   0   1  11       5181.09       5015.94        64.84 o
   1   1  11       3969.43       3751.13        64.09 o
   2   1  11        322.59        415.26        14.35 o
   3   1  11        305.01        288.49        10.77 o
   4   1  11       2065.62       1990.85        37.25 o
   5   1  11        413.06        408.16        17.82 o
   6   1  11       1497.71       1429.53        62.61 o
   7   1  11        564.04        555.94        42.88 o
   8   1  11         32.75         20.95         8.59 o
   9   1  11         86.47         48.70        19.06 o
  -8   2  11        108.00        104.75        28.22 o
  -7   2  11       1477.33       1588.37       119.51 o
  -6   2  11          3.61         19.73        14.87 o
  -5   2  11       2525.80       2521.67        90.16 o
  -4   2  11       1957.67       1992.12        76.65 o
  -3   2  11       5419.46       5500.70       121.39 o
  -2   2  11       6501.94       7007.63        61.25 o
  -1   2  11       1697.70       1582.61        34.71 o
   0   2  11       9019.58       9386.27        69.45 o
   1   2  11        789.25        939.44        22.16 o
   2   2  11        622.78        652.50        14.69 o
   3   2  11        666.22        616.34        21.91 o
   4   2  11       2343.82       2279.77        57.80 o
   5   2  11          0.80         18.55         6.00 o
   6   2  11        253.97        210.18        19.72 o
   7   2  11          2.42         18.63         6.91 o
   8   2  11       1460.46       1695.74        56.50 o
   9   2  11        332.15        328.05        32.08 o
  -8   3  11        212.57        194.94        36.91 o
  -7   3  11        563.60        459.83        95.52 o
  -6   3  11       1085.83       1135.92        71.98 o
  -5   3  11       1687.23       1748.53       109.95 o
  -4   3  11       2427.20       2534.84       111.18 o
  -3   3  11       7124.86       7350.56       152.82 o
  -2   3  11        617.19        543.94        19.66 o
  -1   3  11       1184.12       1288.18        27.49 o
   0   3  11        471.81        454.04        12.53 o
   1   3  11        144.12        121.89         8.31 o
   2   3  11        293.28        224.70         9.33 o
   3   3  11         32.23         32.13         5.52 o
   4   3  11        212.51        148.88        12.00 o
   5   3  11       2167.60       2232.84        78.47 o
   6   3  11        192.99        188.50        16.38 o
   7   3  11        326.32        295.59        29.85 o
   8   3  11        403.32        409.54        36.12 o
   9   3  11         18.71         28.17        11.80 o
  -8   4  11        152.70         99.23        64.89 o
  -7   4  11        346.53        266.29        59.86 o
  -6   4  11       2855.12       3044.56       155.88 o
  -5   4  11        371.53        361.65        47.03 o
  -4   4  11       1239.74       1138.53       100.53 o
  -3   4  11        216.72        227.28        30.16 o
  -2   4  11       6918.27       7045.58       122.67 o
  -1   4  11       3783.67       3670.00        54.16 o
   0   4  11        356.79        374.47        17.12 o
   1   4  11       2181.57       2407.79        36.94 o
   2   4  11       1248.57       1150.06        31.21 o
   3   4  11       2012.78       1913.83        37.93 o
   4   4  11       1064.06       1158.41        36.74 o
   5   4  11       2176.80       2315.60        67.43 o
   6   4  11        279.03        253.42        24.16 o
   7   4  11        599.13        579.62        45.00 o
   8   4  11         34.54         47.17        17.98 o
   9   4  11         96.39         78.69        20.49 o
  -8   5  11         78.35         85.15        21.28 o
  -7   5  11         11.19         14.71         9.56 o
  -6   5  11        107.81         87.26        24.70 o
  -5   5  11       1115.05       1181.73        68.49 o
  -4   5  11       4149.18       4505.61       230.23 o
  -3   5  11        412.79        394.97        37.25 o
  -2   5  11       6815.73       6919.28       117.93 o
  -1   5  11          2.27         16.18         4.08 o
   0   5  11        393.03        388.70        17.07 o
   1   5  11       6478.90       6924.44        87.55 o
   2   5  11        289.06        263.25        20.48 o
   3   5  11          1.63         27.84        12.99 o
   4   5  11       1999.45       2080.31        82.30 o
   5   5  11         47.13         51.24         7.25 o
   6   5  11        899.89        919.36        66.05 o
   7   5  11       1071.74       1156.57        63.74 o
   8   5  11         83.26         49.98        24.73 o
   9   5  11         31.43         17.31        12.08 o
  -7   6  11        783.97        937.24       101.43 o
  -6   6  11        335.87        314.44        45.76 o
  -5   6  11       3397.09       3649.94       126.55 o
  -4   6  11        155.01        167.61        30.36 o
  -3   6  11        345.77        332.33        36.62 o
  -2   6  11        670.09        647.98        29.63 o
  -1   6  11        128.48        142.29        13.14 o
   0   6  11        283.47        318.19        22.59 o
   1   6  11        711.03        720.92        32.54 o
   2   6  11         30.06         37.60        11.06 o
   3   6  11       4316.18       4396.21       100.77 o
   4   6  11       4264.11       4312.17       118.06 o
   5   6  11        539.58        558.05        48.71 o
   6   6  11        222.20        196.74        43.94 o
   7   6  11         10.83         38.42        12.27 o
   8   6  11        476.17        506.25        70.01 o
  -7   7  11        496.46        633.43        84.47 o
  -6   7  11         10.63         29.47        16.06 o
  -5   7  11        680.15        543.16        83.66 o
  -4   7  11        625.85        614.27        82.62 o
  -3   7  11       2477.47       2640.07        88.32 o
  -2   7  11        148.67         99.74        11.74 o
  -1   7  11        178.68        164.27        14.37 o
   0   7  11       1361.24       1367.58        53.91 o
   1   7  11       2405.92       2415.23        82.67 o
   2   7  11         34.02         28.42        15.54 o
   3   7  11         51.74         65.36        15.74 o
   4   7  11         22.95         17.07        10.38 o
   5   7  11       1040.89       1109.14        58.85 o
   6   7  11        235.26        200.50        23.30 o
   7   7  11        183.25        173.68        31.08 o
   8   7  11         56.81         38.62        29.13 o
  -6   8  11       1546.06       1727.49       242.68 o
  -5   8  11         22.74         53.44        19.33 o
  -4   8  11        605.85        590.77        64.44 o
  -3   8  11         37.57         52.58        18.80 o
  -2   8  11          5.58          4.46         9.32 o
  -1   8  11         15.96         16.41         5.36 o
   0   8  11       1628.73       1702.41        66.24 o
   1   8  11         13.80         26.62        13.93 o
   2   8  11       1895.72       2022.30        61.89 o
   3   8  11        239.49        313.75        33.23 o
   4   8  11        805.55        842.46        78.60 o
   5   8  11       2205.66       2248.67        92.53 o
   6   8  11         28.60         48.79        17.58 o
   7   8  11         51.00         53.66        29.51 o
  -5   9  11         39.59         26.12        15.69 o
  -4   9  11         60.37         97.44        27.67 o
  -3   9  11          7.07         13.40         8.60 o
  -2   9  11         90.28         82.45        22.38 o
  -1   9  11        381.19        276.84        34.50 o
   0   9  11        748.59        695.61        67.62 o
   1   9  11        174.13        185.88        28.21 o
   2   9  11       1665.14       1958.29       167.47 o
   3   9  11        300.24        321.99        33.70 o
   4   9  11          2.99         50.11        14.38 o
   5   9  11         20.12         43.44        20.08 o
   6   9  11        293.03        230.86        34.99 o
  -4  10  11         35.55         15.58         9.98 o
  -3  10  11        212.75         95.60        52.70 o
  -1  10  11       1506.86       1429.35        92.42 o
   0  10  11         97.88         75.08        15.19 o
   1  10  11          4.36         20.36        12.51 o
   2  10  11        223.40        181.92        45.22 o
   3  10  11        405.64        533.98        61.13 o
   4  10  11       1357.03       1373.87        72.36 o
   5  10  11         46.96         66.54        15.47 o
  -2  11  11         16.14         62.08        25.60 o
  -1  11  11         50.21         80.76        23.85 o
   0  11  11        799.45        884.39        87.23 o
   1  11  11       1810.58       1800.24       179.46 o
   2  11  11        239.25        248.21        45.68 o
   3  11  11        318.37        220.10        57.33 o
  -1  -9  12         23.11         51.85        16.09 o
   0  -9  12          9.40         32.45        19.63 o
   1  -9  12        571.26        421.18        98.02 o
   2  -9  12        963.08       1003.88        99.53 o
  -4  -8  12         14.57         24.68        19.35 o
  -3  -8  12        146.26        174.45        29.10 o
  -2  -8  12         78.47         24.46        15.47 o
  -1  -8  12       2886.50       3708.07       203.45 o
   0  -8  12       1302.09       1499.89        86.40 o
   1  -8  12       1415.12       1355.25       115.86 o
   2  -8  12         22.17         29.91        19.07 o
   3  -8  12          0.68         38.89        17.30 o
   4  -8  12         39.87         12.11        15.23 o
  -5  -7  12          1.74         35.87        20.54 o
  -4  -7  12       1241.21       1216.07        68.13 o
  -3  -7  12        294.92        370.10        53.50 o
  -2  -7  12        432.09        400.60        42.79 o
  -1  -7  12        317.36        263.60        38.19 o
   0  -7  12       1660.29       1647.69       120.93 o
   1  -7  12        102.92        123.32        30.61 o
   2  -7  12        118.33        105.53        17.05 o
   3  -7  12        605.83        521.14       123.35 o
   4  -7  12         59.24         66.54        26.14 o
   5  -7  12        310.13        334.56        81.61 o
   6  -7  12          5.93          0.14        12.85 o
  -6  -6  12        102.37         85.31        35.89 o
  -5  -6  12        990.52        915.71        84.57 o
  -4  -6  12        306.55        250.66        52.74 o
  -3  -6  12        619.42        592.60        55.27 o
  -2  -6  12       1339.40       1355.35        98.12 o
  -1  -6  12        306.06        311.74        31.52 o
   0  -6  12       1626.54       1626.06        88.03 o
   1  -6  12        335.07        343.29        56.97 o
   2  -6  12        241.50        229.17        27.72 o
   3  -6  12        380.61        237.70        50.82 o
   4  -6  12       1070.14        923.68        83.41 o
   5  -6  12        262.72        159.88        68.98 o
   6  -6  12         31.62         31.71        14.38 o
   7  -6  12          2.58         34.67        17.34 o
  -7  -5  12         68.33         59.18        24.56 o
  -6  -5  12         32.15         44.17        14.55 o
  -5  -5  12         60.45         82.62        24.15 o
  -4  -5  12        434.87        419.84        43.36 o
  -3  -5  12       4434.81       4694.54       157.17 o
  -2  -5  12       2107.87       2174.79        89.22 o
  -1  -5  12         11.75         34.95        17.04 o
   0  -5  12        749.48        795.93        62.79 o
   1  -5  12         35.27         20.28         9.81 o
   2  -5  12        919.04        867.25        45.92 o
   3  -5  12        131.57        110.13        13.89 o
   4  -5  12        153.13        156.02        25.14 o
   5  -5  12         23.90         32.73         8.93 o
   6  -5  12        683.63        756.03        93.65 o
   7  -5  12         31.55         45.06        21.81 o
  -7  -4  12        285.34        192.11        29.45 o
  -6  -4  12       1053.74       1016.84        89.17 o
  -5  -4  12       1021.09       1093.10        77.97 o
  -4  -4  12        668.07        650.98        61.03 o
  -3  -4  12        849.14        857.27        66.86 o
  -2  -4  12       3486.01       3569.11        89.37 o
  -1  -4  12       1762.17       1694.94        77.08 o
   0  -4  12        643.39        607.56        33.35 o
   1  -4  12       2747.70       2700.04        61.89 o
   2  -4  12        232.95        250.98        17.78 o
   3  -4  12       1496.67       1504.16        52.97 o
   4  -4  12          0.50         13.47         8.91 o
   5  -4  12       1000.59        938.00        97.40 o
   6  -4  12        350.18        362.61        39.84 o
   7  -4  12        261.14        317.09        46.73 o
   8  -4  12        234.04        159.86        31.44 o
  -8  -3  12        363.16        215.36        76.92 o
  -7  -3  12        371.39        289.69        47.00 o
  -6  -3  12          5.61         45.19        14.58 o
  -5  -3  12         76.77         76.17        13.64 o
  -4  -3  12       1553.39       1590.94        77.87 o
  -3  -3  12       1802.42       1698.23        68.04 o
  -2  -3  12       9289.78       9555.75       158.68 o
  -1  -3  12       2020.76       2068.25        62.99 o
   0  -3  12         21.83         38.03         6.35 o
   1  -3  12         85.45         92.14         9.24 o
   2  -3  12        534.76        501.89        22.21 o
   3  -3  12         86.25         77.09         8.13 o
   4  -3  12        149.34        156.05        20.90 o
   5  -3  12        789.53        871.25        73.01 o
   6  -3  12        475.74        516.56        44.10 o
   7  -3  12       1253.11       1418.43        73.90 o
   8  -3  12         92.91        102.95        21.49 o
  -8  -2  12          1.23         38.16        13.23 o
  -7  -2  12        830.12        865.17       108.55 o
  -6  -2  12        368.23        373.47        51.52 o
  -5  -2  12       6046.50       6062.94       266.37 o
  -4  -2  12       3126.66       3228.14        94.97 o
  -3  -2  12       2048.87       2016.67        86.53 o
  -2  -2  12          2.16         17.47         6.85 o
  -1  -2  12        321.14        336.28        15.76 o
   0  -2  12       5354.46       5287.50       110.90 o
   1  -2  12        268.81        220.98        10.24 o
   2  -2  12       2506.57       2553.18        47.56 o
   3  -2  12        692.94        685.84        23.96 o
   4  -2  12       2799.31       2932.35       103.70 o
   5  -2  12       1015.67       1054.76        80.56 o
   6  -2  12        270.36        268.26        32.23 o
   7  -2  12        230.99        286.64        34.81 o
   8  -2  12        245.84        153.01        25.38 o
   9  -2  12        516.39        477.86        63.36 o
  -8  -1  12        288.69        322.50        57.52 o
  -7  -1  12        836.69        917.75       138.32 o
  -6  -1  12         44.26         54.01        11.72 o
  -5  -1  12        365.33        354.66        35.90 o
  -4  -1  12         19.32         16.82         4.52 o
  -3  -1  12       4207.29       4245.25        74.85 o
  -2  -1  12       1964.87       1948.27        48.55 o
  -1  -1  12        543.60        512.99        17.06 o
   0  -1  12       4280.79       4524.70        57.76 o
   1  -1  12       1309.38       1232.21        24.12 o
   2  -1  12        145.64        124.07         7.96 o
   3  -1  12        979.02        937.38        21.25 o
   4  -1  12        919.98        858.18        48.22 o
   5  -1  12        128.94         92.13         9.89 o
   6  -1  12        387.73        366.98        46.45 o
   7  -1  12        271.99        287.36        33.36 o
   8  -1  12        545.46        599.72        54.78 o
   9  -1  12         87.84        134.12        36.17 o
  -8   0  12          9.74         20.84        10.81 o
  -7   0  12        173.53         84.96        18.33 o
  -6   0  12       1966.09       1927.11        78.00 o
  -5   0  12       2616.64       2715.06       192.39 o
  -4   0  12       1188.80       1217.93        42.85 o
  -3   0  12       3559.04       3774.57        60.75 o
  -2   0  12        631.19        805.01        28.34 o
  -1   0  12          3.91         17.02         6.62 o
   0   0  12       1819.15       1926.53        43.39 o
   1   0  12         24.82         19.57         3.95 o
   2   0  12          8.94         21.86         6.89 o
   3   0  12       2471.82       2444.90        35.89 o
   4   0  12         32.89         37.98         8.12 o
   5   0  12       4898.35       5125.58        97.62 o
   6   0  12       2170.64       2326.47        78.11 o
   7   0  12         60.27         39.04         8.70 o
   8   0  12         66.08         17.57        11.80 o
   9   0  12          1.16         75.03        18.00 o
  -8   1  12        371.51        300.88        58.96 o
  -7   1  12        318.00        277.66        59.12 o
  -6   1  12        932.36        838.25        74.39 o
  -5   1  12       3579.04       3610.11       110.74 o
  -4   1  12        136.22        133.68        21.35 o
  -3   1  12        192.59        178.85        16.15 o
  -2   1  12          4.52         14.66         4.81 o
  -1   1  12       5664.30       5845.73        51.73 o
   0   1  12      13222.22      15434.66       135.79 o
   1   1  12       1620.96       1709.88        33.96 o
   2   1  12      10027.40      10098.88        74.63 o
   3   1  12       3218.06       3270.12        53.52 o
   4   1  12         59.74         57.26         9.10 o
   5   1  12          1.72         22.47         8.31 o
   6   1  12        200.54        214.32        16.97 o
   7   1  12        800.93        869.65        62.78 o
   8   1  12         46.38         30.06        15.68 o
   9   1  12        303.51        313.41        47.99 o
  -8   2  12         14.95          7.78        13.45 o
  -7   2  12         98.61        115.68        34.05 o
  -6   2  12         27.39         48.86        22.85 o
  -5   2  12       2758.81       2817.85        66.71 o
  -4   2  12       3654.68       3607.01       164.46 o
  -3   2  12          3.88         14.97         3.72 o
  -2   2  12        190.40        242.69        17.37 o
  -1   2  12       3608.43       3577.50        53.84 o
   0   2  12       1453.78       1484.11        27.98 o
   1   2  12        874.74        873.36        19.00 o
   2   2  12       1013.88       1004.00        20.15 o
   3   2  12       5332.67       5570.18        69.06 o
   4   2  12       4628.70       4797.33        92.61 o
   5   2  12        757.61        777.92        23.85 o
   6   2  12       1999.13       2117.40        71.41 o
   7   2  12        169.19        185.74        16.92 o
   8   2  12          9.05         76.30        20.08 o
   9   2  12         22.34         38.78        15.16 o
  -8   3  12        389.86        442.82        73.51 o
  -7   3  12        864.29        946.10       104.77 o
  -6   3  12          7.47         -5.15        14.17 o
  -5   3  12       2765.81       3057.94       209.53 o
  -4   3  12         49.27         81.13        52.56 o
  -3   3  12          4.48          1.95         7.71 o
  -2   3  12       1234.36       1179.22        28.06 o
  -1   3  12       1270.04       1456.34        33.17 o
   0   3  12        773.42        926.65        24.33 o
   1   3  12       8421.25       8501.21        68.40 o
   2   3  12       1380.81       1292.06        24.74 o
   3   3  12       4505.95       4631.27        49.66 o
   4   3  12       3521.27       3704.87        56.15 o
   5   3  12          4.44         13.86        11.52 o
   6   3  12       1770.48       1730.87        60.29 o
   7   3  12        115.04        102.51        16.27 o
   8   3  12        217.74        201.87        32.36 o
   9   3  12          2.56         18.72         9.72 o
  -8   4  12        326.75        355.93       152.78 o
  -7   4  12          4.20         24.50        56.38 o
  -6   4  12        745.35        856.38        97.63 o
  -5   4  12         83.44        114.44        25.87 o
  -4   4  12       1676.83       1668.32        90.69 o
  -3   4  12        966.47        904.25        48.89 o
  -2   4  12       1594.21       1613.28        48.90 o
  -1   4  12       1780.40       2100.32        35.71 o
   0   4  12       2978.71       2934.90        45.67 o
   1   4  12       8099.89       8443.89        91.64 o
   2   4  12          4.83         20.31         8.77 o
   3   4  12       1494.43       1539.08        32.75 o
   4   4  12        776.11        802.74        28.51 o
   5   4  12       3128.91       3367.82        60.50 o
   6   4  12        109.45        105.63        12.90 o
   7   4  12        119.24        105.41        19.46 o
   8   4  12         92.35         88.36        15.13 o
   9   4  12        292.32        276.65        36.42 o
  -8   5  12        186.47        151.42        51.07 o
  -7   5  12        601.35        598.06       151.77 o
  -6   5  12       3232.55       3392.99       234.25 o
  -5   5  12         45.23         91.03        22.45 o
  -4   5  12          0.82         31.31        16.86 o
  -3   5  12       1306.53       1160.59       100.96 o
  -2   5  12       2171.91       2239.03        74.44 o
  -1   5  12        910.18        926.12        30.45 o
   0   5  12        508.39        501.58        25.12 o
   1   5  12        613.60        524.88        21.39 o
   2   5  12       4681.77       4566.47       129.47 o
   3   5  12       3763.06       3796.84       107.39 o
   4   5  12        537.72        543.54        28.22 o
   5   5  12        213.63        236.30        17.39 o
   6   5  12         13.22         21.85        10.04 o
   7   5  12        268.79        232.99        25.55 o
   8   5  12         50.87         47.78        19.10 o
   9   5  12        152.50        166.88       109.27 o
  -7   6  12        161.35         78.09        42.81 o
  -6   6  12          7.68         45.23        22.95 o
  -5   6  12        214.02        217.41        38.52 o
  -4   6  12       2133.54       2084.89       113.32 o
  -3   6  12        349.93        401.02        59.55 o
  -2   6  12        174.95        165.45        23.23 o
  -1   6  12       1228.87       1271.26        37.74 o
   0   6  12       3260.19       3610.13        73.48 o
   1   6  12       2212.52       2208.33        76.52 o
   2   6  12       3704.33       3644.76        73.33 o
   3   6  12        854.70        828.31        64.62 o
   4   6  12         93.98         82.70        15.73 o
   5   6  12        716.80        606.42        83.54 o
   6   6  12       1096.76       1018.51        79.23 o
   7   6  12        249.89        255.07        33.45 o
   8   6  12         39.28         50.87        14.23 o
  -6   7  12        171.78        153.48        32.79 o
  -5   7  12        341.78        368.22       123.49 o
  -4   7  12        390.65        403.23        46.76 o
  -3   7  12       1737.43       1741.19       115.91 o
  -2   7  12        423.29        346.62        33.22 o
  -1   7  12       1856.56       1796.65        60.49 o
   0   7  12        399.98        349.39        28.11 o
   1   7  12        671.16        696.80        48.25 o
   2   7  12        130.46        182.81        21.47 o
   3   7  12       2196.31       2369.03        74.82 o
   4   7  12        839.73        869.82        54.86 o
   5   7  12        167.72        142.97        23.59 o
   6   7  12         17.35         35.34        32.62 o
   7   7  12        241.44        196.87        39.29 o
   8   7  12        148.08        159.70        27.55 o
  -6   8  12         57.03         43.76        39.59 o
  -5   8  12        960.20       1026.37        41.70 o
  -4   8  12        450.02        486.93        55.67 o
  -3   8  12          4.08         40.90        24.48 o
  -2   8  12        368.10        329.49        39.76 o
  -1   8  12         34.85         46.27         7.58 o
   0   8  12       2025.15       1916.56        79.60 o
   1   8  12       2580.25       2680.96       127.40 o
   2   8  12         73.21         52.18        13.14 o
   3   8  12        762.79        755.79        73.19 o
   4   8  12         33.25         39.96        15.45 o
   5   8  12         58.67         65.43        21.15 o
   6   8  12        307.69        281.50        37.11 o
   7   8  12          4.33          6.37        13.92 o
  -5   9  12        147.08        134.76        31.20 o
  -4   9  12        260.93        215.05        48.69 o
  -3   9  12        606.95        577.63       134.78 o
  -2   9  12       3248.75       3362.72       181.29 o
  -1   9  12        301.99        205.63        30.33 o
   0   9  12        150.46        147.12        22.14 o
   1   9  12        679.56        696.51        63.92 o
   2   9  12       4341.08       4494.30       159.89 o
   3   9  12        331.96        376.19        45.31 o
   4   9  12        302.81        310.98        64.48 o
   5   9  12        210.78        181.10        30.53 o
   6   9  12        225.91        148.80        31.39 o
  -4  10  12         61.76         54.02        25.02 o
  -3  10  12        158.78        132.47        49.74 o
  -2  10  12        407.12        114.89        81.46 o
  -1  10  12        508.91        442.96       133.61 o
   0  10  12        116.65        124.91        26.60 o
   1  10  12       1507.01       1611.94        65.04 o
   2  10  12        684.13        710.39        71.22 o
   3  10  12         82.29         72.10        49.09 o
   4  10  12         86.84         91.01        24.73 o
   5  10  12         63.33         65.12        18.97 o
  -2  11  12        849.31        670.06        85.74 o
  -1  11  12       1452.14       1546.58       152.38 o
   0  11  12         43.81         58.92        17.34 o
   1  11  12         36.49         32.08        20.65 o
   2  11  12         11.05         61.89        15.53 o
   3  11  12         27.91         20.79        15.65 o
  -3  -8  13       1334.40       1358.38       133.44 o
  -2  -8  13        933.16       1053.59       117.87 o
  -1  -8  13         65.33         42.03        27.29 o
   0  -8  13          5.94         24.87        12.18 o
   1  -8  13        432.32        375.32        72.18 o
   2  -8  13          6.11         59.86        35.00 o
   3  -8  13         30.93         44.10        14.07 o
   4  -8  13        593.05        547.38       168.31 o
  -5  -7  13        542.07        603.92       101.37 o
  -4  -7  13         49.61         21.45        12.06 o
  -3  -7  13         22.31         31.37        20.94 o
  -2  -7  13         12.39         24.83        21.94 o
  -1  -7  13       1532.60       1500.99        90.09 o
   0  -7  13        109.57        110.96        23.21 o
   1  -7  13        202.79        174.64        29.24 o
   2  -7  13          8.59         13.76        11.69 o
   3  -7  13       1194.54       1045.01       140.27 o
   4  -7  13        136.99        103.73        45.10 o
   5  -7  13        300.18        256.70        74.54 o
  -6  -6  13          2.83         38.82        17.16 o
  -5  -6  13         17.85         28.02        13.78 o
  -4  -6  13        886.13        920.90        81.60 o
  -3  -6  13        745.71        779.72        59.63 o
  -2  -6  13        149.51        121.72        21.57 o
  -1  -6  13        388.82        396.29        42.64 o
   0  -6  13       1817.99       1806.95        72.93 o
   1  -6  13         57.17         48.91        11.69 o
   2  -6  13        300.74        282.30        39.03 o
   3  -6  13        156.21         93.24        38.09 o
   4  -6  13        528.05        427.94        57.20 o
   5  -6  13        915.74        788.29       175.95 o
   6  -6  13        145.16        157.79        39.92 o
  -6  -5  13        523.96        410.41        71.19 o
  -5  -5  13        783.52        851.08        81.85 o
  -4  -5  13         36.84         76.96        16.11 o
  -3  -5  13        233.31        196.46        28.18 o
  -2  -5  13       2188.45       2310.60        65.68 o
  -1  -5  13        638.88        658.38        53.34 o
   0  -5  13        284.49        244.80        28.16 o
   1  -5  13         65.19         48.14         9.07 o
   2  -5  13        545.63        521.49        32.18 o
   3  -5  13         66.55         32.60         7.31 o
   4  -5  13       2480.44       2742.86        86.80 o
   5  -5  13        526.83        499.60        71.38 o
   6  -5  13         13.43         20.65        13.35 o
   7  -5  13         63.68         61.91        16.01 o
  -7  -4  13        197.35        187.34        40.48 o
  -6  -4  13         34.31         67.78        16.80 o
  -5  -4  13        371.74        242.95        33.71 o
  -4  -4  13          6.96          8.29        13.65 o
  -3  -4  13       1378.93       1319.57        76.21 o
  -2  -4  13         71.31         93.15        21.62 o
  -1  -4  13       2064.20       2112.14       100.59 o
   0  -4  13        633.14        606.99        38.78 o
   1  -4  13       6017.55       6356.73       110.26 o
   2  -4  13        463.78        467.41        24.40 o
   3  -4  13         61.65         64.66         7.90 o
   4  -4  13         71.77         47.29        25.70 o
   5  -4  13       1203.54       1081.89        90.27 o
   6  -4  13       1476.19       1675.00       160.88 o
   7  -4  13         25.75         49.25        16.46 o
   8  -4  13        138.34        114.65        49.90 o
  -7  -3  13         34.19         34.01         9.98 o
  -6  -3  13       2359.73       2569.23       133.52 o
  -5  -3  13       1045.99       1167.30        62.28 o
  -4  -3  13         60.26         42.35        17.66 o
  -3  -3  13         48.90         69.84        13.98 o
  -2  -3  13        530.79        534.25        27.04 o
  -1  -3  13        493.63        502.49        25.44 o
   0  -3  13         15.77         23.23         5.36 o
   1  -3  13         64.83         44.24         8.40 o
   2  -3  13       2181.41       2211.40        51.72 o
   3  -3  13       4036.71       4074.30        65.35 o
   4  -3  13        597.95        588.82        52.04 o
   5  -3  13       1027.50        919.14        83.30 o
   6  -3  13        957.03       1020.81        76.14 o
   7  -3  13         82.61         84.53        15.60 o
   8  -3  13          4.51         30.08        14.12 o
  -8  -2  13        642.90        640.06       114.04 o
  -7  -2  13        143.05        113.18        23.54 o
  -6  -2  13        797.77        857.97        71.59 o
  -5  -2  13         12.44         30.17         9.84 o
  -4  -2  13       1277.27       1254.77        59.02 o
  -3  -2  13       3274.01       3253.87        79.57 o
  -2  -2  13        503.64        471.85        27.75 o
  -1  -2  13          0.19         12.72         7.25 o
   0  -2  13       8585.58       8527.07       154.25 o
   1  -2  13       1813.35       1839.04        54.09 o
   2  -2  13       1968.43       1869.48        39.52 o
   3  -2  13       2993.74       2915.98        59.86 o
   4  -2  13         41.89         35.94         3.89 o
   5  -2  13         84.59         98.33        18.55 o
   6  -2  13         11.58         39.60        29.66 o
   7  -2  13       1048.66       1182.00        76.68 o
   8  -2  13         36.03         29.54        12.45 o
   9  -2  13        435.33        426.52        65.77 o
  -8  -1  13         34.34         37.90        24.41 o
  -7  -1  13        485.70        486.91        68.18 o
  -6  -1  13        468.92        485.68        54.50 o
  -5  -1  13        717.26        691.27        68.38 o
  -4  -1  13       1970.81       1923.43        71.29 o
  -3  -1  13       1828.80       1814.80       102.17 o
  -2  -1  13        230.28        266.35        18.90 o
  -1  -1  13       3952.37       4174.85        65.98 o
   0  -1  13       1421.45       1237.44        27.70 o
   1  -1  13        592.53        658.77        23.34 o
   2  -1  13       1216.61       1167.80        23.48 o
   3  -1  13        603.85        628.93        23.70 o
   4  -1  13       4976.67       4977.05       115.24 o
   5  -1  13        873.53        881.34        42.85 o
   6  -1  13        530.29        537.50        42.90 o
   7  -1  13         57.96         86.51        20.36 o
   8  -1  13        219.72        200.68        28.82 o
   9  -1  13         18.19         49.21        15.18 o
  -8   0  13        412.33        379.07        71.42 o
  -7   0  13        977.27        935.94        77.80 o
  -6   0  13        765.76        622.41        76.50 o
  -5   0  13         36.45         30.06        10.03 o
  -4   0  13         63.43         51.71         7.72 o
  -3   0  13         24.25         92.53        16.14 o
  -2   0  13        870.99        812.10        27.62 o
  -1   0  13        196.13        252.77        13.59 o
   0   0  13        132.15         97.33        10.68 o
   1   0  13      13379.54      13499.15       104.39 o
   2   0  13        862.79        757.52        21.24 o
   3   0  13       1822.04       1784.87        34.29 o
   4   0  13       1538.54       1540.62        34.32 o
   5   0  13       1291.63       1268.96        58.63 o
   6   0  13        289.83        280.30        21.65 o
   7   0  13        237.83        238.44        24.76 o
   8   0  13          2.34         17.28        24.15 o
   9   0  13        108.51         55.01        15.35 o
  -8   1  13          3.82         26.33        12.72 o
  -7   1  13         30.48         45.81        19.30 o
  -6   1  13       1459.18       1377.37        80.02 o
  -5   1  13        922.77        930.35        59.35 o
  -4   1  13        497.41        464.94        30.81 o
  -3   1  13       1148.68       1078.08        39.38 o
  -2   1  13       7006.66       7083.13       147.20 o
  -1   1  13        771.80        764.59        21.09 o
   0   1  13       1398.65       1243.97        24.65 o
   1   1  13       2445.67       2291.98        38.12 o
   2   1  13       2934.37       2888.06        39.90 o
   3   1  13        808.09        720.11        19.90 o
   4   1  13        383.53        344.30        16.66 o
   5   1  13       2394.16       2416.87       105.76 o
   6   1  13          2.52         29.55        12.28 o
   7   1  13        138.18        147.62        19.31 o
   8   1  13          7.66         32.76         9.85 o
   9   1  13        367.09        486.80        66.12 o
  -8   2  13        593.76        443.54       153.93 o
  -7   2  13        156.66        184.70        38.81 o
  -6   2  13         19.43         51.05        17.82 o
  -5   2  13         90.76         99.07        16.91 o
  -4   2  13          0.40         23.92        17.01 o
  -3   2  13       2255.21       2224.00        52.55 o
  -2   2  13        482.22        459.86        48.26 o
  -1   2  13        748.66        694.47        30.94 o
   0   2  13       2748.71       2729.86        63.47 o
   1   2  13       2303.57       2620.33        37.59 o
   2   2  13      14848.28      16211.32       116.79 o
   3   2  13       2842.17       2867.41        41.42 o
   4   2  13        249.75        248.48        13.92 o
   5   2  13        134.25        133.49        13.80 o
   6   2  13        188.93        198.88        20.89 o
   7   2  13         12.83         37.85        11.76 o
   8   2  13         24.07         36.90        12.24 o
   9   2  13          7.95         33.41        19.55 o
  -8   3  13         30.11         33.89        19.97 o
  -7   3  13         49.92         28.66        20.73 o
  -6   3  13        156.82        171.92        37.03 o
  -5   3  13          9.24         32.62        27.43 o
  -4   3  13        163.54        125.05        20.62 o
  -3   3  13        551.27        534.91        50.27 o
  -2   3  13        481.64        592.06        26.02 o
  -1   3  13       7297.30       7337.86       134.78 o
   0   3  13       6986.22       6863.33        75.30 o
   1   3  13        223.78        225.92        12.14 o
   2   3  13       1484.81       1479.60        26.69 o
   3   3  13          6.81         24.77         8.64 o
   4   3  13       1527.38       1507.47        36.61 o
   5   3  13        317.30        303.07        18.02 o
   6   3  13       1768.30       1785.07        57.56 o
   7   3  13         35.60         62.02        14.34 o
   8   3  13        285.04        331.62        34.24 o
   9   3  13         30.82         29.48        23.36 o
  -8   4  13         74.73         48.90        17.84 o
  -7   4  13       1320.82       1375.87       104.54 o
  -6   4  13         33.79          4.04        27.72 o
  -5   4  13         20.18         35.83        14.65 o
  -4   4  13       4577.98       4890.32       207.36 o
  -3   4  13       2982.83       3188.30       134.96 o
  -2   4  13         88.62         96.93        13.04 o
  -1   4  13        185.62        243.52        13.17 o
   0   4  13       1628.48       1706.96        30.59 o
   1   4  13       2275.43       2112.49        34.82 o
   2   4  13        965.16        887.77        22.06 o
   3   4  13       3442.11       3473.10        53.46 o
   4   4  13       1330.79       1310.03        44.33 o
   5   4  13       1007.15       1071.70        47.26 o
   6   4  13        133.82        113.52        19.20 o
   7   4  13        389.28        461.12        35.90 o
   8   4  13          2.98         30.75        16.45 o
   9   4  13          2.59         29.08        10.16 o
  -7   5  13         14.94         55.69        19.54 o
  -6   5  13          0.88         77.47        23.70 o
  -5   5  13         15.88         16.45        18.95 o
  -4   5  13       1651.34       1552.53       111.58 o
  -3   5  13        283.70        320.81        46.38 o
  -2   5  13       4751.21       4916.03       109.81 o
  -1   5  13       1984.12       2125.76        45.02 o
   0   5  13       5663.82       5597.29        87.00 o
   1   5  13       7750.17       8379.39       117.48 o
   2   5  13         45.49         36.91        14.39 o
   3   5  13        213.01        203.46        29.61 o
   4   5  13        493.97        450.93        23.91 o
   5   5  13        585.01        571.74        33.42 o
   6   5  13         66.01         37.01        11.40 o
   7   5  13        401.29        366.96        35.38 o
   8   5  13         61.45         88.81        24.29 o
   9   5  13        454.77        619.38        66.69 o
  -7   6  13         33.05         17.41        39.02 o
  -6   6  13        338.72        239.21        44.87 o
  -5   6  13        417.21        583.90        61.60 o
  -4   6  13        275.54        251.64        44.64 o
  -3   6  13       1567.92       1728.25        71.64 o
  -2   6  13       3862.20       3994.64       108.99 o
  -1   6  13        297.23        295.74        18.26 o
   0   6  13        198.99        228.30        14.81 o
   1   6  13          6.36          3.44         2.76 o
   2   6  13       1906.31       1878.68        60.59 o
   3   6  13       1456.11       1584.95        79.08 o
   4   6  13         18.49         12.11        11.26 o
   5   6  13         62.84         34.58        27.47 o
   6   6  13        958.02       1140.45        71.43 o
   7   6  13        136.28        108.80        19.37 o
   8   6  13         44.55         64.89        28.80 o
  -6   7  13        189.05        184.84        49.55 o
  -5   7  13        484.93        428.02        96.38 o
  -4   7  13        142.64         94.55        22.36 o
  -3   7  13         52.00         28.80        17.97 o
  -2   7  13         48.87         35.01        11.92 o
  -1   7  13       6005.93       5800.21       157.89 o
   0   7  13       1163.74       1186.60        49.67 o
   1   7  13        280.36        271.57        26.67 o
   2   7  13        514.31        554.93        47.04 o
   3   7  13        283.20        268.37        28.29 o
   4   7  13         34.44         38.89        14.57 o
   5   7  13        621.06        669.33        64.42 o
   6   7  13         12.10         45.58        15.19 o
   7   7  13        362.95        315.72        42.30 o
   8   7  13        160.84        156.72        27.61 o
  -6   8  13         72.43         72.79        39.05 o
  -5   8  13        235.59        196.40        41.85 o
  -4   8  13       1793.03       1930.71       100.47 o
  -3   8  13       1107.04       1259.46       104.20 o
  -2   8  13        724.65        625.42        62.03 o
  -1   8  13       1253.63       1010.64        46.20 o
   0   8  13        492.83        440.06        29.07 o
   1   8  13         18.90         36.99        11.34 o
   2   8  13        166.90        172.30        32.65 o
   3   8  13        311.03        269.39        44.35 o
   4   8  13         33.57         78.41        21.80 o
   5   8  13        522.84        448.17        49.15 o
   6   8  13         21.46         19.18        11.04 o
   7   8  13        286.19        289.09        69.12 o
  -5   9  13        261.76        288.64        72.61 o
  -4   9  13        608.74        574.36       113.68 o
  -3   9  13        153.37        125.10        44.48 o
  -2   9  13          4.49         30.23        11.80 o
  -1   9  13         10.78          6.72         4.02 o
   0   9  13       1403.66       1270.05        86.61 o
   1   9  13       1057.08       1048.19        81.53 o
   2   9  13        331.02        363.44        44.48 o
   3   9  13         26.00         24.44        10.51 o
   4   9  13        977.59       1069.53        87.70 o
   5   9  13        217.58        219.93        38.20 o
   6   9  13          2.81         28.71        13.11 o
  -3  10  13        613.21        413.40       129.31 o
  -2  10  13       1413.09       1083.74       183.21 o
  -1  10  13        189.48        123.16        36.68 o
   0  10  13        336.13        185.91        44.61 o
   1  10  13          4.19         11.77        15.48 o
   2  10  13          6.37         21.45        14.31 o
   3  10  13        210.98        219.52        42.64 o
   4  10  13        118.87         69.81        37.50 o
   5  10  13         12.74         24.97        11.49 o
  -1  11  13         24.20         12.65        13.31 o
   0  11  13         82.61        100.28        26.61 o
   1  11  13        412.61        297.47        27.17 o
   2  11  13          0.52         27.78        21.60 o
   3  11  13        820.08        867.46        58.38 o
  -3  -8  14        161.45         68.03        99.80 o
  -2  -8  14         14.42         41.93        14.71 o
  -1  -8  14         62.39         32.79        16.29 o
   0  -8  14          9.82         43.19        14.14 o
   1  -8  14        359.68        348.42        67.99 o
   2  -8  14       1884.09       2190.75       209.55 o
   3  -8  14         33.53         41.98        27.03 o
  -4  -7  14        303.99        329.46        48.30 o
  -3  -7  14        112.57        114.89        32.06 o
  -2  -7  14         56.10         51.75        15.82 o
  -1  -7  14        956.69        981.41        85.64 o
   0  -7  14         20.08         21.98        10.39 o
   1  -7  14       1175.05       1284.70        65.90 o
   2  -7  14        292.73        317.53        45.32 o
   3  -7  14        275.89        342.13        71.46 o
   4  -7  14        334.36        317.66        76.21 o
   5  -7  14        179.02         98.76        38.61 o
  -5  -6  14        517.66        418.65        72.21 o
  -4  -6  14        151.17        175.11        32.95 o
  -3  -6  14        127.77        138.54        20.50 o
  -2  -6  14        543.59        575.98        66.00 o
  -1  -6  14        136.64         89.13        20.44 o
   0  -6  14        608.04        607.60        58.12 o
   1  -6  14         81.18         86.23        22.27 o
   2  -6  14        815.02        864.37        59.39 o
   3  -6  14       3209.65       3583.08       186.34 o
   4  -6  14        226.64        237.14        48.19 o
   5  -6  14        326.39        263.67        42.39 o
   6  -6  14          6.76         26.23        21.22 o
  -6  -5  14         37.77         23.75        45.80 o
  -5  -5  14         96.06        112.71        49.56 o
  -4  -5  14         27.05         73.80        16.20 o
  -3  -5  14         67.40         89.21        18.90 o
  -2  -5  14        283.18        319.01        33.79 o
  -1  -5  14         12.25         43.59        19.45 o
   0  -5  14       3211.81       3372.58       137.20 o
   1  -5  14        409.72        403.40        34.90 o
   2  -5  14        512.89        433.90        42.73 o
   3  -5  14        173.08        145.21        27.60 o
   4  -5  14        125.47        115.17        20.70 o
   5  -5  14        230.87        264.90        44.07 o
   6  -5  14         42.54         66.54        39.33 o
   7  -5  14        120.39         71.12        20.34 o
  -7  -4  14        601.11        615.95        87.56 o
  -6  -4  14        739.88        655.99       103.34 o
  -5  -4  14          2.71         52.18        23.34 o
  -4  -4  14          0.26         47.63        13.49 o
  -3  -4  14       3151.65       3235.60       134.19 o
  -2  -4  14         38.14         22.70        12.97 o
  -1  -4  14       4838.35       4910.88       225.75 o
   0  -4  14       2122.84       2090.10       101.23 o
   1  -4  14         22.21         24.02         5.41 o
   2  -4  14       5903.41       6062.92       114.40 o
   3  -4  14          4.80          9.76        13.13 o
   4  -4  14       2597.97       2721.67       112.71 o
   5  -4  14         11.52         29.31        10.82 o
   6  -4  14        212.97        165.25        28.27 o
   7  -4  14          5.20         17.01        10.39 o
   8  -4  14        279.90        233.45        52.68 o
  -7  -3  14        733.05        666.36       127.85 o
  -6  -3  14          2.13         26.58        26.27 o
  -5  -3  14        184.54        193.74        49.06 o
  -4  -3  14        839.22        790.16        64.22 o
  -3  -3  14        229.77        252.45        22.33 o
  -2  -3  14        446.71        456.61        38.69 o
  -1  -3  14       5038.83       5233.32       134.99 o
   0  -3  14       1587.93       1681.38        54.38 o
   1  -3  14      10250.00      10979.00       166.10 o
   2  -3  14       2293.33       2202.26        57.69 o
   3  -3  14        547.37        514.61        32.06 o
   4  -3  14         14.10         34.63        12.01 o
   5  -3  14         24.29         24.54        10.81 o
   6  -3  14        230.77        163.87        66.38 o
   7  -3  14         75.70         74.99        16.84 o
   8  -3  14        216.59        187.43        32.24 o
  -8  -2  14         74.55         52.85        29.16 o
  -7  -2  14        563.06        372.86        64.27 o
  -6  -2  14         55.93         77.86        40.41 o
  -5  -2  14        154.90         56.16        24.30 o
  -4  -2  14        633.32        681.83        44.04 o
  -3  -2  14        887.78        856.02        61.00 o
  -2  -2  14       5169.69       5491.44       108.29 o
  -1  -2  14       1011.53       1021.60        43.90 o
   0  -2  14       1517.67       1518.36        62.74 o
   1  -2  14          0.52         14.88         4.66 o
   2  -2  14        768.48        751.86        25.24 o
   3  -2  14       3271.76       3422.68        64.22 o
   4  -2  14        428.75        439.28        27.62 o
   5  -2  14        608.74        586.66        52.07 o
   6  -2  14        242.81        223.47        33.58 o
   7  -2  14        473.55        375.93        46.49 o
   8  -2  14          1.11         43.95        42.84 o
   9  -2  14        198.70        118.84        27.16 o
  -8  -1  14        525.82        657.81        60.57 o
  -7  -1  14        122.49         88.53        22.11 o
  -6  -1  14        198.58        135.22        21.83 o
  -5  -1  14       2997.95       3067.45        91.85 o
  -4  -1  14         29.11         24.85        11.18 o
  -3  -1  14         80.75         67.31        18.19 o
  -2  -1  14          9.83          0.00         8.38 o
  -1  -1  14       2680.92       2605.31        43.16 o
   0  -1  14       5013.82       4694.73        55.96 o
   1  -1  14       1269.84       1210.92        24.16 o
   2  -1  14       2482.46       2467.63        42.01 o
   3  -1  14        973.43        974.28        36.78 o
   4  -1  14         27.74         31.87         6.49 o
   5  -1  14        228.35        226.82        18.00 o
   6  -1  14        271.06        261.88        40.32 o
   7  -1  14          2.02         -0.46        12.06 o
   8  -1  14         73.35         77.44        46.75 o
   9  -1  14        386.73        294.19        35.45 o
  -8   0  14         35.64         89.06        29.33 o
  -7   0  14         83.78         82.55        25.81 o
  -6   0  14         30.88         67.61        27.03 o
  -5   0  14        199.72        177.88        19.06 o
  -4   0  14        148.02        151.90        22.45 o
  -3   0  14       7450.40       7852.06       148.19 o
  -2   0  14         84.89         85.81        21.03 o
  -1   0  14       5141.07       4875.43       107.35 o
   0   0  14       4707.60       4841.95        56.97 o
   1   0  14        807.10        766.11        20.35 o
   2   0  14        280.33        262.41        11.41 o
   3   0  14          5.51         18.05         5.31 o
   4   0  14       1583.26       1452.53        53.75 o
   5   0  14        136.65        121.39        12.44 o
   6   0  14        336.46        334.16        25.30 o
   7   0  14        278.73        280.35        25.68 o
   8   0  14        604.27        722.05        75.65 o
   9   0  14          0.96         15.94        12.62 o
  -8   1  14        121.19         81.32        23.74 o
  -7   1  14        593.82        514.11        89.09 o
  -6   1  14       1421.83       1453.80        80.34 o
  -5   1  14          0.21          9.47        13.00 o
  -4   1  14       1653.82       1745.07        84.98 o
  -3   1  14       3706.69       3791.05        76.95 o
  -2   1  14        331.42        406.75        37.47 o
  -1   1  14          5.58          9.77         4.90 o
   0   1  14        474.35        565.71        17.97 o
   1   1  14       2830.51       2506.73        39.79 o
   2   1  14        476.86        380.23        12.84 o
   3   1  14       1526.33       1474.59        27.92 o
   4   1  14        344.98        331.76        18.74 o
   5   1  14       2280.53       2398.87        76.17 o
   6   1  14        133.00        117.18        14.09 o
   7   1  14        139.72        163.08        21.26 o
   8   1  14         73.11         99.70        23.33 o
   9   1  14        103.09         50.86        24.02 o
  -8   2  14         38.72         30.62        16.90 o
  -7   2  14       1303.87       1349.88       100.53 o
  -6   2  14          2.83         23.43        17.21 o
  -5   2  14        480.19        433.06        34.91 o
  -4   2  14        478.97        433.92        30.21 o
  -3   2  14         31.16         33.43         7.35 o
  -2   2  14      13298.34      13334.60       557.30 o
  -1   2  14       5596.68       5632.07        79.99 o
   0   2  14       1720.15       1597.40        27.23 o
   1   2  14         60.85         68.76         6.88 o
   2   2  14       1034.50        981.76        31.46 o
   3   2  14         26.97         23.14         4.87 o
   4   2  14         21.69         30.02         6.64 o
   5   2  14         76.80         74.31        11.86 o
   6   2  14         93.14         65.89        13.41 o
   7   2  14       1749.49       1916.56        86.30 o
   8   2  14          9.90         22.14        16.99 o
   9   2  14        381.04        485.46        65.68 o
  -8   3  14         19.90         15.40        16.79 o
  -7   3  14         23.42         43.27        21.02 o
  -6   3  14          9.55         -1.36        14.84 o
  -5   3  14       2329.60       2685.58       201.17 o
  -4   3  14       3205.43       3128.48       151.40 o
  -3   3  14       6718.04       7070.53       197.01 o
  -2   3  14        905.44        866.82        29.28 o
  -1   3  14       1251.23       1238.02        48.83 o
   0   3  14       3759.67       3788.77        44.24 o
   1   3  14        230.21        208.48         9.85 o
   2   3  14        430.48        404.23        16.81 o
   3   3  14        390.50        395.76        17.95 o
   4   3  14       4035.38       4239.29        92.41 o
   5   3  14         74.56         59.51        11.79 o
   6   3  14       4169.50       4436.29        87.89 o
   7   3  14        364.82        411.57        34.91 o
   8   3  14         23.99         14.30         8.49 o
   9   3  14          8.92         19.86        12.32 o
  -8   4  14        380.10        429.42       115.72 o
  -7   4  14         31.30         42.31        18.54 o
  -6   4  14        578.55        634.69        87.97 o
  -5   4  14       1426.17       1507.89        82.92 o
  -4   4  14         48.86         94.68        27.50 o
  -3   4  14         52.16         42.58        22.41 o
  -2   4  14        100.59         89.56        12.16 o
  -1   4  14       7646.91       7852.38       172.67 o
   0   4  14        952.57        871.72        26.94 o
   1   4  14        560.50        590.86        24.26 o
   2   4  14        375.42        411.39        17.45 o
   3   4  14       2340.36       2205.42        51.85 o
   4   4  14          0.03         27.85         6.24 o
   5   4  14        226.47        227.71        18.04 o
   6   4  14         39.08         38.98        10.52 o
   7   4  14        437.74        509.85        43.85 o
   8   4  14        696.16        715.60        61.43 o
   9   4  14         72.32         44.71        17.83 o
  -7   5  14          0.61         45.71        19.37 o
  -6   5  14       1135.08       1094.36       135.94 o
  -5   5  14        501.34        424.50        58.57 o
  -4   5  14        783.67        838.62        96.33 o
  -3   5  14       1275.74       1322.47        81.32 o
  -2   5  14       1832.83       1766.42        80.82 o
  -1   5  14       1396.17       1416.44        41.71 o
   0   5  14        349.85        385.58        20.26 o
   1   5  14         82.48         77.68         7.53 o
   2   5  14        271.38        267.21        11.76 o
   3   5  14       1242.94       1212.60        52.52 o
   4   5  14        275.06        239.17        22.99 o
   5   5  14       2731.47       2858.43        57.22 o
   6   5  14        407.99        385.96        30.39 o
   7   5  14        748.83        789.46        53.01 o
   8   5  14        159.94        206.60        38.28 o
   9   5  14          0.56         54.73        16.18 o
  -7   6  14        277.92        156.24        51.90 o
  -6   6  14       1349.72       1389.24       107.14 o
  -5   6  14         27.07         31.55        15.46 o
  -4   6  14       1001.68        966.47       101.78 o
  -3   6  14        496.62        544.59       138.32 o
  -2   6  14       4207.75       4191.54       150.32 o
  -1   6  14        618.06        637.04        31.83 o
   0   6  14        737.91        764.94        31.78 o
   1   6  14        155.21        142.76        12.76 o
   2   6  14       1736.15       1823.41        90.65 o
   3   6  14         92.45         77.88        21.07 o
   4   6  14        886.74        895.11        67.23 o
   5   6  14        779.65        694.95        66.73 o
   6   6  14        254.25        225.65        29.30 o
   7   6  14        172.88        184.98        27.58 o
   8   6  14         72.04        103.16        51.75 o
  -6   7  14        332.84        303.65        56.06 o
  -5   7  14         56.91         35.96        22.38 o
  -4   7  14        469.86        590.95        64.41 o
  -3   7  14        753.77        699.01        67.29 o
  -2   7  14        754.48        772.10        56.77 o
  -1   7  14          2.06         25.71         5.95 o
   0   7  14        430.27        411.42        36.64 o
   1   7  14       1750.74       1747.37        98.87 o
   2   7  14        604.65        528.18        51.83 o
   3   7  14          0.79         39.06        11.38 o
   4   7  14        205.57        213.83        25.65 o
   5   7  14        179.21        210.01        25.32 o
   6   7  14       1113.84       1339.17        86.96 o
   7   7  14         80.26        107.28        35.05 o
   8   7  14        189.78        170.29        35.45 o
  -5   8  14        732.54        869.84       119.24 o
  -4   8  14         14.68         30.03        17.65 o
  -3   8  14          0.14         28.15        13.67 o
  -2   8  14        237.31        214.02        41.91 o
  -1   8  14        465.40        441.37        41.02 o
   0   8  14         17.37         26.01        19.18 o
   1   8  14        217.81        197.06        30.75 o
   2   8  14        615.46        638.06        66.06 o
   3   8  14       2899.08       3390.61       133.63 o
   4   8  14        131.97        147.49        22.47 o
   5   8  14        211.71        252.11        28.97 o
   6   8  14         44.46         56.24        15.89 o
   7   8  14         32.27         22.08         9.83 o
  -4   9  14        485.03        603.86        95.09 o
  -3   9  14        648.63        582.85        74.46 o
  -2   9  14         92.28         74.99        18.44 o
  -1   9  14         17.19         31.71         8.72 o
   0   9  14       2170.43       2170.86        88.08 o
   1   9  14       1427.20       1581.00       113.35 o
   2   9  14       1198.62       1255.01        88.47 o
   3   9  14        228.32        221.39        27.25 o
   4   9  14        186.71        117.00        25.01 o
   5   9  14        479.35        504.35        54.93 o
   6   9  14         40.61         54.82        14.18 o
  -3  10  14         43.43         33.98        28.53 o
  -2  10  14          0.66         15.07        17.79 o
  -1  10  14        212.21        195.60        45.00 o
   0  10  14        498.64        385.14        81.34 o
   1  10  14          1.47         33.17        16.97 o
   2  10  14        988.87       1038.78        74.77 o
   3  10  14         15.79         27.84         8.96 o
   4  10  14       1751.67       2060.03       121.89 o
   5  10  14        672.83        805.44       102.37 o
  -1  11  14         32.59         27.48        17.28 o
   0  11  14          1.37         23.95        30.75 o
   1  11  14        931.83        936.89        83.56 o
   2  11  14        700.03        757.02        68.25 o
   3  11  14         46.81         17.39        12.44 o
  -2  -8  15        180.69        180.99        27.48 o
  -1  -8  15        806.93        802.40        93.31 o
   0  -8  15        689.21        577.88        79.90 o
   1  -8  15        409.52        432.85        76.23 o
   2  -8  15         84.54        106.37        34.42 o
  -4  -7  15         74.19         45.91        37.09 o
  -3  -7  15       2731.76       3192.07       207.69 o
  -2  -7  15        172.04        156.62        42.65 o
  -1  -7  15          5.38         20.76         9.97 o
   0  -7  15         17.25         22.79        20.08 o
   1  -7  15       1067.62       1232.43       150.01 o
   2  -7  15        991.86       1160.94        84.69 o
   3  -7  15         49.72         37.64        17.81 o
   4  -7  15        128.00        115.71        38.09 o
   5  -7  15        149.15         83.72        20.23 o
  -5  -6  15         37.21         15.00        12.81 o
  -4  -6  15         41.24         34.11        13.63 o
  -3  -6  15         29.00         22.26        33.90 o
  -2  -6  15        383.20        345.73        42.90 o
  -1  -6  15       3348.82       3619.37       210.88 o
   0  -6  15        319.58        322.96        34.26 o
   1  -6  15       1858.34       1783.21       119.94 o
   2  -6  15         23.86         26.86        10.15 o
   3  -6  15          0.66         -8.08        16.04 o
   4  -6  15        420.32        300.74        63.53 o
   5  -6  15          1.73         40.98        15.22 o
   6  -6  15         34.90         26.93        13.41 o
  -6  -5  15         77.52         86.43        21.30 o
  -5  -5  15          7.01         66.89        22.75 o
  -4  -5  15       1716.32       1752.55       121.48 o
  -3  -5  15        211.96        216.77        28.35 o
  -2  -5  15       1605.49       1640.08        79.17 o
  -1  -5  15        477.23        490.33        63.63 o
   0  -5  15        139.24        149.82        22.90 o
   1  -5  15       1178.34       1085.79        63.86 o
   2  -5  15        201.41        181.76        21.09 o
   3  -5  15        909.12        922.55       111.50 o
   4  -5  15        374.29        352.21        37.84 o
   5  -5  15        483.22        431.78        58.79 o
   6  -5  15        829.92        811.22       218.64 o
   7  -5  15        622.00        598.38       139.80 o
  -6  -4  15         41.16         20.38        15.58 o
  -5  -4  15       1758.54       1838.80        79.06 o
  -4  -4  15        693.35        739.89        77.80 o
  -3  -4  15        106.32         35.63        20.26 o
  -2  -4  15       1083.42       1095.50        65.67 o
  -1  -4  15       1382.55       1332.03        76.04 o
   0  -4  15       1417.18       1351.31        79.19 o
   1  -4  15       1355.46       1366.31        58.50 o
   2  -4  15       1004.11        904.39        46.39 o
   3  -4  15        496.91        459.27        30.24 o
   4  -4  15        106.26        139.32        39.24 o
   5  -4  15        153.96        161.61        25.37 o
   6  -4  15         63.35         77.97        18.78 o
   7  -4  15        175.39        198.52        55.92 o
  -7  -3  15        177.42        245.13        53.06 o
  -6  -3  15          2.81         35.34        31.17 o
  -5  -3  15        649.60        662.18       138.27 o
  -4  -3  15       1116.39       1105.67        62.16 o
  -3  -3  15       1119.12       1156.25        50.95 o
  -2  -3  15       1189.55       1144.02        48.21 o
  -1  -3  15       1872.71       1820.92        71.20 o
   0  -3  15       1143.96       1137.15        49.76 o
   1  -3  15        553.99        563.59        29.62 o
   2  -3  15       1121.18       1076.09        45.92 o
   3  -3  15        166.01        135.74        11.20 o
   4  -3  15         29.61         43.10        11.43 o
   5  -3  15        856.89        796.02        72.13 o
   6  -3  15       1275.34       1342.23       121.67 o
   7  -3  15         98.37         43.96        15.73 o
   8  -3  15        371.97        348.35        53.75 o
  -7  -2  15         87.01        120.83        33.94 o
  -6  -2  15        905.91        780.80        96.44 o
  -5  -2  15        352.73        343.54        32.83 o
  -4  -2  15       1165.97       1292.29        59.81 o
  -3  -2  15        433.25        422.38        31.06 o
  -2  -2  15       1393.88       1521.08        61.03 o
  -1  -2  15       1832.29       1706.03        33.84 o
   0  -2  15        149.69        116.28        35.20 o
   1  -2  15       3217.78       3301.14        58.87 o
   2  -2  15          3.75          7.53         6.01 o
   3  -2  15       1919.24       1770.16        55.64 o
   4  -2  15        701.96        703.29        34.82 o
   5  -2  15       2077.09       2339.83       101.02 o
   6  -2  15        886.77        889.48       100.45 o
   7  -2  15         12.29         12.55        12.12 o
   8  -2  15          1.37         24.64        11.79 o
  -8  -1  15          2.09         25.82        36.93 o
  -7  -1  15        478.73        549.34        52.62 o
  -6  -1  15        430.01        372.80        48.24 o
  -5  -1  15         13.89         43.20        15.71 o
  -4  -1  15       1351.49       1280.62        65.19 o
  -3  -1  15        207.27        182.67        16.72 o
  -2  -1  15       6491.16       6671.19       128.22 o
  -1  -1  15        607.84        542.75        27.47 o
   0  -1  15        341.39        347.63        23.12 o
   1  -1  15         10.59         20.61         8.22 o
   2  -1  15       1232.74       1201.64        31.00 o
   3  -1  15         19.47         20.32         5.26 o
   4  -1  15        354.92        372.96        29.77 o
   5  -1  15        415.36        359.04        27.60 o
   6  -1  15        918.25        978.36        56.68 o
   7  -1  15       1643.71       1767.31       166.07 o
   8  -1  15         90.63         76.09        19.72 o
   9  -1  15        207.91        228.27        40.17 o
  -8   0  15         47.64         26.65        21.70 o
  -7   0  15        496.64        408.37        92.73 o
  -6   0  15        117.42         71.78        49.20 o
  -5   0  15       3803.38       3889.60       205.79 o
  -4   0  15       1567.21       1584.38        63.56 o
  -3   0  15        498.07        510.05        35.51 o
  -2   0  15        369.57        359.97        21.58 o
  -1   0  15         39.54         44.77         7.88 o
   0   0  15       3674.89       3821.53        48.56 o
   1   0  15       2429.10       2418.84        59.09 o
   2   0  15       3611.69       3574.24        45.26 o
   3   0  15       2885.53       2931.17        53.32 o
   4   0  15       3683.85       3538.42       132.45 o
   5   0  15        203.69        198.85        17.55 o
   6   0  15        730.73        771.52        57.72 o
   7   0  15          6.48         37.28        12.49 o
   8   0  15        375.21        375.47        43.19 o
   9   0  15         88.04         72.66        27.44 o
  -8   1  15        530.22        284.99        93.92 o
  -7   1  15        646.96        665.16        73.76 o
  -6   1  15        673.40        570.30        67.95 o
  -5   1  15        438.98        426.87        36.43 o
  -4   1  15       1028.84       1064.46        58.07 o
  -3   1  15       3755.99       3569.16        79.84 o
  -2   1  15        103.66        167.91        14.86 o
  -1   1  15       3652.11       3568.67        68.04 o
   0   1  15        168.73        178.95        11.95 o
   1   1  15       1028.43       1020.17        33.38 o
   2   1  15       1633.90       1794.84        35.13 o
   3   1  15        617.52        571.66        26.68 o
   4   1  15       1811.49       1765.30        42.72 o
   5   1  15       1303.46       1336.46        53.29 o
   6   1  15        276.00        254.11        23.95 o
   7   1  15        488.02        442.08        38.01 o
   8   1  15       1771.97       1985.99        81.31 o
   9   1  15          7.57         55.25        16.54 o
  -8   2  15          0.84         19.21        16.63 o
  -7   2  15        499.48        458.40        91.17 o
  -6   2  15        584.19        477.20        66.36 o
  -5   2  15       2399.51       2490.69        88.38 o
  -4   2  15       3222.64       3309.40       132.86 o
  -3   2  15       4185.31       4453.02       137.15 o
  -2   2  15        604.20        502.16        64.14 o
  -1   2  15        585.45        502.42        23.93 o
   0   2  15       1890.52       1902.36        44.57 o
   1   2  15          6.64         15.03         4.91 o
   2   2  15       1149.76       1184.93        24.50 o
   3   2  15       1028.06        979.32        33.02 o
   4   2  15       1720.49       1704.62        73.23 o
   5   2  15       3195.76       3311.22       127.98 o
   6   2  15         73.11         46.62         8.76 o
   7   2  15        156.56        188.63        19.89 o
   8   2  15         55.46         53.66        15.65 o
   9   2  15          6.57         21.38        11.72 o
  -8   3  15         27.33         68.26        26.71 o
  -7   3  15       1348.94       1478.53       104.27 o
  -6   3  15        481.12        687.32       222.81 o
  -5   3  15          8.77         23.38        15.27 o
  -4   3  15       1370.74       1350.97        94.12 o
  -3   3  15       1607.24       1552.50        64.86 o
  -2   3  15        958.68        898.76        34.15 o
  -1   3  15        646.77        573.95        30.22 o
   0   3  15         73.39         96.30         7.91 o
   1   3  15        358.41        346.60        18.64 o
   2   3  15       8283.97       8580.41        98.53 o
   3   3  15         97.45        115.95        10.17 o
   4   3  15        402.40        408.10        21.40 o
   5   3  15       2495.27       2600.75        64.37 o
   6   3  15         56.51         70.76        24.87 o
   7   3  15       1053.40       1186.04        66.09 o
   8   3  15         46.34         59.68        11.94 o
   9   3  15        245.97        189.14        35.12 o
  -7   4  15         30.45         33.39        33.94 o
  -6   4  15          0.73         10.10        35.81 o
  -5   4  15       1659.05       1793.44        68.30 o
  -4   4  15       1142.26       1193.52       125.79 o
  -3   4  15       3267.38       3379.69       123.71 o
  -2   4  15        541.42        500.61        25.32 o
  -1   4  15       1902.43       1896.35        73.19 o
   0   4  15        241.41        227.62        12.49 o
   1   4  15        691.55        628.01        28.28 o
   2   4  15        188.15        155.59        17.59 o
   3   4  15       3464.47       3488.93        54.83 o
   4   4  15       2332.37       2483.88       109.31 o
   5   4  15        113.41        110.21        10.86 o
   6   4  15       2691.41       2763.35        72.80 o
   7   4  15        481.95        374.47        33.26 o
   8   4  15          0.40         36.26        15.58 o
   9   4  15          4.52         26.06        11.16 o
  -7   5  15        414.79        247.88        72.95 o
  -6   5  15        200.17        273.65        51.85 o
  -5   5  15        702.81        748.80       126.98 o
  -4   5  15        345.75        391.66        48.49 o
  -3   5  15        121.33        162.31        30.04 o
  -2   5  15       1193.34       1068.09        61.38 o
  -1   5  15        128.21        104.86        10.97 o
   0   5  15       1029.90       1056.41        29.75 o
   1   5  15       3844.07       4063.71        65.06 o
   2   5  15        401.91        348.02        16.43 o
   3   5  15       6074.54       6653.36       176.82 o
   4   5  15        847.50        884.60        46.93 o
   5   5  15         13.12         15.94        15.13 o
   6   5  15         29.00         22.36        16.36 o
   7   5  15          8.20          5.43        19.42 o
   8   5  15        155.15        180.37        49.44 o
   9   5  15          0.30         16.08         8.49 o
  -7   6  15         11.53         28.22        10.24 o
  -6   6  15        220.66        178.09        44.84 o
  -5   6  15        103.43         95.74        41.90 o
  -4   6  15       1793.90       1936.85        80.72 o
  -3   6  15       1247.90       1225.09        80.75 o
  -2   6  15        225.64        145.61        25.82 o
  -1   6  15        714.45        622.13        31.36 o
   0   6  15       6474.33       6666.29       103.74 o
   1   6  15        858.37        870.91        42.46 o
   2   6  15          4.49         18.58        15.77 o
   3   6  15        258.81        250.51        26.96 o
   4   6  15       1178.29       1272.87        74.84 o
   5   6  15       2331.72       2565.29       108.52 o
   6   6  15          4.85         32.77        13.51 o
   7   6  15        297.32        310.81        49.73 o
   8   6  15         32.55         72.02        18.72 o
  -6   7  15       1463.20       1434.50       156.70 o
  -5   7  15        134.61         72.74        23.29 o
  -4   7  15         82.32         55.56        26.42 o
  -3   7  15        537.13        436.24        75.86 o
  -2   7  15         66.74         46.68        11.56 o
  -1   7  15         25.28         17.77         4.90 o
   0   7  15          5.61         31.58         6.69 o
   1   7  15        948.79       1016.94        61.47 o
   2   7  15       8321.26       8435.35       798.25 o
   3   7  15          2.49         18.51        13.26 o
   4   7  15        859.48        921.64        62.65 o
   5   7  15        636.84        655.56        61.43 o
   6   7  15          6.20         57.17        18.52 o
   7   7  15        342.52        343.52        54.66 o
   8   7  15          3.59          5.52        16.66 o
  -5   8  15         21.47         70.89        21.31 o
  -4   8  15        231.54        198.43        66.44 o
  -3   8  15        260.95        158.50        29.47 o
  -2   8  15         21.58         25.80        12.03 o
  -1   8  15       1854.79       1788.97        59.87 o
   0   8  15        120.16         96.78        21.13 o
   1   8  15       2065.35       2224.23        84.98 o
   2   8  15       1073.87       1224.57        69.47 o
   3   8  15         18.92         22.03         8.84 o
   4   8  15        108.47         59.22        30.49 o
   5   8  15        116.56         91.09        23.48 o
   6   8  15        560.76        500.81        61.96 o
   7   8  15         20.05         25.00        13.05 o
  -4   9  15        439.59        376.45       181.05 o
  -3   9  15        168.60        122.95       106.06 o
  -2   9  15        448.53        377.05        54.85 o
  -1   9  15       1129.43       1101.55       173.54 o
   0   9  15          2.55          8.63         9.76 o
   1   9  15          8.26         33.18        10.19 o
   2   9  15         13.23         24.89         9.80 o
   3   9  15       1944.37       2034.91       124.73 o
   4   9  15        176.98        155.31        25.82 o
   5   9  15        173.38        146.40        23.73 o
   6   9  15         16.56         41.62        12.77 o
  -3  10  15          6.64         72.03        33.61 o
  -2  10  15         73.18         96.15        39.55 o
  -1  10  15        143.51         98.76        75.69 o
   0  10  15       2398.71       2590.41       184.00 o
   1  10  15        882.70        897.96        74.84 o
   2  10  15        796.30        830.36        68.83 o
   3  10  15        812.43        638.03       161.80 o
   4  10  15        222.25        216.94        45.47 o
   5  10  15         36.82         72.32        28.31 o
  -1  11  15        734.60        485.47       176.57 o
   0  11  15       1128.82       1084.76       141.09 o
   1  11  15          6.35         24.94        41.31 o
   2  11  15        196.29        240.99        46.71 o
   3  11  15         28.53         32.52        14.86 o
  -1  -8  16          6.20          8.48        14.64 o
   0  -8  16        227.67        290.01        49.58 o
   1  -8  16        653.73        682.29       145.39 o
  -3  -7  16        591.75        704.09        73.62 o
  -2  -7  16        821.64        980.70        75.14 o
  -1  -7  16        181.96        182.26        35.60 o
   0  -7  16       1576.10       1960.28       109.04 o
   1  -7  16        127.66        126.81        31.70 o
   2  -7  16        175.53        171.13        40.98 o
   3  -7  16        479.36        371.27        85.41 o
   4  -7  16         66.69         66.39        25.36 o
  -4  -6  16        349.80        248.13        50.51 o
  -3  -6  16       2497.40       2717.98       152.38 o
  -2  -6  16        261.87        280.23        53.05 o
  -1  -6  16         46.13         56.19        18.80 o
   0  -6  16        243.87        250.36        29.57 o
   1  -6  16          3.61          8.03         7.96 o
   2  -6  16         16.34         17.26        11.56 o
   3  -6  16         22.68         84.83        36.52 o
   4  -6  16         24.00         13.18        11.47 o
   5  -6  16        707.86        546.54       112.30 o
  -5  -5  16         64.46        116.47        39.18 o
  -4  -5  16        396.71        446.89        75.18 o
  -3  -5  16         47.02         47.67        15.29 o
  -2  -5  16        101.78         50.21        17.95 o
  -1  -5  16       1606.72       1523.74        79.45 o
   0  -5  16         61.92         32.39        14.09 o
   1  -5  16        790.76        796.96        78.56 o
   2  -5  16        249.67        222.63        26.12 o
   3  -5  16        286.11        272.53        38.44 o
   4  -5  16        382.53        451.96        46.62 o
   5  -5  16       1135.30       1002.26        97.47 o
   6  -5  16         86.53         51.66        51.34 o
  -6  -4  16         37.01         50.04        25.65 o
  -5  -4  16        777.43        743.98        77.71 o
  -4  -4  16       1936.81       2148.94        97.21 o
  -3  -4  16         17.04         23.04        14.28 o
  -2  -4  16        225.36        272.04        35.33 o
  -1  -4  16        497.59        507.65        52.85 o
   0  -4  16          6.50         42.61        15.50 o
   1  -4  16         16.02         19.46         7.03 o
   2  -4  16        520.22        454.47        30.14 o
   3  -4  16        207.06        146.16        25.57 o
   4  -4  16        184.90        163.89        40.51 o
   5  -4  16        221.53        268.01        32.47 o
   6  -4  16        731.40        804.97       101.80 o
   7  -4  16       1666.70       1729.58       191.89 o
  -7  -3  16        728.36        602.94       117.82 o
  -6  -3  16        162.96        174.33        39.57 o
  -5  -3  16       2721.99       2775.40       141.92 o
  -4  -3  16        386.68        434.00        56.00 o
  -3  -3  16          2.21         21.26        10.70 o
  -2  -3  16       1152.40       1090.32        49.64 o
  -1  -3  16       1819.90       1725.70        68.85 o
   0  -3  16        125.58        161.49        16.12 o
   1  -3  16        244.82        243.39        20.03 o
   2  -3  16         43.94         38.30        11.14 o
   3  -3  16       3786.44       3732.48        96.33 o
   4  -3  16       2999.19       3238.82        95.50 o
   5  -3  16          6.03         29.21        14.10 o
   6  -3  16         37.07         34.24        13.07 o
   7  -3  16         26.12         29.13        14.70 o
   8  -3  16        134.68        138.69        24.86 o
  -7  -2  16         39.30         17.39        13.22 o
  -6  -2  16        144.76        125.44        30.20 o
  -5  -2  16        187.21        212.96        26.28 o
  -4  -2  16       1179.97       1129.05        47.75 o
  -3  -2  16       6553.18       6086.20       605.73 o
  -2  -2  16       1617.51       1567.90        61.40 o
  -1  -2  16         19.53         23.73         4.95 o
   0  -2  16       2053.48       2010.21        61.97 o
   1  -2  16       3902.81       3923.08        68.80 o
   2  -2  16         33.46         32.45         6.66 o
   3  -2  16        676.33        609.28        34.90 o
   4  -2  16        456.15        393.94        28.51 o
   5  -2  16       1764.34       1913.65        72.80 o
   6  -2  16       1051.00       1013.68        81.38 o
   7  -2  16        560.04        553.70        58.92 o
   8  -2  16        156.45        148.49        26.26 o
  -7  -1  16         52.60         39.24        18.76 o
  -6  -1  16       2515.56       2830.67       125.91 o
  -5  -1  16         13.23         27.36        11.89 o
  -4  -1  16        124.68        128.65        19.75 o
  -3  -1  16        251.64        220.81        22.20 o
  -2  -1  16          4.57         20.85         5.34 o
  -1  -1  16         44.71         62.81        19.95 o
   0  -1  16         25.20         17.15         6.52 o
   1  -1  16        265.58        289.68        28.51 o
   2  -1  16       3327.12       3312.00        73.78 o
   3  -1  16       1273.89       1185.21        33.21 o
   4  -1  16        916.05        928.37        66.17 o
   5  -1  16       3447.68       3733.77       103.27 o
   6  -1  16        267.65        253.94        39.45 o
   7  -1  16         64.82         24.03        13.54 o
   8  -1  16         13.26         29.33        14.16 o
   9  -1  16        193.63        129.82        33.90 o
  -7   0  16        536.32        591.78        96.54 o
  -6   0  16        651.29        664.45        66.98 o
  -5   0  16         26.85         31.70        13.01 o
  -4   0  16        972.11        946.11        58.96 o
  -3   0  16        395.27        371.80        25.31 o
  -2   0  16         44.69         37.67        10.93 o
  -1   0  16        485.72        489.78        38.26 o
   0   0  16       1336.58       1337.77        30.91 o
   1   0  16       1852.20       1814.99        44.40 o
   2   0  16       7376.90       7385.12        90.58 o
   3   0  16       1023.97        939.22        36.59 o
   4   0  16         10.98         21.37         5.81 o
   5   0  16        391.39        399.11        31.14 o
   6   0  16        469.23        467.11        44.96 o
   7   0  16       1117.12       1159.75       119.63 o
   8   0  16          3.36         32.98        14.11 o
   9   0  16         50.51         54.62        13.73 o
  -7   1  16        374.39        416.68       109.05 o
  -6   1  16         50.85         47.25        21.91 o
  -5   1  16       2423.73       2640.14       139.52 o
  -4   1  16        349.26        362.25        30.20 o
  -3   1  16          9.98         17.15         6.23 o
  -2   1  16        527.91        568.26        37.56 o
  -1   1  16       4493.20       4645.32       153.65 o
   0   1  16         21.06         20.53         4.88 o
   1   1  16        996.47       1079.72        25.48 o
   2   1  16          0.49         14.33         4.56 o
   3   1  16       1747.40       1648.17        48.97 o
   4   1  16       8060.70       8426.89       144.36 o
   5   1  16        194.03        148.27        16.51 o
   6   1  16        939.67        970.58        44.21 o
   7   1  16         29.63         43.77        11.29 o
   8   1  16          0.67         30.93        19.14 o
   9   1  16         62.10         72.74        18.23 o
  -7   2  16        853.99        990.00       160.70 o
  -6   2  16        485.88        431.98        75.01 o
  -5   2  16         16.42         19.62         9.00 o
  -4   2  16        736.50        714.28        47.49 o
  -3   2  16        225.85        217.99        25.64 o
  -2   2  16        778.13        761.72        60.06 o
  -1   2  16        269.13        266.22        28.52 o
   0   2  16        586.89        516.88        20.31 o
   1   2  16       9139.67       9134.59       109.51 o
   2   2  16       2580.70       2777.34        62.62 o
   3   2  16       5196.87       5559.44        69.16 o
   4   2  16       1762.15       1798.11        60.51 o
   5   2  16        118.07         98.93        26.52 o
   6   2  16        479.31        379.22        37.96 o
   7   2  16         73.97         55.46        13.26 o
   8   2  16        103.07         72.00        11.76 o
   9   2  16         74.08         99.77        21.02 o
  -7   3  16          1.21         31.31        17.04 o
  -6   3  16        831.55        960.34        83.07 o
  -5   3  16        981.35        949.27        78.15 o
  -4   3  16          8.89         13.81        16.01 o
  -3   3  16        506.99        530.04        56.52 o
  -2   3  16       2111.73       2098.48       142.54 o
  -1   3  16         45.73         34.53         8.13 o
   0   3  16       3637.26       3634.54        69.80 o
   1   3  16        322.79        269.65        13.23 o
   2   3  16        994.62        908.04        28.35 o
   3   3  16          9.78         22.40         6.92 o
   4   3  16       1509.90       1685.84        62.90 o
   5   3  16        242.08        240.87        17.58 o
   6   3  16          1.53         27.15         8.08 o
   7   3  16        750.70        723.05        45.61 o
   8   3  16        241.33        191.76        22.34 o
   9   3  16         27.56         62.68        20.96 o
  -7   4  16        445.50        324.03        89.51 o
  -6   4  16        237.49        280.46        46.44 o
  -5   4  16         35.47         50.97        19.82 o
  -4   4  16        463.45        443.88        51.00 o
  -3   4  16       2877.19       2904.46       107.29 o
  -2   4  16        196.17        192.34        24.53 o
  -1   4  16          0.85         23.20        10.15 o
   0   4  16        951.72        952.57        30.26 o
   1   4  16       1702.99       1685.27        38.25 o
   2   4  16       6506.72       6676.60        87.26 o
   3   4  16        736.69        766.73        27.03 o
   4   4  16        621.34        597.90        36.45 o
   5   4  16         89.53         74.52         9.61 o
   6   4  16         27.65         17.24         9.97 o
   7   4  16         16.40         29.04         9.51 o
   8   4  16        243.39        144.30        27.71 o
   9   4  16         26.57         24.71        13.66 o
  -7   5  16         36.21         66.64        23.20 o
  -6   5  16        135.85        121.96        44.66 o
  -5   5  16       2125.75       2141.32       120.00 o
  -4   5  16         23.09         26.16        13.83 o
  -3   5  16         40.30         51.56        19.09 o
  -2   5  16       2613.41       2681.82        94.78 o
  -1   5  16       5724.93       5873.58       100.26 o
   0   5  16         39.13         33.54         7.80 o
   1   5  16       1554.49       1635.96        44.23 o
   2   5  16       1602.35       1525.45        42.22 o
   3   5  16       1709.23       1559.83        62.93 o
   4   5  16        671.75        631.56        32.80 o
   5   5  16          0.50         15.22         8.39 o
   6   5  16        206.96        216.37        22.70 o
   7   5  16        232.86        175.85        21.13 o
   8   5  16         16.46         50.26        17.68 o
  -6   6  16        327.44        215.43        41.35 o
  -5   6  16         16.58         43.85        24.82 o
  -4   6  16       2339.39       2268.06       119.28 o
  -3   6  16        230.86        217.66        38.25 o
  -2   6  16       1870.92       2056.98       213.08 o
  -1   6  16        263.94        272.42        18.98 o
   0   6  16         43.03         50.24         6.93 o
   1   6  16       1363.84       1322.86        44.48 o
   2   6  16       2550.61       2569.15        82.35 o
   3   6  16       3849.37       4193.95       158.19 o
   4   6  16         60.60         29.20        32.29 o
   5   6  16        284.37        293.36        33.04 o
   6   6  16         12.09         56.24        16.13 o
   7   6  16         67.77        109.12        27.13 o
   8   6  16         98.18        109.79        33.95 o
  -6   7  16        126.76        106.55        29.74 o
  -5   7  16       1121.02       1398.78       138.30 o
  -4   7  16          1.05         23.31        13.95 o
  -3   7  16        379.68        381.62        46.64 o
  -2   7  16       2377.93       2447.77       104.83 o
  -1   7  16         90.23         78.19        10.62 o
   0   7  16       4748.74       4981.53       100.39 o
   1   7  16       1585.72       1469.23       113.14 o
   2   7  16         17.50         18.94        12.00 o
   3   7  16        248.70        228.54        30.35 o
   4   7  16        138.69        155.01        21.91 o
   5   7  16        210.68        201.80        36.64 o
   6   7  16         27.69         71.20        25.50 o
   7   7  16        134.07         82.43        32.34 o
   8   7  16        328.52        288.00        51.84 o
  -5   8  16        109.26         93.78        27.06 o
  -4   8  16        105.05        119.40        83.18 o
  -3   8  16       2562.92       2659.13       145.96 o
  -2   8  16        325.18        325.88        89.60 o
  -1   8  16        374.92        343.36        32.76 o
   0   8  16          0.70         28.57         6.63 o
   1   8  16       1359.14       1379.01        70.45 o
   2   8  16       1308.84       1363.08       112.98 o
   3   8  16         39.59         54.54        18.70 o
   4   8  16        399.45        419.41        67.33 o
   5   8  16        112.45         95.27        22.81 o
   6   8  16        483.09        522.04        96.07 o
   7   8  16          4.83         32.28        11.87 o
  -4   9  16        180.73        173.99       116.48 o
  -3   9  16        125.02        125.18        27.22 o
  -2   9  16        131.27        121.50        76.42 o
  -1   9  16       1411.11       1486.54       183.07 o
   0   9  16          2.59         25.38        20.51 o
   1   9  16       1527.41       1687.06        94.75 o
   2   9  16        254.78        192.31        34.65 o
   3   9  16         24.12         44.68        12.93 o
   4   9  16        119.13         93.84        23.21 o
   5   9  16        252.30        324.91        49.00 o
   6   9  16          0.48         20.39        23.63 o
  -3  10  16          5.74          7.85        17.52 o
  -2  10  16        886.87        551.40       182.48 o
  -1  10  16        293.18        240.88        56.95 o
   0  10  16         54.91         28.79        12.89 o
   1  10  16        250.95        291.89        50.56 o
   2  10  16          4.03         23.00        12.71 o
   3  10  16         52.52         51.37        25.12 o
   4  10  16        126.48         91.79        18.14 o
   5  10  16         63.80         42.77        13.80 o
   0  11  16       1399.36       1326.64       110.21 o
   1  11  16        121.49         79.73        17.71 o
   2  11  16         50.85         38.97        17.10 o
  -2  -7  17        397.84        322.90        51.65 o
  -1  -7  17        689.21        721.30        75.13 o
   0  -7  17        312.56        270.77        57.67 o
   1  -7  17        224.65        201.01        63.63 o
   2  -7  17        134.25        133.79        50.68 o
   3  -7  17          1.11          8.62        15.59 o
  -4  -6  17         43.98         82.36        23.13 o
  -3  -6  17         12.69         35.74        14.47 o
  -2  -6  17        619.52        666.76        62.33 o
  -1  -6  17        243.67        249.87        35.96 o
   0  -6  17          3.96         25.20        11.79 o
   1  -6  17       1458.75       1398.68        69.39 o
   2  -6  17        531.67        590.73        85.15 o
   3  -6  17        406.25        449.37       114.04 o
   4  -6  17       1491.61       1312.97       137.15 o
   5  -6  17          0.54         50.84        41.61 o
  -5  -5  17        591.51        741.36        71.79 o
  -4  -5  17         36.09         43.63        16.19 o
  -3  -5  17       1178.68       1320.29        79.37 o
  -2  -5  17         56.61         71.41        19.60 o
  -1  -5  17        507.24        494.69        59.08 o
   0  -5  17        996.08       1038.65        70.06 o
   1  -5  17       1330.32       1426.25        74.27 o
   2  -5  17         42.16         18.98         7.41 o
   3  -5  17        116.46        123.48        22.51 o
   4  -5  17         59.70         92.01        18.21 o
   5  -5  17        501.88        430.34        63.80 o
   6  -5  17        430.78        483.47        73.64 o
  -6  -4  17       1111.26       1167.88        89.98 o
  -5  -4  17          1.45         14.14        14.90 o
  -4  -4  17        312.00        326.31        39.59 o
  -3  -4  17        345.52        315.60        48.09 o
  -2  -4  17         85.32         84.96        18.68 o
  -1  -4  17       2160.15       2170.55        79.88 o
   0  -4  17          5.10          4.03         7.90 o
   1  -4  17        507.55        493.43        40.68 o
   2  -4  17       1919.35       1917.96        72.87 o
   3  -4  17       1882.41       1878.15       108.21 o
   4  -4  17         53.42         61.15        14.34 o
   5  -4  17        543.11        491.57        51.83 o
   6  -4  17          0.22         37.11        11.90 o
   7  -4  17         35.33         39.20        16.78 o
  -6  -3  17          4.15         11.46        17.09 o
  -5  -3  17         80.50         86.18        20.42 o
  -4  -3  17       1009.71       1039.49        63.12 o
  -3  -3  17        235.28        203.96        24.41 o
  -2  -3  17          3.55         22.25         8.88 o
  -1  -3  17       2481.62       2492.84        68.35 o
   0  -3  17        523.39        506.15        38.20 o
   1  -3  17        742.67        674.76        43.67 o
   2  -3  17       1288.29       1214.24        49.08 o
   3  -3  17         29.43         19.90        10.70 o
   4  -3  17        650.86        600.14        52.80 o
   5  -3  17        448.86        494.03        48.06 o
   6  -3  17        876.39        689.76        73.43 o
   7  -3  17          9.82         40.01        15.71 o
   8  -3  17         64.83         63.49        17.78 o
  -7  -2  17        693.31        706.42        63.87 o
  -6  -2  17          8.41         21.22        10.34 o
  -5  -2  17       1534.19       1433.97        75.11 o
  -4  -2  17        167.92        150.06        22.56 o
  -3  -2  17         56.16         46.28        10.08 o
  -2  -2  17         40.97         43.70         8.76 o
  -1  -2  17       2954.04       2998.52        72.96 o
   0  -2  17        176.96        196.92        25.67 o
   1  -2  17        482.70        485.32        42.20 o
   2  -2  17        289.76        325.80        23.05 o
   3  -2  17       2228.19       2267.90        79.11 o
   4  -2  17        935.95        917.14        46.66 o
   5  -2  17         11.54         30.25        24.85 o
   6  -2  17        868.30        913.40       126.24 o
   7  -2  17        126.37        169.80        36.28 o
   8  -2  17         75.38         49.32        14.78 o
  -7  -1  17        108.44        128.08        35.24 o
  -6  -1  17         52.31         77.65        15.55 o
  -5  -1  17        367.47        351.67        35.61 o
  -4  -1  17       3624.87       3694.23       125.62 o
  -3  -1  17         87.25         75.54        22.30 o
  -2  -1  17        113.62        115.67        13.54 o
  -1  -1  17       2195.69       2220.76        87.09 o
   0  -1  17       1497.01       1532.75        54.54 o
   1  -1  17       4984.18       5037.00       129.10 o
   2  -1  17        522.00        483.63        20.89 o
   3  -1  17       1925.28       1810.30        63.71 o
   4  -1  17         92.09         78.84        14.47 o
   5  -1  17        285.00        261.88        28.24 o
   6  -1  17        130.96         98.17        25.17 o
   7  -1  17         24.11         27.93        15.86 o
   8  -1  17          1.64         25.98        13.19 o
  -7   0  17        161.41        175.71        45.02 o
  -6   0  17        819.94        818.09       104.44 o
  -5   0  17         19.08         15.17         9.87 o
  -4   0  17         98.47        125.38        18.41 o
  -3   0  17        463.79        451.34        36.70 o
  -2   0  17       3823.60       3645.47        81.78 o
  -1   0  17        243.23        260.83        16.88 o
   0   0  17       1554.74       1498.77        35.27 o
   1   0  17        819.29        783.38        28.90 o
   2   0  17        874.57        831.60        30.01 o
   3   0  17       1531.81       1515.24        47.74 o
   4   0  17        682.12        673.96        38.74 o
   5   0  17       4541.75       4734.32       118.52 o
   6   0  17        298.96        289.56        45.95 o
   7   0  17        265.83        258.25        30.29 o
   8   0  17         44.15         54.45        18.40 o
   9   0  17         30.37         43.02        20.18 o
  -7   1  17       1327.18       1167.39       138.84 o
  -6   1  17          2.79         54.08        17.64 o
  -5   1  17        622.07        562.51        61.91 o
  -4   1  17        355.28        294.04        30.34 o
  -3   1  17       1618.13       1376.86        93.06 o
  -2   1  17       1867.90       1786.78        50.66 o
  -1   1  17       1891.32       1792.33        64.22 o
   0   1  17       5279.94       5483.82        76.37 o
   1   1  17        711.48        734.49        22.91 o
   2   1  17       4125.08       3924.14       192.25 o
   3   1  17          5.30         27.32         5.19 o
   4   1  17         12.60         22.80         7.10 o
   5   1  17        292.11        254.37        21.67 o
   6   1  17        210.51        201.13        27.66 o
   7   1  17         52.04         50.89        13.64 o
   8   1  17        133.71         62.82        16.66 o
   9   1  17          0.84         49.01        15.09 o
  -7   2  17        141.47         88.36        26.70 o
  -6   2  17        197.66        193.20        35.36 o
  -5   2  17        252.96        233.64        25.93 o
  -4   2  17        575.69        579.78        43.21 o
  -3   2  17        146.13        142.73        13.31 o
  -2   2  17        916.87        905.91        52.82 o
  -1   2  17       9243.75       9407.66       214.60 o
   0   2  17         77.48         49.80         7.80 o
   1   2  17        415.83        428.00        22.32 o
   2   2  17         53.27         43.42         6.01 o
   3   2  17        103.65         74.86        10.01 o
   4   2  17        742.79        734.66        36.43 o
   5   2  17          9.02         28.74        16.41 o
   6   2  17          7.22         26.21         6.79 o
   7   2  17        378.20        408.91        35.42 o
   8   2  17        403.94        531.42        59.87 o
   9   2  17          1.36         21.18        11.19 o
  -7   3  17         18.57         91.35        25.09 o
  -6   3  17         27.95         60.32        20.85 o
  -5   3  17        181.36        206.18        35.01 o
  -4   3  17        460.78        531.01        46.67 o
  -3   3  17        586.33        607.52        55.35 o
  -2   3  17        285.23        252.53        21.98 o
  -1   3  17         18.63         14.66         8.52 o
   0   3  17       4505.39       4609.35        93.29 o
   1   3  17       2869.42       2810.83        75.75 o
   2   3  17        780.17        690.42        25.91 o
   3   3  17       2066.79       2082.43        94.28 o
   4   3  17        119.20        107.53        21.04 o
   5   3  17        990.12       1064.48        76.20 o
   6   3  17        158.27        164.46        20.65 o
   7   3  17         42.44         83.89        18.50 o
   8   3  17         44.88         37.25        11.63 o
   9   3  17        143.13         71.42        58.85 o
  -7   4  17       1014.99       1011.90       146.86 o
  -6   4  17         81.43         76.69        51.51 o
  -5   4  17        109.64        197.68        36.75 o
  -4   4  17        398.51        364.60        41.32 o
  -3   4  17        709.62        750.26        79.01 o
  -2   4  17       2584.19       2604.51       107.69 o
  -1   4  17          4.26         13.79         5.47 o
   0   4  17       3270.27       3502.36        36.33 o
   1   4  17          0.97          9.15         5.49 o
   2   4  17         30.89         15.54         9.40 o
   3   4  17         35.92         32.73         7.82 o
   4   4  17        458.85        396.12        29.21 o
   5   4  17         11.66         14.94         7.45 o
   6   4  17        234.48        273.43        26.89 o
   7   4  17        154.25        122.36        16.10 o
   8   4  17       1202.01       1327.37        69.53 o
   9   4  17        475.40        507.49        96.79 o
  -7   5  17         80.15         87.51        29.50 o
  -6   5  17         41.79         42.86        20.63 o
  -5   5  17        741.98        853.52       179.86 o
  -4   5  17        814.21        779.80        87.71 o
  -3   5  17       2075.14       2191.08        87.16 o
  -2   5  17        109.94         75.24        17.09 o
  -1   5  17        300.27        280.52        25.66 o
   0   5  17        160.38        139.84        12.27 o
   1   5  17        770.89        790.64        34.94 o
   2   5  17       1623.16       1626.85        55.97 o
   3   5  17        905.73        850.98        44.06 o
   4   5  17        228.64        216.23        22.04 o
   5   5  17       1665.99       1635.33        65.59 o
   6   5  17       1093.58       1186.77        54.04 o
   7   5  17         36.76         44.73        16.09 o
   8   5  17          0.85         34.30        23.31 o
  -6   6  17        393.36        533.49        79.95 o
  -5   6  17         55.10         36.75        43.65 o
  -4   6  17         87.19         66.99        21.98 o
  -3   6  17        133.59        119.60        32.93 o
  -2   6  17        205.44        207.02        33.67 o
  -1   6  17       2604.19       2546.17        56.66 o
   0   6  17         34.23         41.49         6.44 o
   1   6  17       1358.45       1414.51        44.02 o
   2   6  17        272.27        237.01        34.85 o
   3   6  17       1083.84       1073.79        79.92 o
   4   6  17         41.18         27.34        10.88 o
   5   6  17         60.41         87.26        19.58 o
   6   6  17          3.93         57.70        19.05 o
   7   6  17        994.20       1131.57        70.30 o
   8   6  17        253.87        276.90        44.55 o
  -6   7  17         14.93         25.54        14.12 o
  -5   7  17        631.79        536.70        90.95 o
  -4   7  17       2807.12       3057.10       145.47 o
  -3   7  17        534.67        462.27        54.00 o
  -2   7  17       1696.52       1761.07        66.37 o
  -1   7  17         75.92         36.80         8.19 o
   0   7  17         91.43         70.68        15.92 o
   1   7  17        287.21        246.15        23.05 o
   2   7  17        224.18        199.08        29.40 o
   3   7  17        193.72        173.87        25.49 o
   4   7  17        457.33        484.44        46.33 o
   5   7  17        625.25        619.83        60.35 o
   6   7  17        124.90        172.84        25.03 o
   7   7  17        592.89        711.30        96.92 o
  -5   8  17        963.99       1151.28        96.47 o
  -4   8  17        366.99        289.56        51.54 o
  -3   8  17         27.28         24.78        19.21 o
  -2   8  17       1114.53        949.84        75.15 o
  -1   8  17        265.24        223.55        45.03 o
   0   8  17       1131.84       1159.53        62.65 o
   1   8  17         45.62         64.76        34.89 o
   2   8  17        407.63        428.38        46.08 o
   3   8  17        169.78        177.94        37.49 o
   4   8  17        870.73        929.99        69.98 o
   5   8  17         81.43        103.06        21.15 o
   6   8  17          6.87          9.10        13.14 o
   7   8  17         14.04          0.73        11.50 o
  -4   9  17        115.43         48.98        28.65 o
  -3   9  17       1237.83       1039.16       111.95 o
  -2   9  17        130.71        191.22        61.33 o
  -1   9  17        126.92        135.29        37.94 o
   0   9  17         85.66         84.42        15.25 o
   1   9  17        323.28        244.25        41.85 o
   2   9  17         28.06         31.42        11.92 o
   3   9  17        221.95        206.23        30.32 o
   4   9  17         29.03         86.02        28.99 o
   5   9  17        727.36        698.32        93.80 o
   6   9  17        444.20        364.66        83.57 o
  -2  10  17          5.71         77.86        36.07 o
  -1  10  17        159.21        138.26        31.79 o
   0  10  17        102.76        105.10        27.60 o
   1  10  17         13.94          9.44        17.70 o
   2  10  17        887.02        942.59        58.25 o
   3  10  17        617.04        621.25        85.50 o
   4  10  17        256.11        231.96        53.27 o
   1  11  17        147.40        129.32        30.46 o
   2  11  17        747.88        723.12        56.55 o
  -2  -7  18        411.67        361.27        60.69 o
  -1  -7  18         14.95         58.41        20.75 o
   0  -7  18         33.00         31.83        12.00 o
   1  -7  18         74.48        113.28        33.34 o
   2  -7  18        420.63        382.76        78.88 o
   3  -7  18        720.76        932.88        77.70 o
  -3  -6  18        138.26        140.76        27.68 o
  -2  -6  18        174.72        212.46        37.32 o
  -1  -6  18       1815.90       2099.79       114.92 o
   0  -6  18        493.10        561.23        64.66 o
   1  -6  18        353.64        321.30        32.46 o
   2  -6  18        225.56        251.36        49.06 o
   3  -6  18         97.15         47.03        24.88 o
   4  -6  18        116.42         67.86        22.49 o
   5  -6  18          6.57         17.90        12.47 o
  -5  -5  18         29.20         40.24        26.30 o
  -4  -5  18        284.04        284.93        79.94 o
  -3  -5  18       1554.79       1681.93        99.28 o
  -2  -5  18         22.76         73.27        18.62 o
  -1  -5  18         44.69         69.74        19.61 o
   0  -5  18         43.86         57.89        16.49 o
   1  -5  18       1714.72       1822.86        70.67 o
   2  -5  18        797.97        733.72        70.11 o
   3  -5  18        217.32        164.23        36.83 o
   4  -5  18        118.30        138.82        27.83 o
   5  -5  18        274.06        265.27        59.18 o
   6  -5  18          1.54         20.59        12.37 o
  -5  -4  18        114.17        142.51        35.06 o
  -4  -4  18        319.71        381.05        51.42 o
  -3  -4  18          9.03         74.37        26.96 o
  -2  -4  18        872.35        843.17        66.71 o
  -1  -4  18        221.38        217.30        27.42 o
   0  -4  18       3016.64       3042.70       101.20 o
   1  -4  18       1687.08       1658.88        67.80 o
   2  -4  18        350.00        353.28        30.94 o
   3  -4  18        114.66         79.78        14.42 o
   4  -4  18         69.60         26.06        41.54 o
   5  -4  18          0.25         17.78        12.34 o
   6  -4  18         25.28         42.05        14.65 o
   7  -4  18        197.12        115.06        25.70 o
  -6  -3  18        181.00        195.34        34.82 o
  -5  -3  18        290.81        262.47        39.26 o
  -4  -3  18        766.21        768.05        74.35 o
  -3  -3  18       1013.45       1087.52        61.95 o
  -2  -3  18       3643.48       3878.40       124.58 o
  -1  -3  18        787.86        745.11        50.28 o
   0  -3  18         60.20         55.59        15.00 o
   1  -3  18        828.16        812.47        47.92 o
   2  -3  18        529.05        493.12        30.84 o
   3  -3  18       1963.59       2045.00       110.93 o
   4  -3  18        679.99        638.50        66.96 o
   5  -3  18         17.57         31.44        22.39 o
   6  -3  18         12.51         43.66        12.37 o
   7  -3  18        159.93        143.88        75.56 o
  -6  -2  18        246.39        249.01        37.72 o
  -5  -2  18       1415.27       1492.59       106.39 o
  -4  -2  18         57.74         61.79        16.84 o
  -3  -2  18         85.57         44.43        16.91 o
  -2  -2  18        494.20        542.16        40.69 o
  -1  -2  18       2217.09       2206.43        55.87 o
   0  -2  18       2931.54       2936.36        77.38 o
   1  -2  18        873.77        859.85        45.76 o
   2  -2  18        208.09        168.75        20.69 o
   3  -2  18       2138.57       2120.22        61.33 o
   4  -2  18        160.44        163.28        19.81 o
   5  -2  18        649.17        691.78        70.28 o
   6  -2  18        180.42        175.95        33.08 o
   7  -2  18        128.36        157.01        28.03 o
   8  -2  18        233.29        215.89        39.25 o
  -7  -1  18        140.57        148.75        32.50 o
  -6  -1  18        203.85        225.48        34.29 o
  -5  -1  18          1.28         18.06        13.50 o
  -4  -1  18        545.22        648.54        63.67 o
  -3  -1  18       2988.39       2881.19       201.83 o
  -2  -1  18       2280.18       2441.84        75.33 o
  -1  -1  18       5168.49       5263.00       142.91 o
   0  -1  18        715.88        741.88        41.56 o
   1  -1  18        990.18        917.15        40.94 o
   2  -1  18       2191.33       2214.84        72.69 o
   3  -1  18          4.23          7.16         4.01 o
   4  -1  18        137.31        139.70        20.52 o
   5  -1  18       1977.54       2118.57        87.49 o
   6  -1  18        127.29        114.86        28.09 o
   7  -1  18        848.23        922.58        88.64 o
   8  -1  18        467.79        572.36        69.61 o
  -7   0  18         72.45         17.33        12.41 o
  -6   0  18        642.09        528.79        62.58 o
  -5   0  18        709.88        701.30        57.37 o
  -4   0  18        707.95        720.36        54.83 o
  -3   0  18          3.57         29.91         8.82 o
  -2   0  18        543.95        564.00        49.01 o
  -1   0  18         89.43        106.05        13.09 o
   0   0  18       2089.99       2226.53        67.06 o
   1   0  18       1839.00       1785.61        47.02 o
   2   0  18         32.25         43.33         8.01 o
   3   0  18        226.96        205.04        17.90 o
   4   0  18        377.61        325.95        27.30 o
   5   0  18        178.40        139.00        17.53 o
   6   0  18         42.47         29.81        10.09 o
   7   0  18        290.45        260.73        35.94 o
   8   0  18         18.11         51.96        22.91 o
  -7   1  18        433.46        419.53        74.10 o
  -6   1  18        507.73        473.76       104.40 o
  -5   1  18          4.28         43.59        34.45 o
  -4   1  18        291.55        266.60        24.28 o
  -3   1  18        380.70        388.91        41.02 o
  -2   1  18       4497.43       4663.69       108.95 o
  -1   1  18         24.45         37.44         6.80 o
   0   1  18        538.95        465.87        43.72 o
   1   1  18          7.50         33.49        11.84 o
   2   1  18        735.50        626.07        29.86 o
   3   1  18       1868.93       1830.73        76.04 o
   4   1  18        278.75        287.62        19.94 o
   5   1  18         34.95         23.01         8.71 o
   6   1  18       1642.68       1767.85       108.24 o
   7   1  18         77.06         46.62        10.41 o
   8   1  18        132.88        225.04        39.56 o
   9   1  18        369.79        389.86        62.19 o
  -7   2  18         93.52         61.86        22.89 o
  -6   2  18       1278.41       1094.21       140.55 o
  -5   2  18       3621.71       4117.54       192.61 o
  -4   2  18         78.21         97.91        26.28 o
  -3   2  18       2000.89       2143.55       115.14 o
  -2   2  18        518.36        514.82        43.23 o
  -1   2  18         66.89         34.77         7.32 o
   0   2  18        762.16        721.99        31.82 o
   1   2  18         32.17         43.80         6.11 o
   2   2  18         10.66         20.99         5.72 o
   3   2  18        477.41        457.02        22.91 o
   4   2  18       2137.38       2066.65        70.52 o
   5   2  18       1029.81        960.67        58.58 o
   6   2  18       1036.60       1036.66        42.36 o
   7   2  18          7.53         73.94        23.98 o
   8   2  18         24.85         45.60        20.99 o
   9   2  18          0.09         42.23        12.59 o
  -7   3  18          8.36        101.32        29.83 o
  -6   3  18        443.19        533.49        65.41 o
  -5   3  18         83.29         93.68        23.62 o
  -4   3  18        348.99        302.07        32.64 o
  -3   3  18       2550.19       2549.80        55.44 o
  -2   3  18        361.03        329.06        23.95 o
  -1   3  18       7516.80       7637.47       135.42 o
   0   3  18        127.67        133.41        16.87 o
   1   3  18       1026.20        993.55        30.55 o
   2   3  18       4024.04       4056.19        75.92 o
   3   3  18        260.23        202.48        18.99 o
   4   3  18        370.62        377.73        26.07 o
   5   3  18         42.63         51.92        10.74 o
   6   3  18        240.68        291.45        27.83 o
   7   3  18        714.60        745.83        68.56 o
   8   3  18        573.04        522.56        64.16 o
   9   3  18        114.12         78.51        22.54 o
  -7   4  18        206.31        180.66        32.41 o
  -6   4  18        422.62        532.91       122.27 o
  -5   4  18         96.59         72.93        29.53 o
  -4   4  18       1117.95       1275.00       151.19 o
  -3   4  18         29.00         34.20        17.09 o
  -2   4  18        130.38        116.29        14.45 o
  -1   4  18       1818.19       1720.70        64.35 o
   0   4  18         80.78         66.42         7.59 o
   1   4  18         91.23         82.50         8.11 o
   2   4  18         47.47         48.47         5.62 o
   3   4  18       1013.59       1014.66        50.79 o
   4   4  18       1276.83       1212.55        57.81 o
   5   4  18        450.91        445.97        45.93 o
   6   4  18        702.78        777.22        62.43 o
   7   4  18       1223.18       1260.81        75.30 o
   8   4  18         37.07         32.18        17.01 o
  -6   5  18        261.64        368.02        69.93 o
  -5   5  18        446.36        463.78        70.40 o
  -4   5  18         71.67         67.13        30.18 o
  -3   5  18        102.38         85.82        21.11 o
  -2   5  18       2110.68       2055.88       164.99 o
  -1   5  18         22.41         35.42         5.95 o
   0   5  18          4.94         16.45         7.99 o
   1   5  18       1187.69       1244.48        45.11 o
   2   5  18       1194.14       1153.60        47.89 o
   3   5  18         11.39         11.11         9.68 o
   4   5  18       2353.57       2326.22        50.78 o
   5   5  18         19.88         30.47        11.63 o
   6   5  18        499.97        477.71        40.87 o
   7   5  18         61.89         31.49        16.11 o
   8   5  18        271.43        333.08        48.36 o
  -6   6  18         84.59        131.89        37.88 o
  -5   6  18        391.31        464.52        74.88 o
  -4   6  18         63.04         59.34        21.81 o
  -3   6  18       1787.85       1711.79       114.64 o
  -2   6  18        566.46        580.98        98.45 o
  -1   6  18         11.82         23.53        11.96 o
   0   6  18       3375.99       3274.40        58.88 o
   1   6  18       4220.22       4360.13        73.36 o
   2   6  18        243.21        264.69        24.25 o
   3   6  18        414.84        382.48        45.60 o
   4   6  18         26.86         39.36        26.97 o
   5   6  18        608.61        726.94        71.38 o
   6   6  18        985.57       1070.52       106.78 o
   7   6  18          4.09         39.47        14.97 o
   8   6  18        101.77         65.22        25.25 o
  -5   7  18        226.90        220.62        61.38 o
  -4   7  18         19.09         13.66        13.16 o
  -3   7  18         26.38         24.80        26.24 o
  -2   7  18          2.40         73.16        72.02 o
  -1   7  18        278.96        213.67        23.84 o
   0   7  18         46.12         46.00        12.28 o
   1   7  18          2.44         14.61         6.40 o
   2   7  18        330.21        354.20        36.80 o
   3   7  18       2636.45       2690.14       106.87 o
   4   7  18         92.88         71.09        18.85 o
   5   7  18        434.99        463.07        54.90 o
   6   7  18        382.49        461.92        77.34 o
   7   7  18        253.16        257.00        45.34 o
  -5   8  18          1.25         16.37        16.27 o
  -4   8  18        372.15        318.86       122.12 o
  -3   8  18         60.87         75.85        23.68 o
  -2   8  18        724.77        774.83        70.74 o
  -1   8  18        289.58        267.92        55.52 o
   0   8  18        959.78        919.44        78.21 o
   1   8  18        273.37        262.04        46.33 o
   2   8  18        226.57        250.57        29.51 o
   3   8  18        194.40        189.93        24.41 o
   4   8  18        307.65        384.72        41.14 o
   5   8  18        224.64        192.62        56.17 o
   6   8  18         68.29         63.23        22.27 o
   7   8  18        413.49        386.95        71.73 o
  -4   9  18         18.45          7.64        37.60 o
  -3   9  18         99.04        165.11        56.70 o
  -2   9  18        334.20        344.92        77.38 o
  -1   9  18        465.18        526.15        79.83 o
   0   9  18          8.97         17.15        20.58 o
   1   9  18        190.84        174.71        26.19 o
   2   9  18         87.36         65.25        17.65 o
   3   9  18        312.07        262.47        35.38 o
   4   9  18       1697.04       1925.84       110.50 o
   5   9  18          0.93         11.04        14.59 o
   6   9  18         11.61         29.01        26.49 o
  -2  10  18         39.79         35.75        11.71 o
  -1  10  18         54.18         64.51        27.07 o
   0  10  18         22.36         37.91        36.04 o
   1  10  18       1062.64       1104.98       252.99 o
   2  10  18          0.93         20.03        11.24 o
   3  10  18        233.84        208.99        36.38 o
   4  10  18         21.01         30.69        16.54 o
   0  -7  19         37.75         38.06        13.69 o
   1  -7  19         56.36         53.70        24.92 o
  -3  -6  19        302.70        262.66        48.72 o
  -2  -6  19        399.15        353.60        67.29 o
  -1  -6  19        114.08         85.49        27.12 o
   0  -6  19         20.67          8.98        22.87 o
   1  -6  19         12.64         43.66        12.55 o
   2  -6  19        205.99        227.76        41.25 o
   3  -6  19         13.94         28.32        26.16 o
   4  -6  19        321.12        264.50        57.91 o
  -4  -5  19        152.48        188.50        46.33 o
  -3  -5  19        230.23        203.45        32.60 o
  -2  -5  19         59.54         76.26        19.39 o
  -1  -5  19       1031.74       1131.64        93.63 o
   0  -5  19        198.11        227.96        30.61 o
   1  -5  19        163.69        171.79        33.96 o
   2  -5  19         23.24         24.39        12.14 o
   3  -5  19        863.42        885.66        93.90 o
   4  -5  19        201.69        209.61        42.16 o
   5  -5  19          6.12         14.23         9.45 o
  -5  -4  19          9.61         49.46        41.00 o
  -4  -4  19       1451.39       1487.98        88.43 o
  -3  -4  19       1526.29       1613.29        69.65 o
  -2  -4  19        447.84        404.64        50.19 o
  -1  -4  19         42.29         47.55        15.52 o
   0  -4  19         98.14         92.91        19.64 o
   1  -4  19        369.61        378.76        32.97 o
   2  -4  19        393.00        400.04        37.81 o
   3  -4  19        716.55        662.82       111.83 o
   4  -4  19        117.22        141.45        21.96 o
   5  -4  19        626.71        675.40        71.84 o
   6  -4  19          6.46         49.05        13.54 o
  -6  -3  19        954.77        961.62        63.05 o
  -5  -3  19         17.51         56.20        46.31 o
  -4  -3  19        502.45        542.72        69.00 o
  -3  -3  19         93.17        117.48        23.09 o
  -2  -3  19       1224.97       1168.89        53.06 o
  -1  -3  19        444.13        450.27        47.78 o
   0  -3  19        760.43        751.90        53.31 o
   1  -3  19        223.80        203.80        19.81 o
   2  -3  19         13.21         23.85        11.40 o
   3  -3  19        552.33        485.85        47.90 o
   4  -3  19       1640.43       1748.01        68.09 o
   5  -3  19        183.75        211.86        24.47 o
   6  -3  19        257.01        285.01        62.60 o
   7  -3  19        231.14        219.43        48.10 o
  -6  -2  19        115.41         64.97        34.42 o
  -5  -2  19        657.12        680.97        65.38 o
  -4  -2  19        712.10        721.20        82.56 o
  -3  -2  19       2221.93       2294.35        65.41 o
  -2  -2  19        283.73        312.82        27.41 o
  -1  -2  19        122.71        173.60        22.17 o
   0  -2  19          3.97         21.24        12.75 o
   1  -2  19       2695.95       2799.77        75.05 o
   2  -2  19       1235.97       1167.72        52.12 o
   3  -2  19        116.07         72.02        15.12 o
   4  -2  19         15.84         18.79         6.78 o
   5  -2  19         53.39         90.05        29.69 o
   6  -2  19        268.82        280.60        36.81 o
   7  -2  19         50.44         62.29        22.93 o
   8  -2  19         99.88         96.45        27.80 o
  -6  -1  19        417.37        387.36        81.64 o
  -5  -1  19       1699.50       1758.79       104.01 o
  -4  -1  19        222.95        229.01        25.88 o
  -3  -1  19          0.45         13.24         7.37 o
  -2  -1  19         68.42         95.90        16.23 o
  -1  -1  19        227.12        232.30        26.40 o
   0  -1  19       1124.87       1076.27        67.77 o
   1  -1  19        114.07        127.97        13.85 o
   2  -1  19        293.11        258.88        22.85 o
   3  -1  19       4577.48       4695.55       110.95 o
   4  -1  19         64.00         67.10        12.25 o
   5  -1  19         13.76         24.25         9.02 o
   6  -1  19        332.99        334.76        40.07 o
   7  -1  19         17.39         28.03        13.75 o
   8  -1  19         17.86         23.36        11.89 o
  -7   0  19         54.63        120.85        69.59 o
  -6   0  19         95.49        110.48        29.77 o
  -5   0  19          6.22         23.39        11.85 o
  -4   0  19        335.65        324.04        33.15 o
  -3   0  19       2372.16       2446.02        75.56 o
  -2   0  19        641.36        759.83        49.56 o
  -1   0  19         40.48         66.09        17.47 o
   0   0  19       1042.06       1029.12        56.69 o
   1   0  19        815.61        728.23        38.84 o
   2   0  19        207.85        223.01        19.82 o
   3   0  19       1433.51       1304.11        46.80 o
   4   0  19         36.70         32.44         8.37 o
   5   0  19       1141.61       1130.32       101.12 o
   6   0  19        175.20        150.63        28.82 o
   7   0  19        927.07       1090.32        91.10 o
   8   0  19         66.92         55.28        13.61 o
  -7   1  19        333.75        339.04        88.24 o
  -6   1  19       1031.46       1062.76        95.97 o
  -5   1  19        410.50        365.43        72.50 o
  -4   1  19       1561.69       1625.20       103.32 o
  -3   1  19       1682.60       1698.60        67.50 o
  -2   1  19        258.62        286.89        22.35 o
  -1   1  19       3148.76       3326.97        69.71 o
   0   1  19         92.42         70.09        10.37 o
   1   1  19         36.88         41.35         9.08 o
   2   1  19       1593.04       1613.19        62.83 o
   3   1  19        187.43        174.02        14.82 o
   4   1  19       3662.16       3973.88        84.12 o
   5   1  19        472.81        404.32        43.74 o
   6   1  19         48.36         32.63        18.25 o
   7   1  19         18.42         33.89        21.76 o
   8   1  19         42.80         30.77        12.75 o
  -7   2  19        889.30       1016.28        86.17 o
  -6   2  19         77.04        145.16        38.93 o
  -5   2  19          4.31         65.38        22.92 o
  -4   2  19        620.89        598.73        60.31 o
  -3   2  19       1470.28       1329.79        98.61 o
  -2   2  19        330.46        312.77        34.73 o
  -1   2  19        114.79        156.82        18.23 o
   0   2  19         25.86         21.58        16.43 o
   1   2  19       4167.62       4431.98        92.14 o
   2   2  19       1853.80       1763.87        63.20 o
   3   2  19         72.47         44.45         8.57 o
   4   2  19       1706.84       1711.41        63.01 o
   5   2  19        325.46        286.85        32.19 o
   6   2  19        370.94        323.67        36.95 o
   7   2  19        111.18        123.71        17.51 o
   8   2  19        190.85        169.47        28.88 o
  -7   3  19         15.72         60.82        26.31 o
  -6   3  19        477.20        528.87        69.16 o
  -5   3  19       1999.17       2199.80       201.53 o
  -4   3  19          0.71         32.18        10.31 o
  -3   3  19       2298.30       2219.32        95.53 o
  -2   3  19        871.16        810.77        62.52 o
  -1   3  19       1391.08       1270.78        53.88 o
   0   3  19        539.75        600.34        27.62 o
   1   3  19        860.66        794.57        49.82 o
   2   3  19        467.33        440.02        27.87 o
   3   3  19       3085.94       3274.53       121.97 o
   4   3  19         69.97         40.18        12.09 o
   5   3  19       1232.86       1191.82        70.07 o
   6   3  19        209.20        236.31        24.95 o
   7   3  19          0.63         23.87        10.21 o
   8   3  19         12.60         33.00        14.38 o
  -6   4  19        310.52        236.99        56.70 o
  -5   4  19         22.61         15.02        53.61 o
  -4   4  19        532.86        541.94        93.42 o
  -3   4  19        840.12        864.82        88.67 o
  -2   4  19          6.81         13.31         4.16 o
  -1   4  19       1095.37       1106.14        52.89 o
   0   4  19       1041.17        996.89        54.30 o
   1   4  19        569.67        593.07        29.58 o
   2   4  19       1162.60       1193.83        52.33 o
   3   4  19       1579.04       1556.56        55.94 o
   4   4  19          0.63         13.92         5.80 o
   5   4  19         42.95         45.60        11.64 o
   6   4  19         27.84         37.04        15.39 o
   7   4  19         67.56         45.43        11.33 o
   8   4  19        170.32        176.48        29.74 o
  -6   5  19        135.95        140.71        33.77 o
  -5   5  19         14.18         59.51        24.27 o
  -4   5  19        521.14        589.82        64.31 o
  -3   5  19         37.24         73.16        22.59 o
  -2   5  19        804.54        715.83        79.02 o
  -1   5  19       1039.72       1103.13        62.55 o
   0   5  19       4316.67       4360.66       110.73 o
   1   5  19        827.49        799.41        35.51 o
   2   5  19        902.50        892.33        43.65 o
   3   5  19        311.00        302.74        26.09 o
   4   5  19       1884.40       1820.11        80.52 o
   5   5  19        322.49        323.04        48.30 o
   6   5  19        116.85        155.63        19.24 o
   7   5  19        180.15        177.35        51.62 o
   8   5  19        174.72        170.31        41.67 o
  -6   6  19         77.94         43.83        25.54 o
  -5   6  19        426.83        370.10        69.71 o
  -4   6  19        255.96        240.36        39.58 o
  -3   6  19        337.72        371.57        52.02 o
  -2   6  19        218.21        219.10        31.62 o
  -1   6  19         28.89         24.71         5.46 o
   0   6  19        451.20        443.80        29.13 o
   1   6  19       1020.90        971.84        37.63 o
   2   6  19       1048.95        934.79        49.28 o
   3   6  19        755.11        776.92        64.06 o
   4   6  19        733.32        838.01       106.30 o
   5   6  19         31.74         44.04        22.47 o
   6   6  19         10.85          4.70        12.16 o
   7   6  19        213.82        221.64        65.77 o
   8   6  19          0.18         36.84        23.19 o
  -5   7  19         36.33         64.46        54.53 o
  -4   7  19         36.04         51.45        18.31 o
  -3   7  19         20.30         87.59        24.30 o
  -2   7  19       1229.77       1196.67        99.16 o
  -1   7  19       1748.72       1832.26        65.97 o
   0   7  19        900.30        968.52        43.88 o
   1   7  19        669.10        645.49        41.80 o
   2   7  19         89.93         81.71        18.41 o
   3   7  19         11.79         32.30        11.67 o
   4   7  19          5.36         32.11        16.43 o
   5   7  19        639.01        547.09        60.81 o
   6   7  19         12.69         38.94        27.14 o
   7   7  19         70.27         56.39        33.41 o
  -4   8  19        349.28        316.40        95.48 o
  -3   8  19         53.41        113.65       156.30 o
  -2   8  19        444.91        454.53        71.78 o
  -1   8  19        305.89        213.11        45.26 o
   0   8  19        366.89        351.88        44.49 o
   1   8  19        717.82        778.88        53.81 o
   2   8  19        635.29        653.83        60.89 o
   3   8  19        591.84        690.67       104.07 o
   4   8  19        153.99        120.94        20.32 o
   5   8  19         23.08         60.48        17.18 o
   6   8  19         81.50         82.01        28.25 o
  -3   9  19          0.07         17.50        26.30 o
  -2   9  19         30.68         31.66        35.24 o
  -1   9  19       1593.82       1680.61       135.21 o
   0   9  19       1477.54       1403.30       121.29 o
   1   9  19         18.46         41.70        14.99 o
   2   9  19        145.31        105.70        22.87 o
   3   9  19          5.32         38.24        27.86 o
   4   9  19         40.78         41.07        14.56 o
   5   9  19         36.18         54.19        17.87 o
  -2  10  19        206.33        151.05        30.64 o
  -1  10  19        229.72        202.63        48.09 o
   0  10  19         84.91         97.52        30.63 o
   1  10  19        146.17        128.65        34.57 o
   2  10  19        350.64        376.03        65.16 o
   3  10  19          1.44          9.12        10.32 o
   4  10  19        360.64        305.66        84.84 o
  -2  -6  20        408.02        345.10        61.04 o
  -1  -6  20        224.90        257.62        78.01 o
   0  -6  20         51.36         52.28        23.89 o
   1  -6  20         67.06         48.05        26.73 o
   2  -6  20       1590.99       1637.73       158.31 o
   3  -6  20         66.74          3.73        15.01 o
  -4  -5  20         77.50         87.13        22.69 o
  -3  -5  20        423.46        394.37        61.65 o
  -2  -5  20        103.78        114.69        21.58 o
  -1  -5  20        545.52        581.68        61.15 o
   0  -5  20        262.89        192.27        36.94 o
   1  -5  20        243.04        293.54        46.84 o
   2  -5  20        207.70        167.77        53.33 o
   3  -5  20        227.32        231.31        54.01 o
   4  -5  20        430.50        448.65        81.08 o
   5  -5  20        182.63        195.95        49.93 o
  -4  -4  20         72.88         52.92        16.26 o
  -3  -4  20         82.19         81.98        23.11 o
  -2  -4  20        217.53        253.79        23.75 o
  -1  -4  20          3.94         35.52        14.21 o
   0  -4  20        103.96         97.35        30.57 o
   1  -4  20        744.39        764.02       108.32 o
   2  -4  20         21.31         23.54         9.79 o
   3  -4  20       1352.10       1357.96        77.44 o
   4  -4  20        743.68        824.20       177.50 o
   5  -4  20         80.41         40.86        25.09 o
   6  -4  20         24.15         46.09        14.31 o
  -5  -3  20         13.12         29.44        18.06 o
  -4  -3  20        756.77        831.55        71.06 o
  -3  -3  20        250.80        269.51        38.54 o
  -2  -3  20          6.51         37.32        25.47 o
  -1  -3  20         47.90         37.44        11.09 o
   0  -3  20       1707.15       1751.37        95.79 o
   1  -3  20        792.30        790.47        79.43 o
   2  -3  20          7.47         21.52         9.08 o
   3  -3  20        416.96        362.54        34.23 o
   4  -3  20        337.40        330.35        41.85 o
   5  -3  20       1250.24       1290.28        74.38 o
   6  -3  20       1043.71        719.78       116.96 o
   7  -3  20        230.83        193.22        39.64 o
  -6  -2  20       1018.21        966.16       130.64 o
  -5  -2  20        523.94        455.83        73.04 o
  -4  -2  20        911.52        944.09        73.26 o
  -3  -2  20        418.51        392.38        39.95 o
  -2  -2  20         15.10         32.98         9.16 o
  -1  -2  20         36.98         49.77         9.65 o
   0  -2  20        405.34        435.20        39.09 o
   1  -2  20          6.46         23.59         8.10 o
   2  -2  20       1363.37       1231.81        54.55 o
   3  -2  20        153.80        119.35        17.34 o
   4  -2  20       1331.67       1401.43       101.88 o
   5  -2  20        106.90        101.59        20.83 o
   6  -2  20         34.01         60.06        18.22 o
   7  -2  20          5.87        -13.54        13.56 o
  -6  -1  20          1.67         17.69        18.43 o
  -5  -1  20         91.84         25.03        28.34 o
  -4  -1  20        807.75        811.17        73.67 o
  -3  -1  20        342.04        325.17        30.03 o
  -2  -1  20        898.03        864.73        52.02 o
  -1  -1  20       5239.05       5354.38       120.00 o
   0  -1  20        963.81        987.23        60.69 o
   1  -1  20        341.98        388.39        32.12 o
   2  -1  20        475.60        469.78        36.19 o
   3  -1  20         85.41         70.10        11.65 o
   4  -1  20        398.52        444.68        34.49 o
   5  -1  20        285.76        216.87        33.83 o
   6  -1  20        195.98        223.64        28.83 o
   7  -1  20          2.26         44.90        18.75 o
   8  -1  20        111.39         78.60        24.53 o
  -6   0  20        183.03        151.04        35.69 o
  -5   0  20        413.06        440.49        68.51 o
  -4   0  20        614.49        621.91        62.44 o
  -3   0  20        328.18        304.98        35.14 o
  -2   0  20       1886.77       2016.96        69.33 o
  -1   0  20        353.79        336.54        30.19 o
   0   0  20         11.90         23.64        15.01 o
   1   0  20        542.66        478.98        31.19 o
   2   0  20        273.27        289.59        22.37 o
   3   0  20       3358.10       3653.08        69.24 o
   4   0  20         88.98         83.39        14.88 o
   5   0  20         19.81         33.25         9.81 o
   6   0  20         41.57         35.00        16.91 o
   7   0  20        322.20        294.75        40.17 o
   8   0  20         66.25         20.97        17.22 o
  -6   1  20        462.62        373.41        87.57 o
  -5   1  20        194.62        165.46        36.54 o
  -4   1  20          9.33         21.65        19.38 o
  -3   1  20         11.36         31.24        11.29 o
  -2   1  20         12.26         22.78         6.10 o
  -1   1  20        298.33        221.85        21.20 o
   0   1  20       2965.76       3137.69        79.32 o
   1   1  20        897.20        816.46        45.83 o
   2   1  20       1472.32       1562.51        61.96 o
   3   1  20       1233.12       1365.60        63.30 o
   4   1  20        628.62        597.08        42.83 o
   5   1  20         58.52         42.92        11.19 o
   6   1  20         98.15        102.60        21.30 o
   7   1  20         29.61         17.61        21.64 o
   8   1  20         25.65         31.08        13.28 o
  -6   2  20         22.44         79.51        25.27 o
  -5   2  20         49.70         88.42        20.29 o
  -4   2  20        342.40        250.82        32.00 o
  -3   2  20       4695.42       5094.10       292.66 o
  -2   2  20        658.84        655.91        51.25 o
  -1   2  20        641.66        663.12        36.28 o
   0   2  20       1331.99       1398.97        54.56 o
   1   2  20         16.72         11.53         7.57 o
   2   2  20        134.88        156.54        18.45 o
   3   2  20        806.62        784.23        44.46 o
   4   2  20        381.65        345.97        30.22 o
   5   2  20        109.60        111.55        19.68 o
   6   2  20        443.40        435.16        44.45 o
   7   2  20          3.25         17.42         9.67 o
   8   2  20        490.59        617.08        75.45 o
  -6   3  20         82.04         55.89        24.10 o
  -5   3  20         75.68         86.18        23.36 o
  -4   3  20       1764.55       1856.11       109.87 o
  -3   3  20       2509.45       2350.15       117.42 o
  -2   3  20       1091.57        971.74        68.62 o
  -1   3  20        268.25        256.33        19.19 o
   0   3  20       1418.12       1314.94        66.43 o
   1   3  20       6600.95       6345.63       304.87 o
   2   3  20        604.81        605.93        44.80 o
   3   3  20        283.81        233.25        17.40 o
   4   3  20        363.95        374.00        31.03 o
   5   3  20        461.15        427.45        43.16 o
   6   3  20         36.52         47.28        11.26 o
   7   3  20          7.36         28.30        10.64 o
   8   3  20         88.43         54.14        21.97 o
  -6   4  20          1.10         53.07        31.39 o
  -5   4  20         34.67         32.29        15.40 o
  -4   4  20        873.15        851.46        83.97 o
  -3   4  20        221.42        191.41        39.97 o
  -2   4  20       1476.54       1560.47        61.30 o
  -1   4  20       4494.14       4549.92        86.72 o
   0   4  20         95.12         84.55        12.49 o
   1   4  20       1062.40       1084.42        49.86 o
   2   4  20          1.08         33.51        14.11 o
   3   4  20       2172.62       2180.25        52.60 o
   4   4  20        142.80        120.00        20.07 o
   5   4  20         37.01         62.99        15.64 o
   6   4  20        197.38        154.34        32.64 o
   7   4  20        374.01        358.71        45.40 o
   8   4  20         23.59          9.97         9.32 o
  -6   5  20         18.52         48.53        21.21 o
  -5   5  20       1074.48       1110.93        90.91 o
  -4   5  20       1352.86       1404.05       110.59 o
  -3   5  20        296.53        284.26        44.52 o
  -2   5  20        716.25        675.50        53.27 o
  -1   5  20         89.62         42.48        12.17 o
   0   5  20       1082.80       1063.19        54.59 o
   1   5  20        348.08        316.15        27.43 o
   2   5  20        943.54        995.61        52.35 o
   3   5  20         46.97         30.67         6.48 o
   4   5  20         28.14         52.45        13.24 o
   5   5  20          0.12         12.27         7.86 o
   6   5  20        477.10        521.99        52.31 o
   7   5  20        113.54         96.33        24.34 o
   8   5  20         20.63         54.71        15.44 o
  -5   6  20         96.97         64.55        21.77 o
  -4   6  20         86.10         78.31        20.42 o
  -3   6  20       1651.67       1789.13       177.65 o
  -2   6  20        220.19        192.38        36.25 o
  -1   6  20        163.47        177.24        21.38 o
   0   6  20        774.40        799.89        55.80 o
   1   6  20        247.49        211.58        20.36 o
   2   6  20        126.50         97.36        14.00 o
   3   6  20        280.09        267.83        33.90 o
   4   6  20          6.27         64.20        18.35 o
   5   6  20          9.27         24.14        20.29 o
   6   6  20        159.48         99.46        24.16 o
   7   6  20         28.69         22.63        12.74 o
  -5   7  20        265.18        172.73        36.61 o
  -4   7  20        827.11        722.17       138.77 o
  -3   7  20       1555.64       1719.36       126.48 o
  -2   7  20        240.55        191.39        30.06 o
  -1   7  20        453.03        422.23        68.57 o
   0   7  20         75.77         68.29        12.61 o
   1   7  20        905.29        947.41       108.48 o
   2   7  20       1653.66       1750.23        98.03 o
   3   7  20         56.32         36.99        19.02 o
   4   7  20        464.55        438.36        64.42 o
   5   7  20       1756.20       1903.48        85.98 o
   6   7  20        423.28        368.96        52.14 o
   7   7  20         58.79        112.92        35.96 o
  -4   8  20         54.63         51.49        25.18 o
  -3   8  20         19.49         45.97        50.99 o
  -2   8  20       1211.21       1084.10       109.84 o
  -1   8  20        463.86        497.94        46.91 o
   0   8  20        673.86        615.68        61.44 o
   1   8  20         87.37        135.46        36.14 o
   2   8  20        222.91        220.80        29.42 o
   3   8  20         84.11         77.72        20.01 o
   4   8  20        535.07        591.58        61.97 o
   5   8  20        238.87        263.41        38.91 o
   6   8  20         20.20         49.33        13.25 o
  -3   9  20         19.65         61.50        38.97 o
  -2   9  20        486.24        459.66        76.13 o
  -1   9  20         74.60         71.57        57.08 o
   0   9  20          2.56         27.55        18.53 o
   1   9  20        551.80        606.26        87.30 o
   2   9  20        340.32        263.12        44.44 o
   3   9  20          8.68         20.46        11.42 o
   4   9  20        242.68        228.93        34.86 o
   5   9  20         71.34         50.12        16.23 o
  -1  10  20         72.44         49.46        30.96 o
   0  10  20        283.57        190.02       102.86 o
   1  10  20          0.64          9.51        17.84 o
   2  10  20          2.05         10.96        10.06 o
   3  10  20        171.31        146.31        28.82 o
  -1  -6  21         81.67         77.84        18.76 o
   0  -6  21       3005.69       3261.52       195.29 o
   1  -6  21        177.25        111.12        32.63 o
   2  -6  21          7.81         22.89        18.98 o
  -3  -5  21       1045.74       1125.45        78.02 o
  -2  -5  21        166.22        199.73        37.95 o
  -1  -5  21          7.57         15.57        18.24 o
   0  -5  21        158.14        169.53        34.30 o
   1  -5  21        227.38        181.23        28.77 o
   2  -5  21       1443.61       1747.77       104.32 o
   3  -5  21         17.64         51.46        20.44 o
   4  -5  21        433.65        433.13        72.48 o
  -4  -4  21          5.30         38.59        18.55 o
  -3  -4  21        154.69        164.84        64.94 o
  -2  -4  21         19.59         41.89        20.27 o
  -1  -4  21       3123.76       3570.07        65.77 o
   0  -4  21        873.04        942.87        62.83 o
   1  -4  21        970.88        987.88        65.87 o
   2  -4  21         78.05         63.29        14.93 o
   3  -4  21        128.63        102.08        24.59 o
   4  -4  21        197.12        261.23        67.56 o
   5  -4  21          7.69         38.70        17.46 o
  -5  -3  21         31.65         43.79        20.28 o
  -4  -3  21       1823.18       2005.84        98.98 o
  -3  -3  21         23.81         25.60        12.89 o
  -2  -3  21       2037.03       1979.10        93.12 o
  -1  -3  21       2172.04       2303.97        87.58 o
   0  -3  21        891.34        844.19        53.62 o
   1  -3  21       1336.77       1232.91        71.04 o
   2  -3  21         95.00        109.89        15.24 o
   3  -3  21        423.28        418.64        40.99 o
   4  -3  21        289.92        253.19        55.25 o
   5  -3  21        878.93        801.77        80.28 o
   6  -3  21         84.79         30.72        32.63 o
  -5  -2  21        332.35        205.39        39.96 o
  -4  -2  21         88.57        103.77        24.25 o
  -3  -2  21        162.95        221.09        38.33 o
  -2  -2  21       1052.21       1008.92        61.83 o
  -1  -2  21         45.09         46.40        10.56 o
   0  -2  21       3170.48       3209.48        97.34 o
   1  -2  21        231.42        241.65        28.59 o
   2  -2  21        322.62        262.57        27.88 o
   3  -2  21          5.73         26.22        10.19 o
   4  -2  21         48.22         42.87        11.91 o
   5  -2  21        375.87        346.43        63.75 o
   6  -2  21         64.95         64.48        19.04 o
   7  -2  21         92.42         53.22        18.85 o
  -6  -1  21         11.14         15.02        16.99 o
  -5  -1  21        556.43        563.60        72.54 o
  -4  -1  21          1.23         -9.33        23.38 o
  -3  -1  21       3181.13       3302.68       105.01 o
  -2  -1  21       2282.39       2409.97        77.73 o
  -1  -1  21         94.96        101.19        15.27 o
   0  -1  21       1104.90       1050.74        53.76 o
   1  -1  21        140.66        144.45        18.52 o
   2  -1  21       1251.61       1267.75        73.98 o
   3  -1  21        114.31         91.27        12.71 o
   4  -1  21         29.26         49.89        13.40 o
   5  -1  21         49.08         14.84         7.30 o
   6  -1  21        518.37        569.99       114.99 o
   7  -1  21         30.58         88.93        43.27 o
  -6   0  21        845.48        738.71        92.87 o
  -5   0  21        542.13        495.38        64.83 o
  -4   0  21        350.72        368.93        47.02 o
  -3   0  21        537.60        600.98        59.93 o
  -2   0  21         47.91         69.22        19.14 o
  -1   0  21       2539.10       2740.27        94.34 o
   0   0  21        292.44        250.37        25.59 o
   1   0  21       3705.38       4034.50        87.11 o
   2   0  21       1019.33       1076.45        67.78 o
   3   0  21        367.22        316.89        31.53 o
   4   0  21        196.73        181.25        18.67 o
   5   0  21       1403.70       1250.35        88.80 o
   6   0  21        222.05        229.72        41.93 o
   7   0  21         11.08         34.78        52.15 o
   8   0  21         23.99         10.55        12.63 o
  -6   1  21          3.08         32.25        19.37 o
  -5   1  21         88.79        127.78        34.62 o
  -4   1  21       1287.93       1413.92        89.44 o
  -3   1  21          6.14         14.49        14.41 o
  -2   1  21       3141.95       3335.40        78.57 o
  -1   1  21       2012.48       2245.11        70.54 o
   0   1  21         45.54         46.75        10.53 o
   1   1  21       1126.23       1038.73        69.04 o
   2   1  21          4.57         22.57        14.80 o
   3   1  21          5.01         19.79        13.32 o
   4   1  21       1530.70       1503.45        56.57 o
   5   1  21        269.14        231.50        26.73 o
   6   1  21        193.06        179.48        21.61 o
   7   1  21       1387.49       1565.84        88.39 o
   8   1  21         37.57         26.01        10.53 o
  -6   2  21        375.29        264.12        68.15 o
  -5   2  21       2377.42       2643.56       152.63 o
  -4   2  21       1595.83       1683.45        76.71 o
  -3   2  21         21.41         28.53        22.33 o
  -2   2  21         36.67         29.40        11.14 o
  -1   2  21          8.78         40.79         8.36 o
   0   2  21        963.62        960.85        55.05 o
   1   2  21        840.97        844.88        46.69 o
   2   2  21       2219.31       2198.01        99.90 o
   3   2  21        139.04        153.83        20.48 o
   4   2  21       1011.61       1017.98        56.21 o
   5   2  21          1.31         28.45         8.15 o
   6   2  21        188.46        162.92        20.20 o
   7   2  21        149.53        117.41        27.08 o
   8   2  21        372.53        294.62        77.10 o
  -6   3  21         40.60         45.21        16.42 o
  -5   3  21          1.31         14.57        15.56 o
  -4   3  21        944.92        810.34        81.34 o
  -3   3  21       4279.87       4552.85       123.35 o
  -2   3  21        186.80        154.37        22.40 o
  -1   3  21        326.38        330.17        30.74 o
   0   3  21        425.51        413.54        32.04 o
   1   3  21        392.82        353.43        27.96 o
   2   3  21         69.10         57.70        17.86 o
   3   3  21        773.27        719.05        47.64 o
   4   3  21        317.69        225.68        23.95 o
   5   3  21         29.91         26.56        16.08 o
   6   3  21        323.65        293.71        28.51 o
   7   3  21          1.29         10.84        13.40 o
   8   3  21        320.54        308.97        45.99 o
  -6   4  21       1531.30       1755.75       134.02 o
  -5   4  21        616.68        611.54        86.83 o
  -4   4  21        186.08        227.98        31.93 o
  -3   4  21       1413.68       1687.75       110.72 o
  -2   4  21        746.51        752.91        56.87 o
  -1   4  21        514.26        467.61        37.87 o
   0   4  21        154.25         97.63        12.82 o
   1   4  21        345.96        367.52        28.23 o
   2   4  21         56.39         73.44        16.22 o
   3   4  21        118.07        123.87        19.58 o
   4   4  21          3.38          5.81         8.15 o
   5   4  21       1495.41       1640.44       156.34 o
   6   4  21         77.03         61.07        11.93 o
   7   4  21          0.55         15.32         7.54 o
   8   4  21         49.94         36.31        14.21 o
  -5   5  21          0.19         35.52        22.81 o
  -4   5  21         66.46        101.78        32.23 o
  -3   5  21         60.55         15.56        25.80 o
  -2   5  21        446.16        456.86        50.48 o
  -1   5  21       2144.73       2056.01        62.69 o
   0   5  21        392.87        348.75        27.46 o
   1   5  21        126.15        121.33        16.14 o
   2   5  21        400.99        346.84        32.78 o
   3   5  21         30.72         46.50        11.41 o
   4   5  21        183.56        157.44        30.08 o
   5   5  21        138.06         72.66        16.97 o
   6   5  21        212.68        265.00        30.78 o
   7   5  21        520.29        660.36        85.73 o
   8   5  21          2.07         25.77        24.70 o
  -5   6  21       1803.14       2009.51       246.21 o
  -4   6  21       1413.79       1571.15       120.60 o
  -3   6  21        564.45        588.41        76.52 o
  -2   6  21         34.90         78.41        34.08 o
  -1   6  21         47.12         75.40        15.36 o
   0   6  21          2.58          2.85         5.35 o
   1   6  21       1170.60       1140.69        49.86 o
   2   6  21         34.86         65.75        14.63 o
   3   6  21        303.50        314.65        33.73 o
   4   6  21       1274.04       1459.82        78.91 o
   5   6  21        464.30        416.18        66.07 o
   6   6  21        592.49        715.01        68.90 o
   7   6  21         12.47         50.02        18.89 o
  -4   7  21        283.55        302.86       103.77 o
  -3   7  21        473.15        373.28        96.03 o
  -2   7  21       1425.17       1514.56       114.21 o
  -1   7  21        445.49        495.97        72.95 o
   0   7  21         68.58         58.15         9.64 o
   1   7  21        216.60        207.85        21.67 o
   2   7  21        508.86        524.21        53.56 o
   3   7  21       2082.63       2204.09       128.87 o
   4   7  21        655.13        674.73        72.32 o
   5   7  21          1.43         26.68        20.05 o
   6   7  21        103.25         84.21        21.20 o
   7   7  21         17.28         29.93        14.25 o
  -4   8  21        352.11        225.13        82.48 o
  -3   8  21        399.48        490.96        79.38 o
  -2   8  21          4.85         18.54        40.10 o
  -1   8  21        431.22        287.44        41.71 o
   0   8  21       1240.92       1285.01       161.79 o
   1   8  21        260.56        244.96        27.96 o
   2   8  21         23.67         53.31        15.20 o
   3   8  21          3.62         52.37        16.23 o
   4   8  21         17.39         20.72        16.51 o
   5   8  21       1121.63       1263.39        97.51 o
   6   8  21         27.46         23.90        14.60 o
  -2   9  21         26.69         41.51        24.96 o
  -1   9  21        124.25         70.02        31.80 o
   0   9  21        183.65        197.93        96.52 o
   1   9  21        145.40        131.53        31.53 o
   2   9  21       1176.14       1166.73        90.41 o
   3   9  21         63.29         62.18        19.26 o
   4   9  21        178.14        274.33        42.55 o
   5   9  21        392.70        487.12        73.34 o
   0  10  21          7.08         15.92        15.94 o
   1  10  21        504.71        395.42       100.85 o
   2  10  21        372.89        373.90       171.27 o
   3  10  21        270.19        231.15        54.13 o
  -2  -5  22       1253.04       1342.23        84.84 o
  -1  -5  22          1.05         55.40        24.88 o
   0  -5  22       2371.77       2492.84       115.11 o
   1  -5  22        284.42        325.77        47.13 o
   2  -5  22         48.76         70.59        40.40 o
   3  -5  22        371.11        378.86        67.22 o
   4  -5  22        156.64        125.57        33.10 o
  -3  -4  22        832.82        898.23        76.77 o
  -2  -4  22        536.27        580.58        81.70 o
  -1  -4  22        861.17        939.22       105.43 o
   0  -4  22         62.99         73.12        22.45 o
   1  -4  22        592.34        491.37        61.56 o
   2  -4  22        291.03        304.19        44.61 o
   3  -4  22         34.13         42.04        19.41 o
   4  -4  22        228.63        180.92        85.36 o
   5  -4  22        432.13        383.04       108.17 o
  -4  -3  22         16.42         29.90        18.71 o
  -3  -3  22          7.88         55.07        15.56 o
  -2  -3  22        411.39        447.28        58.60 o
  -1  -3  22       2672.79       2818.00       137.31 o
   0  -3  22        138.73        121.96        36.65 o
   1  -3  22       1055.24       1041.22        61.10 o
   2  -3  22         88.90         83.72        20.07 o
   3  -3  22         54.96         38.48        11.48 o
   4  -3  22         52.62         88.05        32.31 o
   5  -3  22         40.99         68.55        16.70 o
   6  -3  22          0.29         37.78        10.46 o
  -5  -2  22        386.98        477.77        71.81 o
  -4  -2  22       1937.06       2095.71        99.59 o
  -3  -2  22        720.43        695.55        89.08 o
  -2  -2  22       2305.67       2238.96        89.08 o
  -1  -2  22        605.32        603.98        51.08 o
   0  -2  22        176.84        163.32        20.91 o
   1  -2  22        689.93        640.66        55.63 o
   2  -2  22        146.65         70.85        35.51 o
   3  -2  22        126.06        109.26        16.20 o
   4  -2  22        367.77        340.16        54.52 o
   5  -2  22       1132.65       1318.55       105.51 o
   6  -2  22        408.61        446.63        63.76 o
   7  -2  22        443.79        377.83        76.72 o
  -5  -1  22        978.08        746.71       102.65 o
  -4  -1  22        908.94        828.90        60.93 o
  -3  -1  22          0.35         27.15        10.39 o
  -2  -1  22        274.43        287.57        28.93 o
  -1  -1  22        220.65        238.36        27.12 o
   0  -1  22       2187.75       2431.47        81.97 o
   1  -1  22         42.15         48.13        11.34 o
   2  -1  22        170.28        147.94        31.89 o
   3  -1  22        856.76        888.77        75.57 o
   4  -1  22       1925.69       2006.62        72.77 o
   5  -1  22        496.73        500.47       102.34 o
   6  -1  22         54.83         25.59        30.47 o
   7  -1  22          2.34         26.00        15.10 o
  -6   0  22        152.39        242.57        54.94 o
  -5   0  22        659.12        590.09       127.13 o
  -4   0  22         19.72         18.95        10.70 o
  -3   0  22       2302.06       2360.59        82.89 o
  -2   0  22       1768.59       1885.69        73.16 o
  -1   0  22       1852.19       1782.31        83.37 o
   0   0  22         23.12         25.05         6.97 o
   1   0  22        443.50        442.42        42.67 o
   2   0  22        109.64         98.47        15.71 o
   3   0  22        418.23        397.74        33.27 o
   4   0  22        655.89        539.27        54.26 o
   5   0  22        144.43        132.62        18.42 o
   6   0  22        201.20        156.62        70.65 o
   7   0  22        395.82        359.22        94.69 o
  -6   1  22       2220.83       2710.21       217.61 o
  -5   1  22       1089.34       1205.19       102.45 o
  -4   1  22        287.54        216.41        41.42 o
  -3   1  22         60.73         68.29        16.39 o
  -2   1  22        212.59        216.92        29.93 o
  -1   1  22        400.11        459.88        36.00 o
   0   1  22       1234.72       1195.97        60.62 o
   1   1  22         14.27         59.36        18.86 o
   2   1  22        440.62        479.94        43.33 o
   3   1  22       2199.95       2241.98       119.22 o
   4   1  22          6.84         24.55        13.58 o
   5   1  22       1527.08       1624.44       123.08 o
   6   1  22         95.92         50.79        13.45 o
   7   1  22          0.45         25.04        22.97 o
   8   1  22         28.42         44.61        14.80 o
  -6   2  22        476.47        661.53        79.52 o
  -5   2  22        163.41        148.48        78.15 o
  -4   2  22        166.13        164.02        62.13 o
  -3   2  22        248.80        247.15        35.03 o
  -2   2  22       1688.16       1696.14        77.73 o
  -1   2  22         54.39         93.49        16.96 o
   0   2  22        288.93        339.58        28.70 o
   1   2  22        576.54        583.52        42.50 o
   2   2  22       2544.35       2506.40        65.29 o
   3   2  22       1160.84       1153.03        55.43 o
   4   2  22          0.42          8.63         9.20 o
   5   2  22        116.97        135.36        18.91 o
   6   2  22        221.71        218.99        25.87 o
   7   2  22        553.62        678.80        92.04 o
   8   2  22         98.51         64.79        31.28 o
  -6   3  22        152.87        144.25        63.78 o
  -5   3  22       1617.29       1585.79       117.29 o
  -4   3  22       1083.61       1006.91       110.90 o
  -3   3  22        515.14        446.33        57.50 o
  -2   3  22         11.30         28.01         9.52 o
  -1   3  22         38.08         34.33         8.18 o
   0   3  22          0.80         19.42         8.38 o
   1   3  22         15.60         29.94         9.12 o
   2   3  22         26.73         35.21        10.62 o
   3   3  22         13.21         27.91        11.29 o
   4   3  22       2664.66       2822.39       100.12 o
   5   3  22         45.01         35.37        11.95 o
   6   3  22        377.75        398.13        45.49 o
   7   3  22         81.75         55.40        12.90 o
   8   3  22          6.37         15.92        16.24 o
  -5   4  22          0.10         34.65        18.60 o
  -4   4  22          2.19         22.90        15.68 o
  -3   4  22        603.58        625.17        67.52 o
  -2   4  22         86.69         98.49        16.22 o
  -1   4  22        676.33        711.51        43.12 o
   0   4  22        330.52        308.46        34.41 o
   1   4  22       8341.81       8760.37       219.65 o
   2   4  22          2.89         30.76         8.36 o
   3   4  22       1491.31       1505.19        53.84 o
   4   4  22        186.62        168.59        23.17 o
   5   4  22         32.28         52.37        30.40 o
   6   4  22        294.45        260.65        28.34 o
   7   4  22         72.99         46.14        24.96 o
   8   4  22         46.87         75.89        28.51 o
  -5   5  22         46.51         36.85        17.17 o
  -4   5  22       1276.03       1423.06       160.64 o
  -3   5  22        190.30        265.70        41.36 o
  -2   5  22        519.53        484.90        56.44 o
  -1   5  22        399.77        348.37        29.96 o
   0   5  22        104.46         89.86        12.94 o
   1   5  22         28.03         29.95         9.75 o
   2   5  22        439.26        374.51        41.85 o
   3   5  22        588.08        540.43        38.98 o
   4   5  22        217.08        214.61        26.18 o
   5   5  22       1180.57       1224.20       102.55 o
   6   5  22        318.27        345.76        51.24 o
   7   5  22          1.91         23.21         9.61 o
  -5   6  22         14.24         24.96        18.12 o
  -4   6  22         99.30         96.43        25.59 o
  -3   6  22        437.00        395.75        71.66 o
  -2   6  22         25.82         36.05        19.47 o
  -1   6  22         33.85         18.15        15.59 o
   0   6  22       1129.01       1113.63        51.35 o
   1   6  22        402.44        382.26        30.32 o
   2   6  22       1604.95       1819.23        73.22 o
   3   6  22        439.24        393.80        52.60 o
   4   6  22          9.86         29.54        17.79 o
   5   6  22         39.04         71.39        23.33 o
   6   6  22        130.33        119.69        25.00 o
   7   6  22        280.42        225.64        39.70 o
  -4   7  22        332.14        414.03        67.94 o
  -3   7  22        293.30        223.35        75.96 o
  -2   7  22         11.17         49.29        16.28 o
  -1   7  22       1945.27       1992.56       101.76 o
   0   7  22        993.56        953.04        58.14 o
   1   7  22        159.65        151.63        19.70 o
   2   7  22         22.51         13.46        14.23 o
   3   7  22         97.33        105.26        21.81 o
   4   7  22         22.02         14.14        25.51 o
   5   7  22          7.30         36.24        23.02 o
   6   7  22        309.90        397.60        54.88 o
  -3   8  22        160.68         99.38        26.24 o
  -2   8  22        291.08        292.22       103.84 o
  -1   8  22        264.24        226.31        50.20 o
   0   8  22        248.02        263.90        39.80 o
   1   8  22       1894.20       1991.07       128.83 o
   2   8  22         58.87         76.23        16.67 o
   3   8  22        424.72        413.24        59.37 o
   4   8  22        139.71        152.56        26.43 o
   5   8  22         16.79         27.82        12.67 o
   6   8  22         34.97         75.69        19.32 o
  -2   9  22        508.35        397.37       140.61 o
  -1   9  22         54.19         40.48        14.86 o
   0   9  22       1352.20       1499.60        93.30 o
   1   9  22        719.08        663.10       139.43 o
   2   9  22          5.32         16.63         8.56 o
   3   9  22          0.90         29.33        15.70 o
   4   9  22         13.62         45.67        25.19 o
   1  10  22         75.70         57.49        18.94 o
   2  10  22        790.94        831.01       206.96 o
  -1  -5  23          4.63         30.47        20.67 o
   0  -5  23          3.50          3.08        10.62 o
   1  -5  23         80.81        184.25        46.86 o
   2  -5  23          6.81         35.93        22.15 o
   3  -5  23         13.91         78.25        63.31 o
  -3  -4  23          0.66         48.82        19.02 o
  -2  -4  23        273.98        222.30        43.09 o
  -1  -4  23        166.48        166.18        28.57 o
   0  -4  23        269.46        228.50        36.34 o
   1  -4  23        453.42        427.81        54.16 o
   2  -4  23        995.94        992.53       161.51 o
   3  -4  23         79.04        110.14        30.93 o
   4  -4  23        784.78        696.33       111.26 o
  -4  -3  23         17.12         48.78        12.81 o
  -3  -3  23       1080.84       1216.36        62.58 o
  -2  -3  23         39.01        108.63        24.53 o
  -1  -3  23        369.76        416.26        55.87 o
   0  -3  23        240.47        264.32        42.45 o
   1  -3  23        466.51        429.09        60.32 o
   2  -3  23         52.18         29.90        22.53 o
   3  -3  23        303.34        266.31        67.19 o
   4  -3  23         24.34         51.97        16.24 o
   5  -3  23        726.51        673.68        74.13 o
  -4  -2  23         11.93         37.83        12.98 o
  -3  -2  23         45.12         57.67        16.11 o
  -2  -2  23        269.29        282.08        37.68 o
  -1  -2  23        154.13        156.68        19.62 o
   0  -2  23        221.50        181.58        23.38 o
   1  -2  23         80.34         65.15        17.38 o
   2  -2  23       1157.48       1229.93        68.41 o
   3  -2  23       2989.30       3168.77       122.76 o
   4  -2  23        281.89        310.84        36.28 o
   5  -2  23        234.71        303.53        66.34 o
   6  -2  23          0.74         35.77        16.41 o
  -5  -1  23        332.46        262.38        54.08 o
  -4  -1  23       1082.29       1298.99       121.58 o
  -3  -1  23          5.24         34.25        26.73 o
  -2  -1  23       1289.74       1203.32        76.14 o
  -1  -1  23        362.00        347.38        34.23 o
   0  -1  23       1484.54       1508.29        65.39 o
   1  -1  23         30.36         33.79        17.20 o
   2  -1  23       1166.64       1216.65        91.83 o
   3  -1  23          5.97         20.83        18.30 o
   4  -1  23        196.43        150.57        17.64 o
   5  -1  23        435.28        380.03        58.95 o
   6  -1  23        430.29        470.54        67.39 o
   7  -1  23        135.87        135.33        72.34 o
  -5   0  23        133.75        104.68        53.98 o
  -4   0  23        206.08        202.01        31.21 o
  -3   0  23        470.58        448.38        47.21 o
  -2   0  23        102.05         95.60        16.31 o
  -1   0  23         79.40        100.03        15.65 o
   0   0  23        236.09        226.28        23.89 o
   1   0  23        346.46        423.46        33.97 o
   2   0  23       1611.81       1645.98        83.14 o
   3   0  23        218.36        213.96        26.17 o
   4   0  23       1763.43       1904.36       120.55 o
   5   0  23         38.17         29.26        11.29 o
   6   0  23         54.83         27.53        15.16 o
   7   0  23        115.01         94.13        30.80 o
  -5   1  23         10.82         30.37        18.20 o
  -4   1  23         38.12         71.33        15.69 o
  -3   1  23        315.18        337.69        36.42 o
  -2   1  23         12.40         47.04        12.02 o
  -1   1  23        957.95        909.86        50.35 o
   0   1  23        154.61        198.71        28.14 o
   1   1  23       2044.77       2100.08        66.33 o
   2   1  23        317.30        330.65        28.62 o
   3   1  23        502.69        472.83        37.48 o
   4   1  23         86.43         78.35        16.57 o
   5   1  23        634.57        595.51        62.41 o
   6   1  23        340.31        413.24        55.05 o
   7   1  23          9.14         39.60        18.88 o
  -5   2  23        177.29        150.81        63.06 o
  -4   2  23       1188.90       1205.19       123.57 o
  -3   2  23          2.74         31.48        16.08 o
  -2   2  23       2129.59       2253.34       106.72 o
  -1   2  23         15.92         24.82         8.78 o
   0   2  23        333.58        327.15        35.13 o
   1   2  23         60.40         59.33        14.78 o
   2   2  23       1510.81       1533.26        72.15 o
   3   2  23       1779.82       1829.46        64.03 o
   4   2  23          2.79         25.31        17.22 o
   5   2  23        851.87        851.97        59.26 o
   6   2  23        151.19        113.38        18.01 o
   7   2  23          2.76         12.58        24.69 o
  -5   3  23         54.04         97.32        27.88 o
  -4   3  23         90.62        130.74        37.75 o
  -3   3  23         72.93        115.20        35.24 o
  -2   3  23        133.86        106.17        30.52 o
  -1   3  23       2164.73       2193.24        67.04 o
   0   3  23        680.69        727.13        50.98 o
   1   3  23         10.03         14.64        18.39 o
   2   3  23       2144.07       2272.05        77.14 o
   3   3  23         39.33         39.46        15.48 o
   4   3  23         14.63         39.46        12.16 o
   5   3  23         27.34         51.19        13.42 o
   6   3  23        105.89         55.41        12.46 o
   7   3  23         24.84         12.20         6.73 o
  -5   4  23         49.24         76.66        21.21 o
  -4   4  23         79.79         80.43        25.72 o
  -3   4  23       1723.82       1668.33       163.81 o
  -2   4  23         45.31         30.44        14.19 o
  -1   4  23       4023.28       4263.03       111.20 o
   0   4  23        847.83        909.34        49.76 o
   1   4  23         60.82         41.13        15.26 o
   2   4  23         32.92         56.63        18.79 o
   3   4  23        377.38        320.34        45.79 o
   4   4  23        223.40        244.86        25.35 o
   5   4  23        111.62         91.07        13.78 o
   6   4  23         22.57         71.11        31.01 o
   7   4  23          2.23         34.47        14.20 o
  -5   5  23          1.81         28.04        18.57 o
  -4   5  23        579.00        412.95        99.24 o
  -3   5  23        213.26        208.73        38.05 o
  -2   5  23         62.12         81.13        18.32 o
  -1   5  23        173.91        184.64        21.10 o
   0   5  23        637.73        622.59        51.67 o
   1   5  23       4239.95       4591.95       114.14 o
   2   5  23        526.51        468.74        46.61 o
   3   5  23       1225.22       1259.26        63.93 o
   4   5  23         47.24         22.01        12.12 o
   5   5  23        156.44        171.04        25.68 o
   6   5  23          3.48         28.15        11.30 o
   7   5  23         69.62         70.50        16.67 o
  -4   6  23          7.61          1.21        15.38 o
  -3   6  23        142.70        159.13        78.64 o
  -2   6  23       1972.10       2158.26       147.09 o
  -1   6  23         32.35         33.52        25.66 o
   0   6  23       2714.38       2864.34        96.78 o
   1   6  23        182.20        163.73        20.79 o
   2   6  23         19.06         42.79        24.80 o
   3   6  23        899.37        854.66        64.34 o
   4   6  23         68.19        115.31        18.59 o
   5   6  23         93.60        107.53        45.49 o
   6   6  23          8.14         21.38        12.06 o
   7   6  23         75.84         58.76        19.11 o
  -4   7  23        299.69        268.75        53.63 o
  -3   7  23        902.27        883.94       142.96 o
  -2   7  23         79.08         64.13        22.84 o
  -1   7  23        454.06        373.58        45.53 o
   0   7  23        115.89        113.37        21.77 o
   1   7  23         23.85         46.52        29.42 o
   2   7  23        946.24       1090.22        71.85 o
   3   7  23          8.10         52.06        16.71 o
   4   7  23         51.88         35.33        13.59 o
   5   7  23         39.11         49.85        13.83 o
   6   7  23         68.01         73.92        20.15 o
  -3   8  23        194.63        176.72        54.53 o
  -2   8  23         11.23         37.40        24.55 o
  -1   8  23       2805.81       2951.30       226.37 o
   0   8  23        301.07        382.51        59.02 o
   1   8  23        191.04         94.40        20.98 o
   2   8  23         16.82         39.59        13.28 o
   3   8  23          1.54         32.72        18.51 o
   4   8  23        204.98        176.96        64.34 o
   5   8  23         90.49        102.53        32.06 o
  -1   9  23        304.94        259.33        56.73 o
   0   9  23         86.21         56.37        25.73 o
   1   9  23        106.90        120.14        38.78 o
   2   9  23         58.48         31.84        14.03 o
   3   9  23        124.89         83.54        16.02 o
   4   9  23         61.36        118.78        24.40 o
  -2  -4  24        100.87         74.03        20.45 o
  -1  -4  24        265.96        243.42        43.75 o
   0  -4  24       1159.33       1280.22       104.94 o
   1  -4  24        189.78        162.95        38.57 o
   2  -4  24          5.90         58.28        18.62 o
   3  -4  24          0.14         26.18        57.73 o
   4  -4  24        480.50        250.02        84.96 o
  -3  -3  24        336.88        350.14        81.11 o
  -2  -3  24         13.92         36.40        15.56 o
  -1  -3  24          3.10         50.54        14.23 o
   0  -3  24         13.97         26.39        36.69 o
   1  -3  24       1091.52       1236.40        73.22 o
   2  -3  24        700.38        790.72        66.75 o
   3  -3  24        483.80        411.32        55.47 o
   4  -3  24        967.78        977.85        79.96 o
   5  -3  24         28.03         23.59        18.24 o
  -4  -2  24        460.50        562.73        61.17 o
  -3  -2  24         45.28         68.55        20.28 o
  -2  -2  24       1829.70       1815.54       110.84 o
  -1  -2  24        804.31        859.91        77.28 o
   0  -2  24         47.79         72.49        14.73 o
   1  -2  24       2232.06       2193.03        88.28 o
   2  -2  24         42.57         21.14         9.11 o
   3  -2  24          1.81         25.86        10.65 o
   4  -2  24         10.92         23.12        11.44 o
   5  -2  24          1.04         29.59        12.78 o
   6  -2  24         64.83         52.24        21.37 o
  -4  -1  24        608.43        590.59       140.69 o
  -3  -1  24          7.34         25.94         8.34 o
  -2  -1  24       2028.13       2188.46        78.89 o
  -1  -1  24        235.64        252.94        26.51 o
   0  -1  24        504.17        512.93        43.00 o
   1  -1  24        261.76        269.12        34.16 o
   2  -1  24        194.51        168.81        20.77 o
   3  -1  24       1235.35       1248.39        69.79 o
   4  -1  24          0.34         20.63        11.26 o
   5  -1  24        229.40        205.96        41.73 o
   6  -1  24          3.32         28.22        10.85 o
  -5   0  24        366.71        222.76        57.65 o
  -4   0  24          6.60         14.47        12.91 o
  -3   0  24        161.09        139.15        32.60 o
  -2   0  24        196.27        198.52        20.86 o
  -1   0  24       2029.17       2093.90        94.57 o
   0   0  24       2474.44       2574.93       105.77 o
   1   0  24         44.34         36.82         8.73 o
   2   0  24       2358.83       2446.26       134.49 o
   3   0  24        348.19        335.47        33.01 o
   4   0  24          1.52          7.87        10.22 o
   5   0  24        337.68        291.36        32.07 o
   6   0  24        193.49        125.61        31.70 o
   7   0  24         34.19         29.36        32.98 o
  -5   1  24        214.97        160.67        41.98 o
  -4   1  24        161.78        117.33        28.98 o
  -3   1  24       1579.75       1789.81        62.75 o
  -2   1  24         35.75         32.70        13.29 o
  -1   1  24        653.15        665.56        57.91 o
   0   1  24        201.38        232.19        24.01 o
   1   1  24        326.26        402.92        34.06 o
   2   1  24        141.02        132.69        18.69 o
   3   1  24       1164.87       1206.25        58.15 o
   4   1  24        441.14        469.90        42.68 o
   5   1  24        185.55        131.27        31.18 o
   6   1  24        183.25        197.61        34.43 o
   7   1  24        114.32        148.63        31.62 o
  -5   2  24         34.43         48.05        22.49 o
  -4   2  24        410.72        407.46        60.89 o
  -3   2  24        258.51        256.45        30.56 o
  -2   2  24       1281.46       1173.51        72.91 o
  -1   2  24        487.32        511.90        48.29 o
   0   2  24          7.39         13.24        12.13 o
   1   2  24       1878.34       2245.59        68.99 o
   2   2  24        100.50        127.16        19.38 o
   3   2  24          5.84         26.91         9.03 o
   4   2  24         76.60         39.60        10.51 o
   5   2  24        322.01        273.21        32.14 o
   6   2  24        101.85         56.08        24.61 o
   7   2  24          2.76         12.07        10.52 o
  -5   3  24         44.78         46.83        37.33 o
  -4   3  24         61.53         83.14        28.23 o
  -3   3  24        246.21        238.99        45.63 o
  -2   3  24       5017.18       5097.05       292.62 o
  -1   3  24         52.10         50.95        13.06 o
   0   3  24        342.32        353.90        32.94 o
   1   3  24        157.41        178.96        28.76 o
   2   3  24        105.68         92.15        16.53 o
   3   3  24        300.74        310.54        29.11 o
   4   3  24         20.55         37.71        13.38 o
   5   3  24         64.04         65.75        14.09 o
   6   3  24        736.69        742.51        83.01 o
   7   3  24        413.31        368.81        77.33 o
  -5   4  24       1425.52       1543.98       123.58 o
  -4   4  24        198.68        165.25        75.01 o
  -3   4  24        124.28        112.81        43.16 o
  -2   4  24        132.33        156.84        22.57 o
  -1   4  24         21.66         20.46        10.34 o
   0   4  24        294.16        368.53        39.42 o
   1   4  24         20.72         32.63        24.77 o
   2   4  24       1642.57       1882.63        51.15 o
   3   4  24         96.92         67.56        14.86 o
   4   4  24        550.36        526.16        42.31 o
   5   4  24        414.73        371.25        52.96 o
   6   4  24        239.89        254.67        32.14 o
   7   4  24         35.26         45.92        25.76 o
  -4   5  24        551.48        565.57        98.25 o
  -3   5  24       1027.49       1076.77        91.44 o
  -2   5  24          9.15         14.92        16.22 o
  -1   5  24       1259.92       1328.06        74.20 o
   0   5  24        822.14        727.70        48.42 o
   1   5  24       1819.34       1872.40        85.67 o
   2   5  24         32.57         51.19        12.71 o
   3   5  24         21.71         45.58        10.76 o
   4   5  24         22.76         43.30        17.37 o
   5   5  24        311.36        278.13        34.59 o
   6   5  24         32.99         18.12        14.33 o
   7   5  24        100.79         97.92        27.01 o
  -4   6  24        936.51        985.15        90.73 o
  -3   6  24        149.50         98.90        48.72 o
  -2   6  24        231.20        253.69        31.98 o
  -1   6  24          4.03         40.99        21.86 o
   0   6  24        129.97        137.58        22.29 o
   1   6  24        461.19        473.70        45.63 o
   2   6  24          0.13         10.67         6.85 o
   3   6  24        436.08        384.97        46.85 o
   4   6  24        563.92        595.89        77.64 o
   5   6  24        534.19        457.04        66.13 o
   6   6  24         64.84         58.98        23.17 o
  -3   7  24        703.21        403.45        87.68 o
  -2   7  24        528.02        367.28        73.59 o
  -1   7  24          7.25         17.92        12.84 o
   0   7  24        342.55        221.23        41.67 o
   1   7  24         43.08         58.39        18.93 o
   2   7  24        156.44        144.55        24.47 o
   3   7  24          2.42         50.31        21.10 o
   4   7  24        229.55        282.67        46.68 o
   5   7  24         45.63         59.51        48.70 o
   6   7  24         80.43         87.78        20.65 o
  -2   8  24        263.97        340.28        58.35 o
  -1   8  24          1.02         26.12        44.07 o
   0   8  24          8.70         13.22        10.90 o
   1   8  24        231.50        301.92        58.82 o
   2   8  24         23.53         19.89        10.96 o
   3   8  24        319.67        313.12        48.74 o
   4   8  24        108.79         68.41        14.81 o
   5   8  24         32.93         39.33        21.09 o
  -1   9  24        183.88        180.02        42.18 o
   0   9  24        109.53         96.14        32.17 o
   1   9  24        524.43        459.65        81.55 o
   2   9  24        112.19         63.22        51.57 o
   3   9  24        711.34        669.14       139.60 o
  -1  -4  25         37.21         48.01        14.08 o
   0  -4  25        425.49        319.24        67.43 o
   1  -4  25        338.44        324.91        54.17 o
   2  -4  25        538.70        579.68       177.20 o
   3  -4  25        111.21        121.62        29.73 o
  -2  -3  25        339.17        278.51        44.90 o
  -1  -3  25        704.49        868.12        95.33 o
   0  -3  25       1569.40       1710.12       133.42 o
   1  -3  25         62.16         60.73        17.01 o
   2  -3  25        109.43         50.45        12.66 o
   3  -3  25         12.15         42.89        54.54 o
   4  -3  25          4.53          3.59        14.30 o
  -3  -2  25        929.12        914.14       141.39 o
  -2  -2  25         12.65         57.89        17.45 o
  -1  -2  25         90.92         72.07        19.61 o
   0  -2  25          2.06         27.60        12.08 o
   1  -2  25        158.86        174.77        23.76 o
   2  -2  25        206.77        164.73        24.71 o
   3  -2  25        630.92        579.91        72.37 o
   4  -2  25         15.31         76.10        20.83 o
   5  -2  25         41.08         48.08        12.15 o
  -4  -1  25        123.57         91.35        20.47 o
  -3  -1  25         23.84         29.29        12.33 o
  -2  -1  25        521.22        564.66        38.27 o
  -1  -1  25       1524.00       1590.57        58.58 o
   0  -1  25        755.22        762.32        70.52 o
   1  -1  25         94.17         80.79        13.48 o
   2  -1  25        195.68        146.74        17.52 o
   3  -1  25        286.84        269.17        34.02 o
   4  -1  25         11.95         33.26        17.44 o
   5  -1  25        190.63         96.85        23.87 o
   6  -1  25         61.70         43.11        13.02 o
  -4   0  25        883.57        857.36        76.60 o
  -3   0  25        342.71        290.14        36.33 o
  -2   0  25       1539.06       1625.16        68.46 o
  -1   0  25         69.66         74.13        12.33 o
   0   0  25        227.72        213.03        25.82 o
   1   0  25         48.66         63.38        12.29 o
   2   0  25          0.71          8.17         8.49 o
   3   0  25         34.21         34.59        13.16 o
   4   0  25        155.28        134.16        27.60 o
   5   0  25         46.55         43.26        13.71 o
   6   0  25        222.07        208.91        48.86 o
  -4   1  25        205.33        240.11        40.22 o
  -3   1  25         43.80         45.82        10.60 o
  -2   1  25        174.02        146.55        17.41 o
  -1   1  25        389.68        415.82        37.96 o
   0   1  25       1731.55       1692.20        63.02 o
   1   1  25        696.92        637.70        47.05 o
   2   1  25       1084.32       1079.70        63.44 o
   3   1  25       1024.45       1144.82        69.94 o
   4   1  25       1029.70        962.57       100.50 o
   5   1  25        190.62        143.31        34.03 o
   6   1  25          2.44         21.25        21.67 o
   7   1  25          0.54         52.43        20.80 o
  -5   2  25        100.62        124.40        33.30 o
  -4   2  25        360.87        321.07        58.70 o
  -3   2  25       2940.33       3526.77       199.66 o
  -2   2  25          3.91         44.46        15.32 o
  -1   2  25        569.39        583.86        49.14 o
   0   2  25        326.27        325.06        27.95 o
   1   2  25        336.90        356.84        33.43 o
   2   2  25        286.67        362.66        32.09 o
   3   2  25         48.07         39.34        14.40 o
   4   2  25         36.74         41.34        15.40 o
   5   2  25        744.60        779.41       100.96 o
   6   2  25        478.34        445.39        65.05 o
   7   2  25        632.99        656.77        86.91 o
  -4   3  25       1188.85       1075.72        97.34 o
  -3   3  25         82.56         97.53        23.72 o
  -2   3  25        154.45        103.69        19.08 o
  -1   3  25        544.03        597.40        50.97 o
   0   3  25         73.46         85.33        24.65 o
   1   3  25        192.55        150.53        20.57 o
   2   3  25        755.50        759.75        68.00 o
   3   3  25        443.62        429.81        41.57 o
   4   3  25        716.98        864.06        63.32 o
   5   3  25       1079.02        881.51       128.63 o
   6   3  25          4.30         55.25        20.12 o
   7   3  25        145.45        114.01        24.83 o
  -4   4  25        565.62        443.83        77.54 o
  -3   4  25        241.37        287.27        40.99 o
  -2   4  25        435.56        480.67        68.96 o
  -1   4  25          4.07          9.18        15.11 o
   0   4  25        263.36        224.40        23.01 o
   1   4  25         21.19         38.78        13.34 o
   2   4  25       1677.70       1736.69        57.91 o
   3   4  25         12.88         44.76        12.60 o
   4   4  25          0.94         20.17        10.91 o
   5   4  25          6.13          5.94         8.77 o
   6   4  25        311.36        271.63        56.91 o
   7   4  25        140.02        114.14        46.40 o
  -4   5  25          5.62         36.51        11.58 o
  -3   5  25        458.48        599.81        94.93 o
  -2   5  25         25.81         59.96        15.96 o
  -1   5  25        425.15        452.29        48.89 o
   0   5  25        178.03        163.28        17.95 o
   1   5  25          3.67         32.14         8.59 o
   2   5  25         60.58         49.90        13.94 o
   3   5  25        901.91        992.81        57.66 o
   4   5  25        779.12        743.36       109.09 o
   5   5  25        346.04        323.55        82.97 o
   6   5  25        473.01        537.81        72.39 o
  -3   6  25         56.86         50.67        26.06 o
  -2   6  25         17.13         31.08        13.64 o
  -1   6  25         60.96         41.21        16.28 o
   0   6  25         36.51         35.88        11.94 o
   1   6  25       1539.60       1521.64        67.02 o
   2   6  25         31.82         24.57        17.08 o
   3   6  25       1533.87       1669.66       170.52 o
   4   6  25        447.25        379.19        55.92 o
   5   6  25         82.49         39.77        14.63 o
   6   6  25         73.97         74.35        17.17 o
  -3   7  25          0.43         17.66        13.22 o
  -2   7  25        318.71        230.99        45.19 o
  -1   7  25        123.27        132.00        28.36 o
   0   7  25        993.82       1087.13       181.89 o
   1   7  25         78.91         64.62        50.23 o
   2   7  25         74.78         36.05        24.45 o
   3   7  25        263.64        231.37        40.93 o
   4   7  25        410.55        526.95       100.16 o
   5   7  25        705.46        920.25        97.70 o
  -2   8  25         18.32         25.10        35.44 o
  -1   8  25        428.90        418.21       101.03 o
   0   8  25         83.96         75.61        23.92 o
   1   8  25        450.34        583.04        94.43 o
   2   8  25       1424.11       1562.63        91.92 o
   3   8  25          1.72         47.54        15.55 o
   4   8  25        151.02         68.69        21.62 o
   0   9  25         94.13         31.48        36.13 o
   1   9  25        180.68        239.53        51.84 o
   2   9  25        107.79         89.29        32.04 o
  -1  -3  26          5.84         34.24        28.22 o
   0  -3  26         22.47         33.79        15.26 o
   1  -3  26        399.31        404.11        87.09 o
   2  -3  26          3.44         25.01        17.84 o
   3  -3  26        290.48        382.34        73.35 o
  -2  -2  26        848.49        805.30       132.12 o
  -1  -2  26        125.43        156.30        29.36 o
   0  -2  26        120.53        115.82        23.57 o
   1  -2  26        391.56        367.71        77.17 o
   2  -2  26          1.36         28.35        12.60 o
   3  -2  26        600.09        449.85        92.99 o
   4  -2  26        474.53        480.58        65.33 o
   5  -2  26        176.77        133.13        28.11 o
  -3  -1  26        808.52        838.40       129.76 o
  -2  -1  26         17.73         34.79        14.04 o
  -1  -1  26        181.65        172.27        26.61 o
   0  -1  26        993.36       1064.26        76.46 o
   1  -1  26        436.05        516.35        53.08 o
   2  -1  26         20.33         34.00        14.27 o
   3  -1  26        147.45        170.56        31.71 o
   4  -1  26        241.29        224.95        33.75 o
   5  -1  26       1120.06       1118.94       113.41 o
  -4   0  26          8.45         49.26        28.46 o
  -3   0  26         80.91         62.57        13.38 o
  -2   0  26          9.97         20.85         8.97 o
  -1   0  26        271.83        291.43        30.13 o
   0   0  26        303.72        256.70        27.17 o
   1   0  26        131.28         67.40        13.64 o
   2   0  26       2604.08       2742.86       108.88 o
   3   0  26        577.38        540.33        52.62 o
   4   0  26         81.01        107.39        23.41 o
   5   0  26         66.20         64.85        14.03 o
   6   0  26         28.09         21.83        16.36 o
  -4   1  26        660.48        615.81        75.97 o
  -3   1  26         63.77         71.55        15.69 o
  -2   1  26        842.42        770.09        65.67 o
  -1   1  26        994.99       1016.31        58.11 o
   0   1  26        675.46        612.00        47.17 o
   1   1  26        589.49        701.46        57.60 o
   2   1  26        650.45        648.47        51.88 o
   3   1  26        337.11        340.69        35.81 o
   4   1  26        275.78        219.78        26.91 o
   5   1  26         40.68         20.01         6.46 o
   6   1  26        975.97        732.04       109.80 o
  -4   2  26         67.07         36.81        12.76 o
  -3   2  26        297.51        274.32        41.50 o
  -2   2  26        249.88        249.55        27.14 o
  -1   2  26        134.93        103.60        20.10 o
   0   2  26          0.91         22.11        10.23 o
   1   2  26        387.25        363.25        35.42 o
   2   2  26         45.46         33.03        14.59 o
   3   2  26       2015.53       2155.20        91.47 o
   4   2  26        987.17        981.88        99.31 o
   5   2  26         43.35         45.49        13.21 o
   6   2  26        394.26        329.07        45.20 o
  -4   3  26         23.18         56.70        17.40 o
  -3   3  26        398.48        413.13        54.88 o
  -2   3  26        205.35        181.56        32.68 o
  -1   3  26        396.18        353.96        47.14 o
   0   3  26       1904.55       1980.74        99.70 o
   1   3  26       1555.97       1631.73        60.61 o
   2   3  26         35.00         54.61        13.53 o
   3   3  26         12.91         62.29        14.25 o
   4   3  26          2.52         42.36        15.91 o
   5   3  26        132.58        149.44        25.49 o
[truncated: 17,298 more chars]
